# Supplementary material for: Dot1 promotes H2B ubiquitination by a methyltransferase-independent mechanism
Source: Nucleic Acids Res. 2018 Sep 8;46(21):11251–61. doi: 10.1093/nar/gky801 (PMC6265471; doi:10.1093/nar/gky801)
Supplement: Supplementary Data [file gky801_supplemental_files.zip]

Archive with 3 entries (3 files):
- TableS4_VanWelsem.xlsx
- TableS5_VanWelsem.xlsx
- VanWelsem_Supp_gky801_180906.pdf
