# Supplementary material for: Dot1 promotes H2B ubiquitination by a methyltransferase-independent mechanism
Source: Nucleic Acids Res. 2018 Sep 8;46(21):11251–61. doi: 10.1093/nar/gky801 (PMC6265471; doi:10.1093/nar/gky801)
Supplement: Supplementary Data [file gky801_supplemental_files.zip › TableS4_VanWelsem.xlsx]

## Sheet: Readme
Expression ratios (2log fold change vs WT) and p- values of normalized mRNA expression of the following strains:
WT	BY4742	MATα his3∆1 leu2∆0 lys2∆0 ura3∆0
dot1d	NKI3002	MATα his3∆1 leu2∆0 lys2∆0 ura3∆0 dot1∆::KanMX
pTDH3-DOT1	NKI8046	MATα his3∆1 leu2∆0 lys2∆0 ura3∆0 KanMX-TDH3pr-DOT1
pTEF1-DOT1	NKI8047	MATα his3∆1 leu2∆0 lys2∆0 ura3∆0 KanMX-TEF1pr-DOT1
pTDH3-DOT1-G401V	NKI8048	MATα his3∆1 leu2∆0 lys2∆0 ura3∆0 KanMX-TDH3pr-DOT1-G401V
pTEF1-DOT1-G401V	NKI8049	MATα his3∆1 leu2∆0 lys2∆0 ura3∆0 KanMX-TEF1pr-DOT1-G401V
Genes encododing proteins directly related to H2Bub levels are marked.
Experimental procedures, see
https://www.sciencedirect.com/science/article/pii/S0092867414003420?via%3Dihub
https://www.sciencedirect.com/science/article/pii/S1097276511002966?via%3Dihub

## Sheet: mRNA expression
		H2Bub-relevant	pTDH3-DOT1	pTDH3-DOT1	pTEF1-DOT1	pTEF1-DOT1	pTDH3-DOT1-G401V	pTDH3-DOT1-G401V	pTEF1-DOT1-G401V	pTEF1-DOT1-G401V	dot1d	dot1d
SystematicName	GeneSymbol	Complex	M	p_value	M	p_value	M	p_value	M	p_value	M	p_value
YPL047W	SGF11	SAGA-DUB	0.0987025	0.083912	-0.0464993	0.434913	-0.0490001	0.275702	-0.0812993	0.090361	-0.0263006	0.854851
YGL066W	SGF73	SAGA-DUB	-0.0443003	0.43159	-0.0452007	0.448988	-0.0231994	0.737686	0.0127975	0.82855	-0.0191996	0.921499
YMR223W	UBP8	SAGA-DUB	-0.0511002	0.312374	-0.0123997	0.82359	-0.00230005	0.967126	-0.0886996	0.103205	-0.0320007	0.874568
YDR448W	ADA2	SAGA	-0.00390054	0.954717	-0.0202995	0.681191	0.0141982	0.795167	0.110403	0.061437	0.0141982	0.945814
YER164W	CHD1	SAGA	0.268901	0.000109	0.0623981	0.351316	0.143903	0.025121	0.100103	0.074882	0.0521933	0.792431
YGR252W	GCN5	SAGA	-0.0225999	0.709788	0.0696059	0.082012	-0.0224006	0.653572	-0.0161005	0.741632	-0.0154996	0.960159
YPL254W	HFI1	SAGA	-0.0186003	0.701932	-0.0546994	0.233333	-0.0604003	0.218921	-0.0824002	0.138756	-0.115601	0.212296
YDR176W	NGG1	SAGA	-0.0435998	0.439429	0.107099	0.04953	0.175301	0.008905	0.247502	0.000942	0.102698	0.418735
YCL010C	SGF29	SAGA	0.0104934	0.858618	-0.0586007	0.213557	0.00299769	0.958915	0.0543067	0.46464	0.0460999	0.732217
YOL148C	SPT20	SAGA	-0.0899996	0.039002	0.000605805	0.990471	0.0143981	0.767856	0.0237947	0.596601	0.0398964	0.800674
YDR392W	SPT3	SAGA	0.0523046	0.240811	0.1236	0.015829	0.135298	0.00785	0.170605	0.000955	0.00340075	0.986763
YBR081C	SPT7	SAGA	-0.0462997	0.326657	0.00370297	0.934973	0.0198015	0.668425	0.0429945	0.327787	-0.00659953	0.971543
YLR055C	SPT8	SAGA	-0.0730002	0.15372	0.0504947	0.374878	0.113194	0.041148	0.0696059	0.18897	0.0173946	0.938866
YDR167W	TAF10	SAGA	0.0189047	0.702227	0.173997	0.001466	0.2027	0.000833	0.153105	0.002535	0.0175941	0.924935
YDR145W	TAF12	SAGA	-0.0397003	0.409562	0.0296013	0.530751	0.059203	0.283174	0.0396999	0.415781	0.033497	0.821893
YBR198C	TAF5	SAGA	-0.109401	0.030172	-0.0620003	0.211963	-0.0439999	0.339178	-0.0938005	0.042669	-0.00410019	0.984777
YGL112C	TAF6	SAGA	-0.1008	0.070098	-0.0708998	0.189456	-0.0966994	0.06058	-0.0938005	0.042203	-0.0193005	0.921597
YMR236W	TAF9	SAGA	-0.00619958	0.926616	0.101395	0.059513	0.113794	0.051829	0.184395	0.002225	0.016696	0.936902
YHR099W	TRA1	SAGA	-0.1772	0.001144	-0.2277	0.000486	-0.1172	0.008944	-0.3017	1.2e-05	-0.0421998	0.802129
YAL021C	CCR4	PAF1C	-0.182	0.001698	-0.1779	0.004505	-0.1868	0.00104	-0.239799	0.00014	-0.0183008	0.929573
YLR418C	CDC73	PAF1C	-0.0514993	0.317937	-0.0158	0.792854	0.0456946	0.352442	0.0841051	0.066223	0.0105937	0.966181
YOL145C	CTR9	PAF1C	-0.1291	0.014926	-0.0196003	0.781383	0.0745054	0.184319	0.0538064	0.300131	0.0222044	0.921597
YDR138W	HPR1	PAF1C	-0.158099	0.002841	-0.131199	0.021079	-0.0515995	0.265242	-0.0824002	0.100076	0.0323971	0.868512
YOR123C	LEO1	PAF1C	-0.0600002	0.321457	0.221197	0.000783	0.314905	5.9e-05	0.354802	4.3e-05	0.133406	0.148228
YBR279W	PAF1	PAF1C	0.0913952	0.048679	0.188097	0.002334	0.203502	0.000659	0.280101	3e-05	0.110697	0.318446
YGL244W	RTF1	PAF1C	-0.0685	0.190611	0.155102	0.008827	0.235494	0.000408	0.195297	0.001249	0.123494	0.231488
YHR013C	ARD1	NatA	0.0554039	0.225386	0.0428964	0.519731	0.0277061	0.609956	0.084595	0.087127	0.00860162	0.966534
YDL040C	NAT1	NatA	-0.0764005	0.119593	-0.0546994	0.24442	-0.0163996	0.782759	-0.0896004	0.046097	0.0162966	0.939984
YDL074C	BRE1	Bre1/Rad6/Lge1	0.0824028	0.104044	0.0574988	0.26746	-0.0084007	0.901039	0.00180224	0.979546	-0.00390054	0.986386
YPL055C	LGE1	Bre1/Rad6/Lge1	0.0386047	0.394401	-0.0121	0.771558	0.000995116	0.985949	0.0878973	0.049826	0.0296013	0.833424
YGL058W	RAD6	Bre1/Rad6/Lge1	0.142505	0.011752	0.0369042	0.526221	0.105705	0.076938	0.0977995	0.076141	0.014898	0.953113
YMR056C	AAC1		0.1644	0.001256	0.221803	0.000558	-0.00449956	0.928868	0.196695	0.000733	-0.00469929	0.984944
YBR085W	AAC3		0.144099	0.004705	-0.067	0.267416	-0.0439999	0.451798	-0.0957001	0.067805	-0.00400036	0.984729
YJR155W	AAD10		-0.5516	0	-0.320901	0.002841	-0.173401	0.011985	-0.368899	2e-06	-0.0971994	0.415128
YNL331C	AAD14		-0.211	9.9e-05	-0.1735	0.002328	-0.175301	0.001894	-0.170499	0.000804	-0.0574007	0.669976
YOL165C	AAD15		-0.2465	6.3e-05	-0.1961	0.000695	-0.455701	2e-06	-0.388301	6e-06	-0.2814	0.000727
YCR107W	AAD3		-0.192001	0.000831	-0.1544	0.009308	-0.524199	5e-06	-0.482599	0	-0.3091	0.003759
YDL243C	AAD4		-0.139199	0.004176	-0.1565	0.005157	-0.1425	0.009315	-0.2109	0.000153	-0.0179005	0.921597
YFL056C	AAD6		-0.2472	0.000191	-0.219801	0.000489	-0.1317	0.012272	-0.1695	0.000941	-0.0378004	0.787291
YNL141W	AAH1		-0.169	0.011587	-0.3044	0.056231	-0.1041	0.116741	-0.2793	0.000431	-0.00109975	0.997496
YHR047C	AAP1		-0.0191002	0.70848	-0.139299	0.010218	-0.00769998	0.887528	-0.0983001	0.033707	-0.0532003	0.739
YBL074C	AAR2		-0.0127999	0.878854	0.0396017	0.750566	-0.0404005	0.60407	-0.0105994	0.90661	-0.00929922	0.974209
YKL106W	AAT1		-0.203401	0.000754	-0.346401	0.000118	-0.1193	0.024143	-0.1571	0.011616	-0.0763001	0.512945
YLR027C	AAT2		-0.0926001	0.061027	-0.0501006	0.340662	-0.0100995	0.875517	-0.0651997	0.189366	-0.0230997	0.908066
YGL119W	ABC1		-0.00420002	0.949437	-0.0447006	0.391058	0.0519985	0.435325	-0.0651001	0.143777	-0.00599964	0.974398
YBR236C	ABD1		-0.0845005	0.058719	-0.1168	0.163668	0.0110948	0.824024	0.0577067	0.174287	0.0888065	0.388902
YKL112W	ABF1		0.262205	2.6e-05	0.173294	0.002542	0.119901	0.031887	0.211598	0.000493	0.0349059	0.821342
YMR072W	ABF2		0.0894032	0.087733	0.0640965	0.239754	0.0417056	0.543936	0.140805	0.007491	0.084799	0.477526
YJR108W	ABM1		0.00709501	0.903248	-0.0707998	0.12549	-0.0705998	0.163736	0.0468961	0.307127	-0.00910031	0.96562
YCR088W	ABP1		-0.126399	0.008654	-0.0682005	0.244716	-0.0848004	0.063458	-0.1096	0.043184	0.0105937	0.956993
YOR239W	ABP140		-0.2227	0.000396	-0.1371	0.037197	-0.0448003	0.415995	-0.1804	0.000997	-0.0309007	0.851992
YNR033W	ABZ1		-0.1479	0.018131	-0.1629	0.004298	-0.126199	0.018302	-0.0904005	0.060586	-0.0602995	0.624643
YMR289W	ABZ2		-0.0553004	0.204266	-0.0299003	0.443225	0.0186057	0.757805	0.0907992	0.031186	0.0609051	0.61077
YER045C	ACA1		-0.1812	0.005591	-0.252601	0.000385	-0.1506	0.004716	-0.1256	0.006538	-0.0254002	0.855529
YGR037C	ACB1		0.0729976	0.087184	0	0.99982	0.0414953	0.4763	-0.000699877	0.989741	0.00970547	0.957315
YNR016C	ACC1		-0.0126995	0.821451	-0.0404005	0.384178	-0.00320056	0.959051	-0.114701	0.027334	-0.00100013	0.998055
YLR131C	ACE2		0.0535979	0.448672	0.0904063	0.03814	0.0705954	0.179052	-0.0568003	0.429269	0.0409065	0.808776
YLR144C	ACF2		-0.0412998	0.39033	-0.0141994	0.799725	-0.0152998	0.779123	0.0234967	0.67073	0.00669298	0.975392
YJR083C	ACF4		0.0440024	0.343974	0.0496029	0.208109	0.0136981	0.782759	-0.0242994	0.705228	0.144503	0.834281
YBL015W	ACH1		0.0499931	0.397393	0.139299	0.090611	0.103504	0.098268	0.0377055	0.550064	0.0806986	0.527015
YDL203C	ACK1		-0.0440995	0.298134	-0.0516997	0.211769	-0.0284002	0.541695	-0.0449	0.336229	0.0154976	0.921597
YPL267W	ACM1		0.132801	0.020395	0.225904	0.000589	0.102	0.037298	0.169797	0.001855	0.0510936	0.726908
YDR511W	ACN9		0.144595	0.017906	0.110403	0.059966	0.00960516	0.900032	0.101502	0.096906	0.0246034	0.927678
YLR304C	ACO1		0.245094	0.00039	0.154804	0.004618	0.125294	0.01228	0.273802	3.1e-05	0.0460999	0.843759
YJL200C	ACO2		-0.432499	1e-06	-0.5222	8.1e-05	0.473101	0.143701	-0.3959	3.6e-05	-0.0395002	0.781499
YKL192C	ACP1		0.0850983	0.130755	0.0422941	0.502386	0.00519875	0.930046	0.0528054	0.241307	-0.00270037	0.988841
YAL054C	ACS1		-0.0161005	0.750537	-0.00629956	0.907703	-0.0390999	0.401447	-0.0132993	0.791375	-0.0285002	0.843759
YLR153C	ACS2		0.0119965	0.827981	-0.0293996	0.51226	-0.0233006	0.671704	-0.159501	0.006906	-0.0751005	0.492759
YFL039C	ACT1		0.0127975	0.782625	-0.0502006	0.214365	-0.0628997	0.194788	-0.0121	0.817325	-0.0349996	0.818819
YMR184W	ADD37		0.178198	0.001445	0.135798	0.022756	0.0597014	0.221909	0.0298981	0.553887	0.0241069	0.877897
YKL206C	ADD66		-0.0177004	0.797167	-0.0308993	0.659487	-0.0189993	0.73906	-0.0407002	0.436173	-0.0498004	0.779573
YAR015W	ADE1		-0.275599	3.2e-05	-0.312101	0.000702	-0.1791	0.001152	-0.3725	3.8e-05	-0.0501006	0.687171
YNL220W	ADE12		-0.614299	0	-0.527001	6e-06	-0.3052	3e-05	-0.5461	0	-0.0808995	0.496361
YLR359W	ADE13		-0.218201	0.000221	-0.2463	0.000251	-0.0980005	0.052802	-0.278101	0.000198	0.00289691	0.98784
YLR028C	ADE16		0.133695	0.006697	0.0842956	0.084151	0.0170952	0.790997	0.0693997	0.207622	-0.0464993	0.744114
YMR120C	ADE17		-0.6183	0	-0.715401	1.2e-05	-0.4559	1e-06	-0.866899	7e-06	-0.1506	0.166833
YOR128C	ADE2		-0.192301	0.000367	-0.114701	0.017179	-0.0669003	0.199618	-0.1097	0.076111	0.0513999	0.687171
YGR204W	ADE3		-0.222599	0.000147	-0.1076	0.030804	-0.1019	0.054868	-0.1421	0.003013	-0.0486002	0.712001
YMR300C	ADE4		-0.2506	4.2e-05	-0.2821	0.000773	-0.147201	0.006164	-0.2727	0.000176	-0.0217004	0.890222
YGL234W	ADE5,7		-0.2824	8.2e-05	-0.2733	8.1e-05	-0.110301	0.014331	-0.3549	1e-05	-0.00879981	0.964141
YGR061C	ADE6		-0.1847	0.002446	-0.227201	0.001529	-0.1045	0.051629	-0.287401	0.00011	-0.00510028	0.984103
YDR408C	ADE8		-0.0295998	0.608285	-0.0576995	0.276544	-0.0300004	0.617268	-0.1728	0.003869	-0.00480061	0.993574
YOL086C	ADH1		0.175697	0.002205	0.0619973	0.398098	0.0390963	0.40441	0.151404	0.007803	0.0784049	0.558507
YMR303C	ADH2		0.0545012	0.484838	0.015997	0.882015	-0.0165996	0.859316	-0.00749983	0.933604	-0.0933002	0.651778
YMR083W	ADH3		-0.0378004	0.466684	-0.0688994	0.159054	0.0198015	0.766394	-0.0132003	0.86924	0.0139981	0.941053
YGL256W	ADH4		-0.1106	0.01982	-0.120799	0.019327	0.067501	0.195436	0.0184063	0.731966	0.0607945	0.600057
YBR145W	ADH5		-0.1933	0.000212	-0.1955	0.00075	-0.0817008	0.054748	-0.2065	0.00023	-0.0714	0.607645
YMR318C	ADH6		-0.0279	0.549638	-0.0460003	0.291634	0.00469554	0.942291	-0.00109975	0.983583	0.014898	0.937297
YCR105W	ADH7		-0.0923002	0.079193	-0.0315995	0.599973	-0.0239004	0.742744	-0.0794994	0.213428	-0.0397003	0.833101
YMR009W	ADI1		0.115206	0.106542	0.049798	0.470573	-0.00330033	0.966237	0.140595	0.022266	-0.0054	0.985685
YDR226W	ADK1		-0.0283001	0.540926	-0.0114004	0.813245	0.0108944	0.83721	-0.000399682	0.993533	0.0274938	0.851992
YER170W	ADK2		0.179396	0.000537	0.220206	0.001193	0.118506	0.013235	0.203502	0.000399	0.0545985	0.667785
YJR105W	ADO1		0.0300959	0.650269	0.0164963	0.789526	0.0101067	0.838161	0.0668952	0.126084	0.0177937	0.921597
YCR011C	ADP1		0.150105	0.002885	0.0920044	0.168451	-0.0146001	0.770006	0.0941009	0.036878	0.0970983	0.415128
YDR216W	ADR1		-0.3424	2e-05	-0.0539998	0.434036	-0.2385	0.000464	0.0807941	0.166374	0.0649932	0.749733
YCR010C	ADY2		0.222397	0.014827	0.0738065	0.562484	0.0396017	0.718067	0.022801	0.83649	0.071996	0.843759
YDL239C	ADY3		0.00729598	0.890449	0.0835061	0.091948	0.0219061	0.700882	0.136099	0.008591	-0.00520018	0.984729
YLR227C	ADY4		-0.0549003	0.294242	-0.0573992	0.313365	0.047999	0.439744	-0.0277	0.668705	0.0583026	0.598482
YMR064W	AEP1		0.1135	0.027631	0.0623981	0.170545	0.0145981	0.802576	-0.00410019	0.943893	-0.0231994	0.901899
YMR282C	AEP2		-0.0146992	0.78814	-0.0474994	0.244716	-0.0432995	0.392557	-0.0698001	0.188517	0.00390442	0.984729
YPL005W	AEP3		0.0409065	0.400423	0.0469939	0.26907	0.0506062	0.323043	0.0353987	0.465923	-0.0104003	0.957989
YEL052W	AFG1		0.0635996	0.176175	-0.0121	0.787931	-0.0399005	0.363221	0.0258934	0.602896	-0.0282001	0.843759
YLR397C	AFG2		-0.177599	0.002454	-0.2541	0.001705	-0.1675	0.006622	-0.300701	6.9e-05	-0.0739004	0.528364
YER017C	AFG3		-0.181699	0.001377	-0.1602	0.005458	-0.136299	0.008905	-0.1448	0.006233	-0.0201005	0.912339
YOR129C	AFI1		-0.1061	0.094769	-0.125	0.068754	-0.0729	0.308595	-0.1134	0.043086	-0.0104003	0.966534
YDR085C	AFR1		-0.0489001	0.379019	0.0704992	0.331868	-0.00530009	0.93997	0.0813942	0.112687	0.0601027	0.772227
YGL071W	AFT1		0.0268001	0.637776	-0.0874007	0.080035	-0.0588997	0.284565	-0.0876996	0.188303	-0.00119938	0.997496
YPL202C	AFT2		0.121904	0.011001	0.00430722	0.937232	-0.0461999	0.356937	0.059106	0.184897	0.0580948	0.61077
YNR044W	AGA1		-0.839601	0	-0.697799	0	-0.368899	2e-06	-0.371999	5e-06	-0.0875004	0.335662
YGL032C	AGA2		0.0122969	0.837015	-0.0454999	0.448847	-0.0438006	0.462977	-0.0732005	0.315129	0.000504855	0.998485
YPR021C	AGC1		-0.0448003	0.314112	0.00709501	0.925011	-0.0211996	0.691847	-0.0292995	0.559998	-0.0113	0.96438
YDR524C	AGE1		0.044604	0.348712	-0.0402996	0.408441	0.0273947	0.643653	-0.0230997	0.731966	0.0196023	0.899452
YIL044C	AGE2		-0.0218	0.718063	-0.0186003	0.693553	0.0577067	0.212799	0.0513999	0.236441	-0.0298001	0.835958
YCL025C	AGP1		0.220899	0.00021	0.196594	0.003142	0.180199	0.002314	0.154804	0.006417	0.0477059	0.728969
YBR132C	AGP2		-0.1528	0.004298	0.0366932	0.621055	-0.1064	0.031166	0.0779949	0.174735	0.0538064	0.59971
YFL055W	AGP3		-0.0891001	0.035993	-0.0828005	0.062201	-0.0804006	0.060271	-0.0471998	0.276498	-0.0249994	0.868074
YFL030W	AGX1		0.154402	0.001756	0.054001	0.245364	0.0184063	0.735779	0.0373963	0.437094	-0.00289984	0.988841
YDR214W	AHA1		0.543496	7e-06	0.339001	8.8e-05	0.163396	0.007375	0.569598	0	0.134195	0.088276
YOR023C	AHC1		0.0218066	0.646672	0.0541956	0.251806	0.00309846	0.959051	-0.0362004	0.460687	-0.00390054	0.984729
YCR082W	AHC2		-0.00270037	0.965736	-0.1043	0.024574	-0.0676999	0.130574	-0.0856008	0.061279	0.00499749	0.980679
YLR109W	AHP1		-0.0622006	0.422879	0.0035015	0.965374	-0.0644995	0.392557	-0.0682005	0.449196	-0.1419	0.335322
YHR093W	AHT1		-0.0628997	0.24307	-0.1282	0.036559	-0.1959	0.037974	-0.265201	0.000918	-0.0568003	0.803028
Q0050	AI1		-0.1122	0.009045	-0.207399	0.002895	-0.1307	0.004832	-0.3001	3.5e-05	0.0189047	0.956993
Q0055	AI2		0.407005	1e-05	0.0254966	0.536414	0.0154976	0.746272	-0.1715	0.008291	0.082103	0.552635
Q0060	AI3		0.196305	0.026476	0.0485989	0.301008	0.134694	0.07001	-0.1523	0.134693	-0.0789994	0.687171
Q0065	AI4		0.102604	0.064457	-0.1092	0.042061	-0.0780001	0.085363	-0.3536	8e-05	-0.0565992	0.802129
Q0070	AI5_ALPHA		0.114793	0.038321	-0.0863006	0.076441	-0.1361	0.005886	-0.401499	1.9e-05	-0.0822994	0.704404
Q0075	AI5_BETA		0.0422941	0.550989	-0.0402002	0.49152	0.0133979	0.83654	-0.263101	0.002414	-0.1489	0.316075
YNR074C	AIF1		-0.1135	0.008951	-0.1072	0.099284	-0.235499	0.001167	-0.1232	0.023142	-0.117301	0.335322
YAL046C	AIM1		0.0910024	0.063654	0.037101	0.404791	-0.0716001	0.137977	-0.0659999	0.228264	-0.0537992	0.714534
YER087W	AIM10		0.129705	0.009738	0.0999011	0.049701	0.0355958	0.560626	0.177803	0.001838	0.0232979	0.914267
YER093C-A	AIM11		0.255996	4.5e-05	0.172206	0.003101	0.103195	0.062365	0.194995	0.00433	-0.0320995	0.921597
YFR011C	AIM13		0.206606	0.000481	0.299198	0.000104	0.197501	0.000711	0.307802	2.8e-05	0.0812987	0.388902
YGL160W	AIM14		0.0287954	0.70848	0.0490034	0.359722	-0.0165996	0.785846	0.011195	0.852867	-0.0181006	0.930047
YHL021C	AIM17		0.0623013	0.185942	0.168899	0.019342	0.130404	0.016088	0.111806	0.027581	-0.0017005	0.997264
YHR198C	AIM18		0.142296	0.005021	0.1487	0.005096	0.0524994	0.234436	0.191398	0.000566	0.0187054	0.930442
YIL087C	AIM19		0.171297	0.00089	0.155594	0.007715	0.00830043	0.878865	0.0824028	0.056666	-0.0851003	0.544655
YAL049C	AIM2		0.116498	0.0437	0.0848943	0.127932	-0.0357995	0.560897	0.0234967	0.704603	0.0312964	0.875322
YIL158W	AIM20		-0.0802008	0.070694	0.0355958	0.419811	0.0545012	0.186154	0.0458064	0.331851	0.0199011	0.921597
YIR003W	AIM21		0.0484036	0.360034	0.140294	0.024517	0.115699	0.040912	0.124302	0.033651	0.0305056	0.875806
YJL046W	AIM22		0.0729016	0.130933	0.0257942	0.654343	-0.0253004	0.625659	0.0818986	0.063541	0.0153977	0.939984
YJL131C	AIM23		0.174202	0.015383	0.260399	0.009891	0.143106	0.05507	0.250598	0.001833	0.0888065	0.695222
YJR080C	AIM24		0.0917066	0.031579	0.0740944	0.168451	0.0518036	0.217691	0.0876937	0.059818	0.0300959	0.82389
YJR100C	AIM25		0.0102929	0.836023	0.0550012	0.215499	0.038099	0.422525	0.026106	0.642377	-0.00609961	0.972685
YKL037W	AIM26		0.00119694	0.988361	0.0106939	0.850837	0.00709501	0.910327	0.00139874	0.982769	0.00390442	0.985685
YKL207W	AIM27		-0.116199	0.007697	-0.0710999	0.118516	-0.00990048	0.859659	-0.00709963	0.890093	0.0227016	0.884751
YKR074W	AIM29		0.0241069	0.645164	0.0844997	0.054603	0.0234967	0.703062	0.0124972	0.802784	0.00459487	0.981104
YBR108W	AIM3		0.0536952	0.240655	0.100103	0.084487	0.025695	0.616671	-0.0202995	0.729765	-0.0333997	0.826647
YML030W	AIM31		0.140203	0.005932	0.314	0.002872	0.162906	0.005434	0.303296	1.3e-05	0.00809959	0.96705
YML050W	AIM32		0.0930057	0.036556	0.0396017	0.359057	-0.0184001	0.709241	0.100601	0.023252	-0.0336995	0.79859
YML087C	AIM33		-0.2708	0.000457	-0.4115	2.4e-05	-0.173001	0.002583	-0.373899	6e-06	-0.00270037	0.995532
YMR003W	AIM34		0.0144981	0.780056	0.0920992	0.088738	-0.0129004	0.842655	-0.0272	0.581462	-0.00390054	0.986386
YMR157C	AIM36		-0.0364001	0.494802	0.0201999	0.660659	-0.0211996	0.713839	0.0397982	0.426568	0.0121968	0.94615
YNL100W	AIM37		0.0980018	0.025413	0.147697	0.008424	0.0560979	0.26144	0.181306	0.00082	0.0205982	0.911571
YNR018W	AIM38		0.172001	0.001034	0.0686983	0.212631	-0.0349006	0.461052	0.0197019	0.705228	-0.0186997	0.917804
YOL053W	AIM39		0.121599	0.009933	0.181802	0.007865	0.195398	0.001012	0.182095	0.001219	-0.0303997	0.839037
YBR194W	AIM4		0.151898	0.005613	0.0421961	0.464169	0.074204	0.16705	0.084595	0.094373	0.0379023	0.835958
YOR215C	AIM41		0.145899	0.005048	0.298905	0.009147	0.180403	0.006482	0.204103	0.000788	0.0899998	0.418735
YPL099C	AIM43		-0.0291993	0.50668	-0.0211	0.72185	-0.041	0.408555	0.00850123	0.863923	-0.0181999	0.921597
YPL158C	AIM44		0.213602	0.006992	0.153896	0.03312	0.148804	0.027409	0.110697	0.092644	0.0915035	0.639501
YPR004C	AIM45		0.125902	0.012577	0.131998	0.014726	-0.0225999	0.664764	0.0687946	0.120781	-0.0208	0.921708
YHR199C	AIM46		-0.159199	0.003082	-0.189899	0.003672	-0.0585	0.196041	-0.0295998	0.599875	0.0156974	0.927678
YBR262C	AIM5		0.0180929	0.72872	0.0975973	0.052528	0.0593968	0.170772	0.179995	0.002836	0.0704031	0.564456
YDL237W	AIM6		0.062702	0.196131	0.0338071	0.652734	-0.0533006	0.401447	0.0574988	0.28869	-0.0258995	0.912339
YDR063W	AIM7		0.262806	8.6e-05	0.245204	0.00309	0.1214	0.037298	0.149702	0.007679	0.0172948	0.938866
YDR493W	AIM8		0.141302	0.005815	0.187603	0.006883	0.0766959	0.148214	0.119197	0.038479	0.0100064	0.964141
YER080W	AIM9		0.0558065	0.382749	0.0950062	0.081232	0.0530001	0.318289	0.0867023	0.052466	0.0264035	0.887679
YMR092C	AIP1		0.0583996	0.226027	0.0987968	0.082567	0.0708015	0.099486	0.0508012	0.3484	-0.00289984	0.98784
YIL079C	AIR1		-0.0920003	0.080929	-0.0084007	0.896241	-0.0218996	0.768401	-0.0299003	0.66256	0.0268001	0.912339
YDL175C	AIR2		-0.0802008	0.095299	-0.0214998	0.708254	0.0434005	0.455037	0.0316069	0.549711	0.000894194	0.997496
YBR059C	AKL1		-0.0659002	0.184551	0.0300959	0.650303	0.072394	0.17696	-0.0719003	0.113517	0.0301948	0.848634
YDR264C	AKR1		-0.0573001	0.216508	-0.0864997	0.061395	-0.0628003	0.27842	-0.1434	0.010335	0.0195027	0.949265
YOR034C	AKR2		-0.1571	0.006373	-0.170699	0.006082	-0.157501	0.007752	-0.204501	0.001168	-0.0415003	0.787291
YOR335C	ALA1		-0.203	0.00037	-0.2042	0.002114	-0.1473	0.003642	-0.2001	0.000659	-0.0376005	0.851992
YJL122W	ALB1		-0.1323	0.003611	-0.0696002	0.230247	-0.0471998	0.30215	-0.168201	0.026589	0.0184063	0.921597
YMR170C	ALD2		-0.4042	1e-06	-0.304101	0.000282	-2.463	0	-2.2533	0	0.0291065	0.905184
YMR169C	ALD3		0.547697	0	0.488505	0.007261	-0.0454002	0.287722	0.162197	0.00131	0.140098	0.388902
YOR374W	ALD4		0.336398	2.6e-05	0.460397	0.001909	0.0946955	0.068367	0.760102	1e-06	0.215505	0.088276
YER073W	ALD5		-0.0918004	0.084844	-0.143699	0.006939	-0.1296	0.017175	-0.1684	0.001604	-0.0318001	0.845929
YPL061W	ALD6		0.258495	0.000116	0.201998	0.001835	0.189401	0.014855	0.4685	1e-06	0.132195	0.547711
YOR175C	ALE1		-0.123601	0.026027	-0.124	0.044012	-0.102499	0.076938	-0.1571	0.014628	-0.00469929	0.988841
YNL148C	ALF1		0.0936954	0.02551	0.135404	0.005861	0.118094	0.015468	0.0280033	0.719367	-0.00199952	0.993898
YBR110W	ALG1		-0.0925001	0.03396	-0.0716001	0.079551	-0.0456994	0.261468	-0.0850008	0.056535	-0.0103	0.959152
YNL048W	ALG11		-0.1606	0.018144	-0.0557997	0.307088	-0.0386004	0.546226	-0.0563997	0.381223	-0.0633006	0.673745
YNR030W	ALG12		0.0056012	0.933949	-0.0337999	0.465183	-0.0378004	0.44987	-0.0101998	0.842982	-0.000499259	0.998624
YGL047W	ALG13		0.297004	1.3e-05	0.336398	3.8e-05	0.163305	0.003998	0.270397	3.2e-05	0.0344975	0.804008
YBR070C	ALG14		0.262698	0.000141	0.198494	0.003372	0.0858053	0.071024	0.117003	0.035525	0.0472033	0.752715
YGL065C	ALG2		-0.137	0.047689	-0.1541	0.023256	-0.1481	0.033971	-0.1218	0.036665	-0.0549003	0.802129
YBL082C	ALG3		-0.177701	0.001137	-0.1832	0.003738	-0.132399	0.026533	-0.213501	0.003125	0.013498	0.956993
YPL227C	ALG5		0.0224033	0.701077	0.013598	0.828123	-0.00709963	0.906889	0.0180929	0.740597	-0.0204999	0.916182
YOR002W	ALG6		-0.0845005	0.10622	-0.118201	0.034613	-0.0733993	0.242216	-0.1382	0.023002	-0.0218	0.915181
YBR243C	ALG7		-0.1269	0.291205	-0.0354003	0.49152	-0.0556003	0.299972	-0.0141994	0.811879	0.0035015	0.988183
YOR067C	ALG8		0.0582056	0.331941	-0.0352007	0.486815	-0.0810002	0.120378	-0.0816	0.089577	-0.0307003	0.868074
YNL219C	ALG9		-0.0828998	0.046063	-0.124601	0.019253	-0.0581996	0.16667	-0.168201	0.000807	-0.0371001	0.771668
YGL021W	ALK1		-0.0179998	0.722833	-0.0233006	0.570184	-0.0745003	0.104277	-0.0806004	0.061746	0.0201999	0.912414
YBL009W	ALK2		0.0752999	0.15035	0.00620465	0.930338	-0.0367996	0.55202	-0.0183008	0.782557	0.0347932	0.860449
YML086C	ALO1		-0.0440995	0.452532	-0.0459005	0.451576	-0.0702999	0.199837	-0.0942994	0.055872	-0.0126005	0.951401
YNL270C	ALP1		-0.0908997	0.101633	-0.0756006	0.12663	-0.0345001	0.540294	-0.0214002	0.660506	-0.0560007	0.732217
YOL130W	ALR1		-0.0581996	0.159238	-0.1754	0.003066	-0.0655001	0.126623	-0.1953	0.000505	0.0438064	0.903282
YFL050C	ALR2		0.1013	0.067586	-0.00669954	0.913509	0.00170138	0.978399	0.0320021	0.535183	0.0526941	0.721371
YLR089C	ALT1		-0.0274	0.599534	-0.0470999	0.243214	-0.0681006	0.110057	-0.1374	0.003023	-0.028	0.835958
YDR111C	ALT2		-0.0298001	0.483901	0.033497	0.458848	-0.0583002	0.154145	-0.0760005	0.215646	-0.0118003	0.961334
YKR021W	ALY1		0.0362009	0.550662	0.031494	0.571545	-0.0318001	0.58457	0.0154976	0.820941	0.0681067	0.6917
YJL084C	ALY2		-0.0139998	0.778264	0.0233973	0.631423	-0.00289984	0.958177	-0.0704998	0.113545	0.00279612	0.988841
YGR225W	AMA1		0.240998	7.3e-05	0.196506	0.000865	0.148296	0.003431	0.171694	0.001744	0.0739984	0.401103
YML035C	AMD1		-0.00980026	0.86271	-0.0958003	0.095588	-0.0703999	0.131923	-0.1739	0.000776	0.00940451	0.96705
YDR242W	AMD2		-0.1667	0.003571	-0.0333997	0.469204	-0.1116	0.063836	0.049798	0.307447	0.0353001	0.835958
YBR211C	AME1		-0.0961997	0.0901	-0.0529997	0.267283	-0.0666993	0.223801	-0.00820046	0.911336	-0.0752996	0.528222
YGR001C	AML1		-0.0905003	0.080097	-0.0291993	0.552486	-0.0620003	0.254904	-0.0458007	0.3825	-0.0388998	0.771668
YBR158W	AMN1		0.0762991	0.143239	-0.0976007	0.030743	-0.173401	0.002995	-0.0332004	0.462949	-0.00739977	0.96975
YGL156W	AMS1		-0.0328004	0.530592	0.0101067	0.854263	-0.0384004	0.442581	0.0323971	0.545794	0.0648001	0.770876
YJR047C	ANB1		-0.0904005	0.040397	0.000894194	0.990471	-0.0816	0.130574	-0.0337999	0.581	-0.0489001	0.803028
YEL036C	ANP1		0.00249371	0.969694	-0.0631002	0.197138	-0.115501	0.033984	-0.0655997	0.129061	-0.0202	0.918717
YKL047W	ANR2		-0.1425	0.001865	0.0140982	0.764046	0.0313952	0.562097	-0.0300004	0.574846	0.0264035	0.860449
YHR126C	ANS1		-0.0568003	0.413321	-0.0623995	0.158064	-0.0283001	0.548034	-0.0210005	0.664044	-0.0560007	0.603507
YPR128C	ANT1		-0.1179	0.022329	-0.0903006	0.056472	-0.1065	0.04048	-0.1361	0.008612	-0.0734995	0.527015
YPR180W	AOS1		-0.0127999	0.827981	0.0128976	0.850837	0.0853975	0.115942	0.150495	0.007643	0.0441003	0.780739
YCL050C	APA1		0.108197	0.020507	0.0698946	0.097822	0.0254966	0.627282	0.0918961	0.053509	-0.0126995	0.945814
YDR530C	APA2		-0.0640002	0.163709	0.169296	0.005145	0.0931951	0.049962	0.014798	0.782557	-0.00119938	0.997496
YNL172W	APC1		-0.0194994	0.699375	-0.0236994	0.596283	-0.0404005	0.40369	-0.0505995	0.354389	0.0233973	0.91126
YDL008W	APC11		0.150794	0.009607	0.0785962	0.147069	0.118798	0.080156	0.100305	0.058065	-0.00589968	0.984598
YLR127C	APC2		0.149702	0.005911	0.0708015	0.119086	0.0486965	0.36789	0.110002	0.022831	0.013498	0.956993
YDR118W	APC4		0.0269983	0.620945	0.0536952	0.305255	0.0839962	0.092127	0.0614997	0.221297	-0.0191996	0.921597
YOR249C	APC5		-0.0252005	0.575205	-0.0489001	0.280932	-0.0768006	0.299134	-0.0382996	0.366789	-0.0221003	0.89902
YLR102C	APC9		0.0851935	0.216933	0.180797	0.007032	0.139103	0.016807	0.101099	0.061512	0.059106	0.771668
YBR151W	APD1		0.193999	0.000791	0.160804	0.002475	0.0913952	0.116244	0.192005	0.002328	0.0570967	0.687171
YKL157W	APE2		-0.0897002	0.064883	-0.00520018	0.9373	-0.0196003	0.746272	-0.0202995	0.742454	-0.00869966	0.9678
YBR286W	APE3		-0.123399	0.016129	-0.0374006	0.58037	-0.00270037	0.962686	-0.0215993	0.652334	-0.0412004	0.739
YDR525W	API2		-0.0698001	0.137503	-0.0752008	0.127932	-0.0265004	0.680083	-0.0393	0.404208	-0.051	0.736159
YNL077W	APJ1		0.0131978	0.810227	0.0406961	0.562484	0.0493938	0.351405	0.0701008	0.144752	-0.0191996	0.960159
YJR005W	APL1		-0.0723993	0.289912	-0.0799995	0.33061	-0.00970004	0.896342	-0.0213006	0.793031	0.0815033	0.878801
YKL135C	APL2		-0.0586998	0.168544	-0.1164	0.01263	-0.0633006	0.197599	-0.1026	0.070479	-0.00900014	0.960159
YBL037W	APL3		-0.0980994	0.029021	-0.0390999	0.387824	0.0177937	0.70218	-0.0320007	0.497589	-0.0257996	0.860449
YPR029C	APL4		-0.0424999	0.303348	0.0386047	0.355737	0.00970547	0.859316	-0.0292995	0.556342	0.0627987	0.61614
YPL195W	APL5		-0.0594994	0.214667	0.0016005	0.981288	0.00820001	0.886281	-0.0412998	0.446451	0.000706747	0.997584
YGR261C	APL6		-0.122799	0.018883	-0.0181006	0.698082	-0.0175003	0.739121	-0.0911994	0.041901	0.00429284	0.984729
YPL259C	APM1		-0.0552	0.199577	-0.0641993	0.122722	-0.0214002	0.679409	-0.0698001	0.116014	0.0143981	0.944122
YHL019C	APM2		0.026106	0.58863	0.106295	0.06601	0.135101	0.009554	0.0881959	0.065589	0.0521933	0.732182
YBR288C	APM3		-0.0954997	0.045941	-0.0885002	0.053755	-0.0480005	0.263669	-0.0792006	0.07074	0.00699451	0.9678
YOL062C	APM4		-0.0332004	0.530634	-0.0559002	0.194164	0.0241069	0.68144	-0.00239975	0.970383	0.0406961	0.800181
YKL114C	APN1		0.0732993	0.09263	0.0519985	0.318108	0.137595	0.008164	0.113394	0.0122	0.0168956	0.921597
YBL019W	APN2		-0.0838995	0.045097	-0.0354003	0.368651	-0.0399999	0.341686	-0.00299959	0.952694	-0.0198006	0.921597
YNL094W	APP1		-0.0820993	0.061184	-0.0792997	0.068333	-0.0864997	0.053789	-0.0984005	0.02183	-0.00439971	0.98298
YIL040W	APQ12		-0.0981997	0.060192	-0.100401	0.137999	-0.122201	0.040536	-0.106601	0.093122	-0.0346996	0.857568
YJL075C	APQ13		0.023894	0.638274	0.0268992	0.584391	0.00600353	0.909727	0.0462955	0.3241	0.0393069	0.804008
YLR170C	APS1		0.235102	0.000685	0.236695	0.000695	0.205105	0.001013	0.279602	3.5e-05	0.0838056	0.477526
YJR058C	APS2		0.0402051	0.344941	-0.0183008	0.796059	0.0296013	0.596585	0.00309846	0.960379	-0.0428001	0.817912
YJL024C	APS3		0.0631992	0.132159	0.00529937	0.930321	-0.0218996	0.662005	0.0035015	0.94351	0.0191041	0.912339
YML022W	APT1		-0.159301	0.000975	-0.202799	0.000988	-0.1248	0.013381	-0.2261	9.2e-05	-0.0611	0.624313
YDR441C	APT2		-1.6042	0	-2.1411	0	-1.6784	0	-2.0906	0	-0.592499	1.4e-05
YNL065W	AQR1		-0.2159	0.012247	-0.335301	0.018306	-0.2947	0.008419	-0.143699	0.054988	0.0245041	0.951401
YPR192W	AQY1		-0.0115007	0.840025	0.0628954	0.183561	0.0606008	0.351058	-0.0677997	0.131793	-0.0848998	0.314812
YLL052C	AQY2		0.0493938	0.316801	-0.0386997	0.477114	0.00850123	0.873184	-0.0247998	0.606788	0.0270974	0.84844
YBR149W	ARA1		0.100803	0.04592	0.292605	0.001296	0.0229004	0.686947	0.189401	0.001196	0.0262052	0.875366
YMR041C	ARA2		0.0251989	0.634882	0.0711998	0.119785	0.0168956	0.778904	-0.0733007	0.14526	0	0.999882
YER036C	ARB1		-0.0329997	0.522398	-0.00289984	0.949926	-0.0196997	0.667928	-0.0674006	0.110921	-0.0402996	0.732616
YGL105W	ARC1		0.0141982	0.803101	0.128003	0.011635	0.0915035	0.051636	0.131603	0.034033	0.0696059	0.500658
YIL062C	ARC15		-0.0119996	0.846267	0.146095	0.020382	0.128003	0.01415	0.1377	0.007329	0.054904	0.647485
YLR370C	ARC18		-0.0620003	0.182534	-0.0105005	0.874163	0.0164963	0.76721	-0.0539998	0.318013	-0.0245004	0.908066
YKL013C	ARC19		0.1013	0.060841	0.0379023	0.434913	-0.0812993	0.083935	0.0103932	0.848394	-0.0247	0.88612
YNR035C	ARC35		-0.0499004	0.320738	-0.0764994	0.125612	-0.0508999	0.29874	0.0100064	0.843137	-0.00270037	0.989648
YBR234C	ARC40		-0.0287004	0.607733	-0.0129004	0.825955	-0.0125001	0.837526	-0.0380004	0.490943	0.0172948	0.951401
YCR048W	ARE1		-0.1019	0.032768	-0.219599	0.000921	-0.2106	0.000511	-0.191701	0.000361	-0.000799475	0.997496
YNR019W	ARE2		-0.1226	0.03074	-0.1512	0.012015	-0.000799475	0.991039	-0.0254002	0.59407	-0.028	0.874568
YDL192W	ARF1		0.0459042	0.280326	0.0708015	0.095654	0.0463933	0.322232	0.0672945	0.130386	0.00590296	0.97688
YDL137W	ARF2		0.253699	0.000152	0.235494	0.005294	0.1747	0.014771	0.185004	0.001859	0.0312964	0.861957
YOR094W	ARF3		-0.0179005	0.723904	-0.00289984	0.958893	0.0230992	0.593972	0.0353987	0.449647	0.0152977	0.921597
YOL058W	ARG1		-0.778101	0	-0.683699	4e-06	-0.3245	0.000543	-0.2098	0.022315	-0.0487002	0.821904
YJL071W	ARG2		0.145495	0.003493	0.0659996	0.142599	0.0151978	0.783518	0.00940451	0.873265	0.00139874	0.99704
YJL088W	ARG3		-0.890201	0	-0.8735	3e-06	-0.6172	4e-05	-0.170201	0.048921	0.0615965	0.647485
YHR018C	ARG4		-0.00520018	0.941176	0.0905012	0.229994	0.202499	0.005267	0.0254966	0.614307	0.0507037	0.740842
YER069W	ARG5,6		-0.4129	0	-0.449099	7.9e-05	-0.340001	0.000378	-0.0933002	0.0473	0.0715018	0.628026
YMR062C	ARG7		0.147502	0.014419	0.00289691	0.958893	0.109106	0.026389	-0.00709963	0.90661	-0.0349996	0.8293
YOL140W	ARG8		-0.2395	6e-05	-0.349399	0.000278	-0.286499	0.000643	-0.0659002	0.201418	0.0508987	0.654434
YMR042W	ARG80		0.0739025	0.197005	-0.0240999	0.724603	-0.00439971	0.940342	-0.0210005	0.743117	0.031494	0.883054
YML099C	ARG81		-0.0105005	0.856919	-0.132001	0.006086	-0.0646006	0.170439	-0.0867004	0.046978	0.0377055	0.780739
YDR173C	ARG82		0.0191041	0.782625	0.0143981	0.7921	0.0380006	0.43863	-0.00769998	0.89276	-0.0144005	0.953346
YDR376W	ARH1		0.0286964	0.520911	-0.0506997	0.273116	-0.0740006	0.147241	-0.0852992	0.067324	-0.0557997	0.600057
YGL157W	ARI1		0.175697	0.00069	0.136296	0.018563	0.145404	0.00615	0.00200395	0.983769	0.0412991	0.736159
YNL020C	ARK1		-0.0583002	0.180652	0.0175941	0.69463	0.0497005	0.283174	-0.0339993	0.470652	0.0268992	0.849835
YBR164C	ARL1		-0.00189984	0.981156	0.0822938	0.140532	0.146199	0.015483	0.137294	0.028342	0.060504	0.641753
YPL051W	ARL3		0.101005	0.065053	0.127594	0.040632	0.111005	0.055969	0.111205	0.031702	-0.0188005	0.918717
YHL040C	ARN1		-0.1866	0.000492	-0.134399	0.013354	0.0309999	0.552773	-0.2978	3e-05	-0.0193999	0.941053
YHL047C	ARN2		-0.774799	0	-0.490399	5.4e-05	-0.362599	9e-06	-0.838499	0	-0.3101	0.031908
YDR127W	ARO1		0.0297992	0.559266	0.0268992	0.650514	0.0343989	0.512034	-0.0364001	0.474292	0.00289691	0.988841
YDR380W	ARO10		-0.0997	0.092615	-0.0683003	0.322187	0.247599	0.100818	-0.0501006	0.479209	-0.0362995	0.841854
YGL148W	ARO2		-0.0843996	0.060953	-0.0251007	0.631089	0.0419999	0.368682	-0.0440995	0.414727	0.014798	0.937267
YDR035W	ARO3		-0.0289005	0.683009	-0.0181006	0.783347	-0.0277	0.746272	-0.141799	0.04025	-0.0600002	0.702385
YBR249C	ARO4		0.0355958	0.42128	0.0246034	0.562484	0.0601996	0.242814	-0.0818	0.075223	-0.00510028	0.984729
YPR060C	ARO7		-0.0521005	0.324851	-0.1272	0.065912	-0.0483003	0.313381	-0.118299	0.049672	-0.0479006	0.771668
YGL202W	ARO8		-0.144701	0.003828	-0.0806004	0.131434	-0.0812993	0.05507	-0.0822001	0.083391	-0.0393	0.800181
YDR421W	ARO80		0.0272956	0.658075	0.0255958	0.570126	0.0212949	0.636702	0.104095	0.020962	0.0776942	0.509705
YHR137W	ARO9		0.054404	0.236087	-0.1125	0.027515	-0.114201	0.076028	-0.0343997	0.58618	-0.028	0.855529
YHR129C	ARP1		0.082103	0.076967	0.0994972	0.047051	0.122103	0.029276	0.135798	0.008102	0.0535979	0.667785
YDR106W	ARP10		-0.0574007	0.250217	-0.0126005	0.812612	-0.0191996	0.749157	0.0237947	0.667192	-0.00889997	0.96562
YDL029W	ARP2		0.0417056	0.367703	0.072394	0.104072	0.00570179	0.92522	0.0127975	0.797275	-0.0404999	0.821342
YJR065C	ARP3		-0.1016	0.018477	-0.0611	0.254874	-0.0501006	0.290201	-0.0483003	0.3611	-0.0308005	0.819986
YJL081C	ARP4		-0.166801	0.001794	-0.116001	0.02493	-0.0156994	0.802576	0.0247026	0.632026	0.0102929	0.960354
YNL059C	ARP5		-0.0731003	0.129491	-0.0741008	0.143731	0.00930417	0.88241	-0.0217004	0.719827	0.0487942	0.762532
YLR085C	ARP6		0.0330036	0.453514	0.0714057	0.12573	0.0830976	0.128645	-0.0186003	0.722401	0.00789873	0.971651
YPR034W	ARP7		0.0928975	0.067586	0.116298	0.015609	0.106402	0.025559	0.201496	0.001175	0.0525967	0.669093
YOR141C	ARP8		-0.173401	0.001249	-0.126199	0.008812	-0.1167	0.021322	-0.114401	0.014681	0.0545012	0.60206
YMR033W	ARP9		-0.0429992	0.389556	-0.0764994	0.188672	-0.0917005	0.081736	0.0118963	0.828311	-0.00790015	0.972388
YPR199C	ARR1		0.0246034	0.590231	-0.0196003	0.834776	0.0509962	0.261195	0.0346947	0.521306	0.0380006	0.822803
YPR200C	ARR2		0.00850123	0.888433	0.0270974	0.735983	-0.0909996	0.062207	-0.0539998	0.219545	-0.0586998	0.572042
YPR201W	ARR3		-0.0199001	0.790952	-0.0550007	0.195378	-0.0812001	0.0831	-0.0412998	0.428875	-0.0574007	0.671926
YGR068C	ART5		0.0347932	0.643759	-0.0542994	0.529609	-0.0636006	0.425954	-0.0315995	0.712644	0.0867023	0.697911
YLR242C	ARV1		0.153598	0.003741	-0.0136998	0.789526	-0.0268002	0.63103	-0.1687	0.006506	0.00820001	0.984944
YDR101C	ARX1		-0.1439	0.012237	-0.2291	0.019346	-0.115601	0.03514	-0.2188	0.000237	-0.0521005	0.702194
YPR085C	ASA1		-0.0654005	0.214035	-0.0810002	0.100678	-0.0474994	0.317046	-0.0307003	0.553887	0.0284984	0.878801
YMR116C	ASC1		-0.171801	0.012544	-0.0454002	0.372361	-0.00729972	0.906873	-0.0760993	0.087958	-0.0745003	0.429366
YOR058C	ASE1		-0.269999	3.4e-05	-0.29	0.001886	-0.148	0.023638	-0.3364	3.1e-05	0.0554039	0.694831
YJL115W	ASF1		0.369896	4.2e-05	0.609802	3e-06	0.514501	0	0.626196	0	0.150001	0.212296
YDL197C	ASF2		-0.0109002	0.846324	0.0566945	0.265046	0.0377055	0.513022	0.0405979	0.435559	0.0335957	0.834684
YIL130W	ASG1		0.0371995	0.432717	-0.0214998	0.619681	-0.0897002	0.068367	0.00630521	0.900519	-0.0226996	0.896558
YJL170C	ASG7		0.0160969	0.814734	-0.0152998	0.844512	0.0250997	0.707125	0.0108944	0.857784	0.0242062	0.915181
YKL185W	ASH1		0.0813942	0.145325	0.0536952	0.323913	-0.00439971	0.942687	0.0226022	0.711942	-0.0464993	0.739
YMR119W	ASI1		-0.1375	0.014687	-0.0907999	0.074844	-0.0709999	0.151211	-0.0784007	0.124003	0.0471056	0.720268
YNL159C	ASI2		0.159694	0.000902	0.151404	0.00611	0.133603	0.0124	0.0982983	0.095368	-0.0159007	0.939984
YNL008C	ASI3		-0.0495002	0.396704	-0.0646006	0.289649	-0.0156994	0.839302	-0.0357995	0.551022	0.0329049	0.879459
YKL052C	ASK1		0.102698	0.024589	0.218806	0.000451	0.2559	0.000469	0.229699	0.000939	0.0574988	0.732616
YGR097W	ASK10		-0.278701	2.9e-05	-0.220799	0.001296	-0.146701	0.012799	-0.2128	0.000532	0.0121968	0.949609
YDL088C	ASM4		0.00809959	0.907134	-0.00869966	0.876376	-0.0388998	0.474667	-0.0211	0.703447	-0.0100995	0.966534
YPR145W	ASN1		0.014798	0.783887	0.00329999	0.95342	0.120604	0.056807	-0.0812993	0.083203	-0.00739977	0.972685
YGR124W	ASN2		0.0162966	0.755765	-0.0539998	0.204307	0.00400513	0.938064	-0.0637997	0.143095	0.013498	0.94615
YDR321W	ASP1		-0.129	0.004642	-0.182699	0.00178	-0.115501	0.019762	-0.215401	0.000139	-0.0481004	0.725115
YLR158C	ASP3-3		0.200806	0.000148	0.0579008	0.247321	0.00489684	0.935658	0.0824028	0.099074	0.011696	0.949692
YPR093C	ASR1		-0.0244006	0.694019	-0.0328993	0.587233	-0.0211996	0.722863	0.0521933	0.306672	-0.00879981	0.96904
YBL069W	AST1		-0.0339003	0.44667	-0.176101	0.004167	-0.1841	0.00158	-0.1337	0.008168	-0.00449956	0.980679
YER101C	AST2		0.102295	0.034464	0.0830023	0.143078	0.0391946	0.471034	0.0412009	0.430347	0.0269983	0.90875
YDR184C	ATC1		-0.0424999	0.42461	-0.1675	0.02552	-0.167599	0.003482	-0.0877993	0.074977	-0.0534997	0.657329
YGL017W	ATE1		-0.0208	0.669924	-0.0628003	0.210438	0.00709501	0.899333	0.00759739	0.884177	0.0107942	0.962298
YOR377W	ATF1		-0.652799	0	-0.587199	5e-06	-0.299899	2.8e-05	-0.380101	1e-06	0.00439352	0.980679
YGR177C	ATF2		-0.471601	2e-06	-0.415699	7.9e-05	-0.0796	0.076455	-0.2817	1.5e-05	-0.0681006	0.509324
YGL180W	ATG1		0.0746013	0.095789	0.0892947	0.291449	0.0343002	0.447636	-0.00210065	0.973581	0.0155975	0.921597
YLL042C	ATG10		-0.00579973	0.914494	0.0339057	0.474561	-0.0693005	0.129331	-0.0382004	0.5063	-0.0913008	0.349777
YPR049C	ATG11		-0.0165996	0.733971	0.0222044	0.639604	0.00370297	0.94994	0.0201003	0.701566	0.000100985	0.999882
YBR217W	ATG12		0.0712959	0.203268	0.1725	0.008971	0.199399	0.000955	0.241804	0.000541	0.0728055	0.528364
YPR185W	ATG13		0.138906	0.00936	0.120803	0.012496	0.097395	0.029444	0.0704992	0.120079	0.0156974	0.944122
YBR128C	ATG14		0.0453032	0.294222	0.0168956	0.733765	0.0365948	0.445004	0.0277061	0.533604	0.0061041	0.97258
YCR068W	ATG15		0.0424062	0.361106	-0.0236994	0.616138	-0.0277	0.61687	0.0441982	0.338715	0.0229998	0.895589
YMR159C	ATG16		0.137805	0.003828	0.181395	0.001041	0.133103	0.012849	0.194705	0.000554	0.0114956	0.951401
YLR423C	ATG17		0.155594	0.018258	0.228505	0.001206	0.150404	0.004661	0.176297	0.000843	0.0580948	0.814961
YFR021W	ATG18		-0.0321998	0.512079	-0.0753999	0.090139	-0.0574998	0.209252	-0.0723007	0.152896	0.0214939	0.89902
YOL082W	ATG19		0.232894	3.9e-05	0.288205	0.005672	0.122805	0.038778	0.238102	0.000261	0.0513999	0.732616
YNL242W	ATG2		0.0353987	0.508937	0.0772977	0.292829	-0.0147007	0.796213	-0.0118992	0.840082	-0.0211	0.910338
YDL113C	ATG20		0.0676938	0.201868	0.145599	0.04721	0.177101	0.005956	0.137005	0.02128	0.0570967	0.687171
YPL100W	ATG21		0.0714057	0.078548	0.134497	0.01248	0.123494	0.009407	0.117402	0.012366	0.0226022	0.894442
YCL038C	ATG22		0.0545985	0.323905	-0.0453004	0.29872	-0.1092	0.03373	-0.0977998	0.033636	0.0251989	0.861617
YLR431C	ATG23		0.0580948	0.23233	0.0485013	0.226909	0.0704031	0.140003	0.013598	0.856912	0.0689046	0.510637
YLR189C	ATG26		-0.00849938	0.888433	0.0746013	0.247241	0.0589953	0.36116	0.0732993	0.122504	0.00669298	0.974209
YJL178C	ATG27		0.0278052	0.617247	0.0133979	0.78349	0.00499749	0.933889	0.0347932	0.45778	-0.0336005	0.803028
YPL166W	ATG29		0.0917066	0.036659	0.126999	0.019346	0.150794	0.004957	0.108705	0.024137	0.0197019	0.927678
YNR007C	ATG3		0.0568055	0.201503	0.119901	0.044482	0.0940063	0.047898	0.0531948	0.251791	0	0.999882
YIL146C	ATG32		-0.0410994	0.406317	-0.0693005	0.160498	-0.0883007	0.06328	-0.1293	0.007285	-0.0245004	0.888319
YLR356W	ATG33		0.268494	2.6e-05	0.218806	0.000897	0.0733952	0.126787	0.0771062	0.221462	0.0127975	0.956993
YNL223W	ATG4		0.101099	0.024343	0.155594	0.004016	0.129995	0.011251	0.103101	0.018759	0.0120966	0.94219
YPL149W	ATG5		0.0403033	0.355028	-0.0304999	0.582018	0.0344975	0.70218	-0.00420002	0.945146	-0.0333997	0.8053
YHR171W	ATG7		0.0453032	0.332044	0.0766001	0.146242	0.00509812	0.926464	-0.0339993	0.592536	-0.0529997	0.709126
YBL078C	ATG8		-0.00780006	0.897743	0.0401069	0.433562	0.0356943	0.540294	0.157794	0.004132	-0.0267003	0.921597
YDL149W	ATG9		0.0429945	0.378765	0.0515948	0.36381	0.00139874	0.983771	0.0071955	0.90297	0.00570179	0.980679
YPR026W	ATH1		0.0948036	0.038648	0.127594	0.059513	-0.0129004	0.829742	0.171604	0.006647	0.0668952	0.635686
YMR301C	ATM1		-0.131	0.47269	-0.1311	0.549074	-0.0771004	0.735779	-0.1912	0.299675	-0.0362995	0.966534
YNR002C	ATO2		-0.0017005	0.981363	-0.00289984	0.95384	0.0326933	0.552874	0.00600353	0.911759	-0.00439971	0.984944
YDR384C	ATO3		0.0778992	0.118809	-0.00410019	0.936898	-0.0161997	0.759754	0.0433025	0.392776	0.0938982	0.719002
YBL099W	ATP1		0.1013	0.148008	0.096896	0.166828	0.0119965	0.893223	-0.0111997	0.904148	0.046505	0.865562
YLR393W	ATP10		0.138697	0.018255	0.0756969	0.210906	0.0298981	0.639641	0.0645932	0.209476	-0.00100013	0.997496
YNL315C	ATP11		0.0579008	0.228321	0.134904	0.006921	0.0848943	0.134868	0.114594	0.045324	0.0044942	0.981996
YJL180C	ATP12		-0.0610007	0.214621	0.0899998	0.046123	-0.00500038	0.930046	-0.00800024	0.883105	0.00329999	0.98784
YLR295C	ATP14		0.335197	1e-05	0.271701	0.000416	0.0697022	0.239693	0.228505	0.00042	0.0602965	0.687171
YPL271W	ATP15		0.00360224	0.951139	0.146499	0.02671	-0.1055	0.045622	0.0458064	0.406403	-0.0163996	0.927678
YDL004W	ATP16		0.172103	0.00086	0.168103	0.002436	0.00170138	0.980666	0.0818032	0.149455	-0.0265004	0.851992
YDR377W	ATP17		0.339901	9e-06	0.297602	0.000118	0.0429945	0.428739	0.247198	0.000219	0.0198015	0.916401
YML081C-A	ATP18		0.0807941	0.076365	0.136506	0.016384	-0.0129994	0.809556	0.0489058	0.324161	0.0458064	0.775685
YOL077W-A	ATP19		0.134497	0.020743	0.231396	0.007957	-0.0276	0.690079	0.0897964	0.135413	-0.0199001	0.936902
YJR121W	ATP2		0.203702	0.000327	0.232599	0.000512	0.0513025	0.367787	0.152404	0.003923	0.0960999	0.509324
YPR020W	ATP20		-0.0104003	0.835968	0.0941955	0.114829	-0.1254	0.006675	-0.0299003	0.647425	-0.0479006	0.758078
YDR350C	ATP22		-0.00210065	0.968998	-0.00970004	0.865964	-0.0380996	0.349936	-0.0169995	0.723419	0.0325946	0.810125
YNR020C	ATP23		-0.00889997	0.88032	0.0704031	0.174172	0.0730936	0.116892	0.1725	0.003563	0.059203	0.647485
YMR098C	ATP25		0.0292055	0.509543	0.0791972	0.071259	0.0361024	0.410218	0.060504	0.149554	0.0588014	0.607884
YBR039W	ATP3		0.0151978	0.756748	0.1856	0.001369	0.150495	0.006122	0.214398	0.000496	0.0209964	0.912339
YPL078C	ATP4		0.357597	1e-06	0.347496	7.8e-05	0.161294	0.006237	0.231101	0.000279	0.049101	0.657441
YDR298C	ATP5		0.1137	0.021685	0.106603	0.033602	-0.0450995	0.461421	0.132195	0.020224	-0.00749983	0.973596
Q0085	ATP6		0.049798	0.481138	-0.0794003	0.119785	-0.2153	0.001718	-0.330101	3.5e-05	0.015997	0.956993
YKL016C	ATP7		0.0948036	0.091071	0.132801	0.039311	-0.0184001	0.71605	0.0965992	0.030499	-0.0257996	0.860449
Q0080	ATP8		-0.175301	0.00426	-0.3465	4e-05	-0.2474	0.000377	-0.710501	5e-06	-0.0801992	0.834186
YML116W	ATR1		-0.0346996	0.427282	-0.0967997	0.037738	-0.0462997	0.284811	-0.1572	0.00533	-0.0225999	0.902918
YAL020C	ATS1		-0.0515995	0.274556	0.0322984	0.440469	0.00890276	0.884633	0.0468961	0.428867	-0.0343007	0.83499
YNL259C	ATX1		0.0746972	0.070091	0.106094	0.094858	0.0459042	0.298898	0.00289691	0.959689	0.00299769	0.988677
YOR079C	ATX2		-0.1455	0.0148	-0.1118	0.020184	-0.1057	0.029394	-0.127899	0.009753	-0.0765998	0.440345
YFL010W-A	AUA1		0.127594	0.020674	0.0406961	0.557796	0.00699451	0.912446	0.0999011	0.05657	0.0676938	0.71517
YKL004W	AUR1		-0.0367005	0.519147	-0.0822994	0.134581	-0.0304999	0.603158	-0.0917005	0.044336	-0.0135002	0.94304
YOR011W	AUS1		-0.3071	3.2e-05	-0.4289	1.3e-05	-0.272499	2.8e-05	-0.4396	1e-06	-0.1638	0.026471
YLR114C	AVL9		-0.00559985	0.933949	0.00390442	0.950787	0.0197019	0.690079	0.0196023	0.679772	0.0524994	0.702194
YOL078W	AVO1		-0.0640002	0.19156	-0.0925001	0.097692	-0.0485002	0.377495	-0.00189984	0.975971	0.0283994	0.887741
YMR068W	AVO2		0.0197019	0.668376	0.0689046	0.098311	0.0250004	0.692825	0.0456946	0.291973	0.052402	0.712274
YJR001W	AVT1		0.0564032	0.200869	0.0247026	0.689499	-0.0687996	0.14732	-0.000300112	0.995676	0.0192037	0.915181
YEL064C	AVT2		0.0419018	0.447404	0.0520959	0.397339	0.0110948	0.868779	0.029997	0.653307	0.0126974	0.96705
YKL146W	AVT3		-0.2043	0.000952	-0.0934003	0.103275	-0.1308	0.022331	-0.1326	0.021506	-0.0121	0.964141
YNL101W	AVT4		0.0585936	0.160384	-0.0568993	0.30255	-0.0357004	0.494281	-0.0297	0.645691	0.0250997	0.860662
YBL089W	AVT5		-0.0583994	0.193951	-0.0751005	0.120911	-0.0875004	0.126822	-0.0552	0.317831	-0.0486002	0.726908
YER119C	AVT6		0.1145	0.065618	0.0449956	0.485221	-0.0659002	0.214148	0.0278052	0.660413	0.0373963	0.860449
YIL088C	AVT7		-0.00999927	0.849535	-0.0351002	0.413418	-0.0266003	0.622621	-0.0598002	0.149006	-0.0235997	0.885016
YPR122W	AXL1		0.0103932	0.834138	-0.000799475	0.98768	-0.0274	0.52874	-0.0838001	0.047708	-0.0224006	0.868512
YIL140W	AXL2		0.186995	0.000759	0.0525967	0.262307	-0.0705998	0.13341	0.00699451	0.891715	0.033497	0.860449
YIL124W	AYR1		0.187603	0.000839	0.260796	0.000862	0.129797	0.016234	0.206706	0.000253	0.0519985	0.716005
YLL063C	AYT1		0.00749693	0.882891	0.0248019	0.674049	0.0174944	0.753153	0.00489684	0.933612	0.00660682	0.970303
YOR113W	AZF1		-0.0908997	0.048557	-0.0738001	0.148422	-0.0159007	0.795294	-0.0268002	0.556729	0.0452053	0.672717
YGR224W	AZR1		-0.0054	0.924255	0.0267009	0.554392	-0.0115996	0.828778	-0.0161997	0.755105	0.00620465	0.972997
YOR134W	BAG7		-0.0332993	0.522719	-0.0335001	0.451138	0.000403898	0.993636	-0.0181999	0.73101	-0.0254002	0.875123
YBR068C	BAP2		-0.0277	0.661059	-0.00839925	0.912231	0.0294034	0.608879	-0.0952993	0.086099	-0.0194994	0.921597
YDR046C	BAP3		-0.0399005	0.462483	0.0294034	0.704611	-0.0416992	0.48771	-0.0290006	0.704767	-0.0315995	0.885714
YIL015W	BAR1		0.0224033	0.652089	-0.0362995	0.494979	-0.0149995	0.786049	-0.0275	0.616997	-0.00729972	0.974398
YKR099W	BAS1		-0.0885999	0.034621	-0.1213	0.051926	-0.1587	0.00389	-0.1358	0.010237	0.0615965	0.654434
YHR208W	BAT1		-0.1608	0.000718	-0.1383	0.009926	-0.2211	0.000377	-0.3477	3e-06	-0.1184	0.204971
YJR148W	BAT2		0.0255958	0.576276	-0.105099	0.019745	0.0926946	0.052033	0.0323971	0.587887	-0.0135002	0.951401
YJL020C	BBC1		0.0658067	0.231056	0.101704	0.244728	0.029997	0.698463	0.0535006	0.446724	0.0386047	0.849679
YPL255W	BBP1		0.106697	0.034621	0.141799	0.005335	0.158195	0.003431	0.142204	0.002768	0.0115958	0.949265
YHR040W	BCD1		0.0165962	0.774281	0.0226022	0.632628	0.0672945	0.268137	0.0214939	0.796702	0.026106	0.921597
YMR237W	BCH1		0.00650629	0.902506	0.0708015	0.13564	0.0513025	0.245266	0.0358069	0.388237	0.0203991	0.921597
YKR027W	BCH2		-0.1449	0.003828	-0.1287	0.007478	-0.0590996	0.260719	-0.041	0.452151	-0.0114004	0.953223
YJL095W	BCK1		-0.133	0.011531	-0.0213006	0.660131	-0.0659002	0.1737	-0.1319	0.003912	-0.0476992	0.732616
YER167W	BCK2		-0.113799	0.038131	-0.0254002	0.586638	-0.0517999	0.403774	-0.0806004	0.095624	0.0459042	0.732616
YDR361C	BCP1		-0.0289005	0.644363	-0.0499004	0.465271	0.00689401	0.931806	-0.1446	0.019649	-0.0581004	0.723177
YDR375C	BCS1		0.104605	0.143089	0.161204	0.009242	0.0192037	0.770124	0.0546957	0.314221	-0.0288004	0.843207
YIL033C	BCY1		0.0830023	0.104044	-0.00820046	0.930321	-0.0704998	0.194788	-0.1198	0.020766	0.0208968	0.927678
YLR399C	BDF1		-0.0876	0.065521	-0.0267003	0.589042	0.0577067	0.160615	0.0189047	0.696839	-0.0127999	0.945828
YDL070W	BDF2		0.2597	0.000103	0.3261	0.000345	0.299303	0.00011	0.2941	0.000239	0.00459487	0.984729
YAL060W	BDH1		0.144803	0.011082	0.144803	0.020166	0.0526941	0.29027	0.177395	0.007164	-0.0279	0.868512
YAL061W	BDH2		0.0853023	0.072909	0.283495	0.059796	0.124196	0.009006	0.370399	1.5e-05	0.0884944	0.338122
YNL039W	BDP1		0.0163965	0.754194	0.0889014	0.126123	0.132998	0.008626	0.110804	0.016519	0.0477059	0.687171
YOL164W	BDS1		-0.0746993	0.129284	-0.0104003	0.891076	-0.0676999	0.276445	-0.0316998	0.587654	0.0255958	0.875123
YBR200W	BEM1		-0.143699	0.002886	-0.1122	0.033045	-0.0407996	0.420868	-0.0652993	0.183471	-0.0734995	0.419067
YER155C	BEM2		-0.107701	0.041157	-0.0810002	0.107321	-0.136801	0.014427	-0.1	0.054987	0.00269532	0.989863
YPL115C	BEM3		0.0850983	0.075421	-0.0228007	0.593885	-0.0538995	0.197378	-0.0611	0.138756	0.00980578	0.96705
YPL161C	BEM4		-0.113799	0.031764	-0.0323002	0.494979	0.0583996	0.295119	-0.0522007	0.265883	0.0170952	0.941053
YLR412W	BER1		-0.0812001	0.108038	-0.0476992	0.279593	-0.0404005	0.384128	-0.0514993	0.251982	-0.0214002	0.891909
YIL004C	BET1		0.111298	0.009045	0.0535979	0.314249	-0.00929922	0.850607	0.0479013	0.302956	-0.0502006	0.687171
YPR176C	BET2		-0.150199	0.003077	-0.1548	0.004577	-0.2031	0.000833	-0.1609	0.001215	-0.0340997	0.810176
YKR068C	BET3		-0.0440995	0.4308	-0.1588	0.013354	-0.0953995	0.114244	-0.0283001	0.703521	0.000403898	0.999392
YJL031C	BET4		0.191499	0.000677	0.192194	0.001835	0.158402	0.003723	0.218595	0.001569	0.0655034	0.624643
YML077W	BET5		-0.0442007	0.559889	-0.0723007	0.121682	-0.0537003	0.246581	0.0390963	0.466526	-0.0336995	0.814986
YJR053W	BFA1		0.0913004	0.081739	0.0711998	0.137539	0.0782956	0.103736	0.126405	0.039788	0.0559036	0.687171
YOR198C	BFR1		0.00200395	0.978835	0.0316069	0.74917	-0.00999927	0.862899	-0.100199	0.027728	0.0242062	0.930442
YDR299W	BFR2		-0.1723	0.002344	-0.0917005	0.153525	-0.0268002	0.569601	-0.0449	0.393634	0.0732993	0.439346
YGR282C	BGL2		-0.00619958	0.921982	0.0239934	0.613167	-0.0118003	0.81993	0.000605805	0.991664	-0.00939941	0.9678
Q0110	BI2		0.0773934	0.332915	0.0726958	0.211491	0.0853023	0.137884	-0.1376	0.021157	0.0769968	0.688855
Q0115	BI3		-0.109401	0.036021	-0.0723993	0.216954	-0.129	0.190097	-0.1954	0.001542	-0.0218996	0.927678
Q0120	BI4		0.0425043	0.629168	-0.1224	0.053775	-0.0908997	0.102068	-0.2602	0.013627	0.0355958	0.91812
YHR101C	BIG1		0.105598	0.050545	0.022801	0.628178	-0.00980026	0.843527	0.0179931	0.69924	0.0103932	0.96252
YCL029C	BIK1		-0.000399682	0.995955	0.0578038	0.20697	0.0862946	0.079463	0.0305056	0.535183	0.0164963	0.94304
YER016W	BIM1		0.128399	0.027962	0.195398	0.002892	0.205605	0.00083	0.357597	1.5e-05	0.120405	0.190125
YGR286C	BIO2		-0.164	0.003625	-0.0722006	0.172408	-0.0213006	0.71997	-0.0384996	0.490452	-0.0684001	0.669093
YNR058W	BIO3		-0.247901	8.2e-05	-0.1493	0.011222	0.0298981	0.69529	-0.166801	0.007803	-0.0205995	0.928495
YNR057C	BIO4		-0.2703	8.4e-05	-0.0119996	0.814445	0.0830023	0.174306	-0.0346996	0.592328	-0.0769999	0.647485
YNR056C	BIO5		-0.4382	3e-06	-0.162	0.04344	-0.0151001	0.816491	-0.2127	0.000516	-0.0393993	0.732616
YJR089W	BIR1		-0.0618	0.189606	-0.0138003	0.807434	-0.00180016	0.976171	0.00360224	0.949062	0.0475942	0.709126
YBR270C	BIT2		-0.00859952	0.884359	-0.0149004	0.749688	0.011696	0.827347	-0.0241996	0.750652	0.0021048	0.989648
YJL058C	BIT61		-0.0887993	0.119483	-0.171	0.010429	-0.1093	0.05507	-0.0998995	0.044421	-0.0675003	0.624643
YFL007W	BLM10		0.0286964	0.627823	-0.0310997	0.616241	-0.1075	0.039807	-0.227099	0.000355	-0.0590996	0.719304
YER177W	BMH1		0.3369	2e-06	0.260905	0.000251	0.116697	0.011161	0.305002	1.7e-05	0.0369042	0.82389
YDR099W	BMH2		0.134405	0.002772	0.123401	0.009883	0.00809959	0.903612	0.1139	0.033107	0.0247026	0.89719
YPL217C	BMS1		-0.0650005	0.212221	-0.0328004	0.498529	0.134103	0.005497	-0.0716001	0.095277	0.0571938	0.661279
YJR025C	BNA1		0.0748068	0.121669	0.0102069	0.84446	-0.0541002	0.433727	0.0207973	0.725613	-0.0867004	0.338122
YJR078W	BNA2		-0.0139998	0.807087	-0.137	0.058697	-0.1481	0.009324	0.00640575	0.906099	-0.1497	0.313221
YJL060W	BNA3		-0.114299	0.030456	0.00850123	0.883863	-0.0879005	0.079899	-0.0422993	0.452681	-0.0105994	0.959152
YBL098W	BNA4		-0.194899	0.000575	-0.3254	0.000124	-0.2384	0.003577	-0.0221003	0.69924	-0.0138993	0.956993
YLR231C	BNA5		-0.201001	0.000832	-0.149401	0.040245	-0.1295	0.028392	0.0904063	0.062819	-0.00429986	0.988841
YFR047C	BNA6		-0.0323002	0.480084	-0.0202	0.763055	-0.000600286	0.99105	0.154298	0.001325	-0.0369995	0.765051
YDR428C	BNA7		-0.279399	2.6e-05	-0.2527	0.001705	-0.128599	0.009555	0.0401069	0.383211	0.0543067	0.687171
YNL271C	BNI1		-0.0962999	0.02283	-0.0713	0.329943	-0.0761009	0.106067	-0.1851	0.000614	-0.0118992	0.953346
YNL233W	BNI4		0.00990608	0.842876	-0.0193999	0.653917	-0.0801001	0.100818	-0.0560007	0.193684	-0.000900523	0.997496
YNL166C	BNI5		0.0718999	0.118852	0.221902	0.000756	0.193797	0.001395	0.306099	0.007206	0.0961944	0.335322
YIL159W	BNR1		0.0570967	0.276544	0.132603	0.059791	0.0150979	0.828667	-0.00420002	0.949928	0.0535979	0.694716
YGR230W	BNS1		0.204003	0.000851	0.1904	0.002923	0.00299769	0.966035	0.329204	4e-06	0.0960054	0.275989
YBL085W	BOI1		0.111298	0.051122	0.124699	0.052284	0.116298	0.045251	0.153001	0.010382	0.0370026	0.835958
YER114C	BOI2		-0.0976007	0.03943	-0.1587	0.006017	-0.0789994	0.105808	-0.113	0.019597	0.0355958	0.835958
YLR267W	BOP2		-0.130001	0.014316	-0.1012	0.083493	-0.0626993	0.224905	0.000201963	0.997444	0.023894	0.903351
YNL042W	BOP3		0.0165962	0.776401	0.00739646	0.893754	0.0627987	0.381736	0.00660682	0.908751	0.0462955	0.760956
YNL275W	BOR1		-0.0724994	0.133502	-0.0571995	0.322619	-0.0709999	0.154291	-0.1247	0.018683	-0.0312	0.860449
YLR078C	BOS1		0.0847038	0.044344	0.0693997	0.077935	0.1245	0.01311	0.0828933	0.06909	0.0179931	0.917804
YCR032W	BPH1		-0.1771	0.000999	-0.0928001	0.044301	-0.0778996	0.131927	-0.0967997	0.028785	-0.0503993	0.780739
YDL141W	BPL1		-0.165599	0.00086	-0.1235	0.106219	-0.0613995	0.164201	-0.283	6.8e-05	-0.0960008	0.419067
YLL015W	BPT1		-0.1719	0.001318	-0.140201	0.010957	-0.109799	0.035335	-0.145301	0.007397	-0.0820001	0.388902
YLR015W	BRE2		-0.1115	0.01279	-0.0908997	0.06713	-0.0257996	0.635751	-0.1211	0.021335	-0.0505995	0.740842
YDL231C	BRE4		-0.0264005	0.585422	-0.0581004	0.146242	-0.0824995	0.052724	-0.0892996	0.0473	-0.00189984	0.99306
YNR051C	BRE5		-0.0410994	0.440532	-0.0135002	0.838228	-0.00649953	0.916448	-0.000900523	0.989253	0.0577067	0.779573
YGR246C	BRF1		0.0174944	0.759101	0.0285974	0.47391	0.0864033	0.05236	0.0861044	0.058564	0.0129977	0.947301
YHR036W	BRL1		0.0270974	0.606697	0.0155975	0.724073	0.027607	0.562097	0.00230647	0.969923	-0.023	0.878801
YBL097W	BRN1		0.0475942	0.487067	0.160197	0.414644	-0.0141994	0.840037	0.0463933	0.507083	0.0352016	0.835958
YPL084W	BRO1		-0.148199	0.012404	-0.0753999	0.194001	-0.0652993	0.27682	-0.0948001	0.096977	0.029997	0.873013
YGL007W	BRP1		-0.0211996	0.690726	-0.0167995	0.831122	-0.0182993	0.75984	-0.1024	0.180361	-0.0147007	0.945565
YPR057W	BRR1		0.0331023	0.440099	0.0888065	0.038946	0.107099	0.018417	0.111806	0.019259	0.0606977	0.639501
YER172C	BRR2		-0.208599	0.000634	-0.0868996	0.118398	-0.129399	0.017175	-0.170699	0.007274	-0.0472997	0.810106
YGL247W	BRR6		-0.1255	0.007388	-0.1865	0.001319	-0.0928001	0.04412	-0.0989999	0.049755	0.00620465	0.976695
YOL077C	BRX1		-0.118901	0.021086	-0.0430007	0.46398	0.0102929	0.836592	-0.0550007	0.201342	0.0186057	0.937267
YDL037C	BSC1		-0.0412998	0.37767	-0.105799	0.04344	-0.137	0.006675	-0.1011	0.033678	-0.0583994	0.654434
YDR275W	BSC2		0.0205982	0.666399	0.018506	0.702687	0.0571938	0.188194	0.0563061	0.296693	0.0289934	0.84043
YLR465C	BSC3		-0.00510028	0.933949	-0.0995996	0.053723	-0.367199	2.1e-05	-0.2903	8.7e-05	-0.136	0.166833
YNL269W	BSC4		0.014898	0.813749	-0.0193005	0.693	-0.0404005	0.387554	-0.0114004	0.831897	0.00900312	0.96562
YNR069C	BSC5		0.0196023	0.845092	0.0575958	0.436027	0.0110948	0.87432	0.0306045	0.614282	0.522799	0.687171
YOL137W	BSC6		0.012397	0.858847	-0.0848004	0.191802	-0.0336005	0.634565	-0.0191996	0.769283	0.0349059	0.821342
YBR290W	BSD2		-0.102001	0.03787	0.0274938	0.499314	0.0628954	0.223801	0.107795	0.012803	0.044604	0.687171
YPR171W	BSP1		-0.0175003	0.717545	-0.0424003	0.341407	-0.0331	0.46417	-0.0364001	0.453692	-0.0571005	0.651778
YFL025C	BST1		-0.132901	0.004805	-0.0733007	0.082758	-0.0474994	0.323731	-0.1318	0.007811	-0.0771004	0.544655
YGR142W	BTN2		0.102201	0.080157	0.0343989	0.49152	0.00870201	0.903213	0.108705	0.107928	0.0956004	0.436119
YPL069C	BTS1		-0.0902008	0.046016	-0.0761997	0.215499	-0.0538007	0.27842	-0.131199	0.005864	-0.0868996	0.514074
YDR252W	BTT1		0.00340075	0.954574	0.0223039	0.657564	0.0405979	0.420898	0.0288944	0.532043	0.0146981	0.934056
YGR188C	BUB1		0.0223039	0.689387	0.0374947	0.490289	-9.95494e-05	0.998863	0.0429945	0.395137	-0.0287004	0.868512
YMR055C	BUB2		0.0515948	0.284713	0.0769968	0.129715	-0.00239975	0.96666	0.0146981	0.807847	0.0424062	0.775685
YOR026W	BUB3		0.0809987	0.085876	0.0880059	0.073218	0.0620941	0.284931	0.0156974	0.767889	-0.00959982	0.96562
YGL174W	BUD13		0.129296	0.01495	0.155995	0.013776	0.117296	0.020066	0.124606	0.019977	0.0548068	0.672717
YAR014C	BUD14		-0.00709963	0.898562	-0.0332004	0.513753	0.0165962	0.757751	-0.0390006	0.436157	0.0438064	0.787291
YEL029C	BUD16		0.0984061	0.041193	-0.0248996	0.693	-0.0231994	0.683527	-0.0316998	0.47579	-0.0149995	0.947291
YNR027W	BUD17		-0.0299003	0.502867	-0.0121	0.825368	0.014798	0.790697	-0.0550007	0.196618	-0.0165003	0.945881
YJL188C	BUD19		-0.0695003	0.238374	-0.0818	0.129779	-0.0838995	0.133371	-0.1431	0.041776	-0.116099	0.212296
YKL092C	BUD2		0.0758064	0.060673	0.0809032	0.04591	0.0222044	0.64684	0.0933033	0.050404	0.0358069	0.787678
YLR074C	BUD20		0.0664957	0.199571	0.0881959	0.145144	0.149298	0.0039	0.107206	0.042088	0.0759981	0.559825
YOR078W	BUD21		0.0277061	0.597279	0.200994	0.003066	0.288996	5.8e-05	0.306297	2.9e-05	0.108705	0.224122
YMR014W	BUD22		0.00890276	0.897743	0.194503	0.129001	0.170399	0.00522	0.125902	0.033707	0.103504	0.232125
YCR047C	BUD23		0.0594937	0.222789	0.116498	0.14639	0.251701	0.0027	0.193305	0.017571	0.0597014	0.810125
YER014C-A	BUD25		-0.136199	0.014717	-0.1136	0.043995	-0.0707998	0.209252	-0.105601	0.058628	-0.0699	0.619743
YDR241W	BUD26		-0.0948001	0.075002	-0.0833995	0.099119	-0.2035	0.02423	-0.1976	0.004081	-0.0132993	0.962298
YFL023W	BUD27		-0.0123997	0.808784	0.112794	0.122835	0.210202	0.002727	0.164001	0.001479	0.115007	0.302516
YLR062C	BUD28		0.0140982	0.793507	0.0318045	0.50206	0.0126974	0.816491	-0.0312	0.581	-0.0602995	0.599508
YCL014W	BUD3		-0.0313002	0.510491	-0.0899996	0.328024	-0.156199	0.009324	-0.208599	0.000163	-0.0236994	0.928928
YDL151C	BUD30		-0.1166	0.021685	-0.0369003	0.486815	-0.0275	0.630167	-0.0886996	0.084462	-0.0119996	0.960159
YCR063W	BUD31		-0.0517999	0.382788	-0.126799	0.023919	-0.0504994	0.354005	-0.1579	0.005297	-0.0422993	0.793518
YGR262C	BUD32		0.0109946	0.846267	-0.0129004	0.827268	-0.0339003	0.582054	-0.0337999	0.559838	-0.0352007	0.860449
YJR092W	BUD4		0.0806031	0.071898	0.0704031	0.141708	0.0643034	0.174502	0.0335957	0.4877	0.0302937	0.845845
YCR038C	BUD5		-0.0260993	0.627015	-0.0860004	0.087641	-0.1023	0.038093	-0.0941993	0.048395	0.0352016	0.83499
YCR038C	BUD5		-0.0054	0.924719	-0.0590004	0.244939	-0.0625999	0.21931	-0.0266003	0.698776	-0.0431999	0.780739
YLR319C	BUD6		0.0150979	0.811226	0.0129977	0.808135	0.0402051	0.403774	0.0342016	0.452144	0.0253974	0.915181
YOR299W	BUD7		0.142204	0.004345	0.109494	0.029567	0.138002	0.003718	0.0847038	0.072972	0.00259452	0.991197
YLR353W	BUD8		-0.0992997	0.058359	-0.0384004	0.480876	-0.111	0.062974	-0.1045	0.060338	-0.0253004	0.911571
YGR041W	BUD9		0.165301	0.00156	0.00820001	0.887035	-0.0495002	0.380631	-0.0736999	0.123522	0.0495053	0.712001
YDL099W	BUG1		0.0712959	0.141158	0.310701	8.6e-05	0.345703	4.4e-05	0.3786	7e-06	0.0353987	0.828781
YMR275C	BUL1		0.034103	0.491338	0.0386047	0.369669	0.0120966	0.834341	0.00149962	0.978876	0.0241069	0.874635
YML111W	BUL2		0.0067935	0.897743	-0.0301993	0.486882	-0.0211	0.676453	-0.0188999	0.739733	-0.00429986	0.984729
YLR226W	BUR2		0.148401	0.021685	-0.00659953	0.941631	-0.0407996	0.580078	0.116498	0.04175	0.0739984	0.528222
YER159C	BUR6		0.00539999	0.920243	0.0674047	0.134218	0.0473988	0.476289	0.0460999	0.326421	0.0307033	0.910338
YKL005C	BYE1		0.00149962	0.981427	0.0635029	0.19425	0.102994	0.049764	0.0396017	0.47579	0.037101	0.821342
YHR114W	BZZ1		0.0471056	0.33485	0.100803	0.032862	0.0778992	0.062166	0.110403	0.012041	0.00590296	0.973487
YDR531W	CAB1		0.0309999	0.476148	-0.0524999	0.224402	-0.0105005	0.844506	-0.00559985	0.908078	-0.0136998	0.932025
YIL083C	CAB2		-0.164999	0.000745	-0.1123	0.056978	-0.0578001	0.219351	-0.0434006	0.390393	-0.0282001	0.848452
YKL088W	CAB3		-0.0537003	0.214253	0.0216929	0.731584	0.0930057	0.052802	0.129402	0.041016	0.0804939	0.577904
YGR277C	CAB4		0.193305	0.000529	0.1333	0.004982	0.131102	0.007488	0.101099	0.019384	0.00420653	0.984086
YDR196C	CAB5		0.0291065	0.547123	0.1513	0.023624	0.141603	0.005215	0.156306	0.00587	0.0379023	0.821893
YML102W	CAC2		0.0422941	0.382457	0.0773934	0.102015	0.0514974	0.30948	0.119303	0.016372	0.00799917	0.965858
YDR423C	CAD1		-0.1377	0.013512	0.00129784	0.985218	0.0928975	0.051629	0.1129	0.024516	-0.00359968	0.984729
YNL278W	CAF120		0.0603933	0.198625	0.0160969	0.731584	0.0606008	0.149972	-0.0122993	0.815879	0.0260068	0.850768
YGR134W	CAF130		-0.1055	0.020885	-0.151	0.005252	-0.0634996	0.166013	-0.0556003	0.202731	0.0396017	0.771668
YFL028C	CAF16		0.0573047	0.253263	-0.0505995	0.314719	0.0110948	0.850428	-0.0546994	0.306568	0.0170952	0.924935
YOR276W	CAF20		-0.0838001	0.063654	0.0131978	0.82359	0.0478036	0.552874	0.00180224	0.975285	-0.0336005	0.851992
YKR036C	CAF4		0.0545985	0.28912	0.0658067	0.209377	0.0987025	0.061548	0.0878973	0.059835	0.0580948	0.643616
YNL288W	CAF40		-0.142299	0.004383	-0.1846	0.00149	-0.163	0.001913	-0.1372	0.012849	-0.0711999	0.624643
YER048C	CAJ1		0.1201	0.020111	0.2566	0.000124	0.256105	0.000155	0.268398	6.2e-05	0.088603	0.384187
YFL029C	CAK1		-0.0792997	0.101023	-0.1104	0.025806	-0.0814	0.125698	-0.130001	0.018575	-0.0380004	0.814961
YPL048W	CAM1		0.0569026	0.183231	0.0499931	0.230084	0.0340044	0.492928	-0.0138003	0.778647	0.0313952	0.821983
YEL063C	CAN1		0.00860162	0.88543	-0.0814	0.069734	-0.1327	0.013827	-0.126399	0.028615	-0.0149004	0.937267
YKL007W	CAP1		0.139902	0.010151	0.227704	0.001174	0.140805	0.010113	0.170797	0.001604	0.0138981	0.940472
YIL034C	CAP2		-0.0409005	0.334072	0.0456946	0.279593	-0.0533006	0.234696	0.0223039	0.680223	-0.0431003	0.729049
YPL111W	CAR1		-0.1039	0.099053	-0.1952	0.004298	-0.0687996	0.368341	-0.141101	0.079073	0.0458064	0.835958
YLR438W	CAR2		0.176999	0.000729	0.100601	0.079132	0.0499931	0.313413	-0.0348001	0.486049	-0.0713	0.687171
YML042W	CAT2		-0.1545	0.00521	-0.162301	0.011966	-0.0984994	0.033984	-0.152099	0.004863	-0.0751005	0.509324
YOR125C	CAT5		0.172603	0.000856	0.126999	0.014717	0.0160969	0.774478	0.0398964	0.458328	-0.051	0.765051
YMR280C	CAT8		0.1121	0.009499	0.152703	0.001972	0.101395	0.041148	0.183099	0.000495	0.0441982	0.76347
YGR036C	CAX4		0.143994	0.00382	0.00970547	0.871243	0.0067935	0.90291	0.0931004	0.056311	0.0226022	0.877715
YPL178W	CBC2		0.00600353	0.908072	-0.0312	0.540067	-0.0211996	0.723914	-0.0620003	0.172167	-0.0484003	0.687171
YJR060W	CBF1		0.000100985	0.99869	-0.00149974	0.981137	-0.0151001	0.804768	0.0343989	0.5596	0.0398964	0.818819
YGR140W	CBF2		0.101596	0.025251	0.0791972	0.105401	0.0345961	0.465631	0.0555983	0.216453	0.0406961	0.765051
YLR175W	CBF5		-0.1224	0.01415	-0.1248	0.016014	0.0107942	0.868166	-0.1741	0.003925	-0.051	0.687171
YNL161W	CBK1		0.0386047	0.414167	0.0264035	0.59497	0.0139981	0.788016	-0.0101998	0.838521	-0.000699877	0.997584
YJL209W	CBP1		0.0403033	0.441427	-0.0445994	0.421662	-0.0393	0.428225	-0.0267003	0.559906	0.0574988	0.619743
YHL038C	CBP2		-0.0342002	0.464996	0.0223039	0.763055	0.000504855	0.993758	-0.0301006	0.508413	-0.0382004	0.772227
YPL215W	CBP3		-0.1295	0.016101	-0.0434006	0.451576	0.0128976	0.92497	0.0279042	0.660506	-0.00429986	0.986763
YGR174C	CBP4		0.169104	0.000858	0.263095	0.000284	0.129903	0.0102	0.223904	0.0002	-0.00249947	0.99211
YBR120C	CBP6		0.142596	0.003509	0.153494	0.011544	0.0668952	0.202485	0.153299	0.003877	0.0585936	0.635686
YIL043C	CBR1		-0.133799	0.006163	-0.0594994	0.168848	0.00840083	0.886273	-0.0152998	0.77323	-0.0256998	0.892023
YDL069C	CBS1		0.138198	0.00557	0.0991066	0.058251	0.00580238	0.913216	0.0323971	0.557261	0.000302934	0.99953
YDR197W	CBS2		-0.0122993	0.835968	0.106094	0.066297	0.107795	0.054889	0.0742999	0.119736	0.0598951	0.61614
YKL208W	CBT1		0.0179931	0.748128	0.0685057	0.169764	0.0550985	0.299806	0.096896	0.216698	-0.0402996	0.803028
YER168C	CCA1		-0.2783	0.000433	-0.225901	0.006246	-0.1421	0.044142	-0.2395	0.001052	-0.1301	0.36047
YLR220W	CCC1		0.176004	0.005129	0.0785962	0.098357	0.0524994	0.30412	0.0980961	0.066752	0.0355958	0.860449
YDR270W	CCC2		-0.0196003	0.717374	-0.0485002	0.385091	-0.0526002	0.331753	-0.0989999	0.044506	-0.0371001	0.842085
YKL011C	CCE1		-0.0179998	0.776401	-0.0240001	0.69425	-0.0349006	0.577162	0.0250997	0.659186	-0.00500038	0.984729
YGR217W	CCH1		-0.1598	0.001434	-0.1629	0.002248	-0.139399	0.00457	-0.1727	0.000861	-0.0397003	0.762532
YPR025C	CCL1		-0.1131	0.019275	0.00729598	0.891784	-0.0346006	0.53213	-0.0382996	0.515212	0.0356943	0.819986
YGR150C	CCM1		-0.0301993	0.58863	-0.0110005	0.803831	0.0061041	0.902214	0.029997	0.547722	-0.0173002	0.913439
YKR066C	CCP1		-0.0613002	0.216933	-0.0444	0.418114	-0.0934003	0.065548	-0.0276	0.622489	-0.0594994	0.691833
YMR038C	CCS1		-0.0171002	0.762751	-0.0611993	0.236857	0.0109946	0.863812	-0.0470999	0.309965	-0.0789004	0.61614
YIL142W	CCT2		-0.1343	0.013615	-0.110301	0.042657	-0.0668005	0.325163	-0.0415998	0.421966	-0.00559985	0.981132
YJL014W	CCT3		-0.139399	0.003086	-0.116099	0.018854	-0.0613002	0.179691	-0.149001	0.002067	0.0304067	0.860449
YDL143W	CCT4		-0.1178	0.020507	-0.127501	0.022352	-0.0769999	0.079463	-0.1961	0.000431	-0.0479006	0.702194
YJR064W	CCT5		-0.1151	0.014204	-0.0778006	0.076128	-0.0382996	0.422525	-0.0828998	0.134882	0.0120966	0.944122
YDR188W	CCT6		0.0740944	0.132768	0.115606	0.023768	0.0578038	0.228734	0.0827979	0.086616	0.0359054	0.823423
YJL111W	CCT7		-0.1012	0.040448	-0.0598002	0.231907	-0.0563007	0.265242	-0.0709999	0.308194	0.00739646	0.973419
YJL008C	CCT8		-0.0259994	0.689387	-0.0340997	0.469011	-0.0303997	0.582749	-0.0681006	0.10466	0.00430722	0.983256
YLR110C	CCW12		0.218397	0.000472	0.287295	0.000897	0.271294	0.004433	0.110804	0.032403	0.127396	0.300427
YLR390W-A	CCW14		0.0560008	0.282119	0.0265026	0.606862	0.0248019	0.639641	0.0364963	0.441699	0.0365948	0.804698
YBR131W	CCZ1		-0.120799	0.005939	-0.1495	0.007402	-0.101001	0.073807	-0.1503	0.003685	-0.0256998	0.887092
YLR307W	CDA1		0.251495	7.9e-05	0.0566945	0.218305	0.0479013	0.367142	0.0664957	0.21571	-0.0221003	0.912755
YLR308W	CDA2		-0.0069996	0.912016	0.0441982	0.347289	0.0108944	0.844931	0.0191041	0.730142	0	0.999882
YDR182W	CDC1		-0.1026	0.06116	-0.0249994	0.639604	-0.0302008	0.547203	0.0405979	0.402586	0.0157973	0.927678
YCR002C	CDC10		-0.0652993	0.141208	-0.0579007	0.215257	-0.0308005	0.660265	-0.0293996	0.758247	0.00709501	0.97688
YJR076C	CDC11		0.0565003	0.271479	0.0429945	0.360906	0.0442962	0.298683	0.0358069	0.44841	0.00340075	0.986019
YHR107C	CDC12		-0.0571995	0.281348	0.0244048	0.56191	0.0151978	0.775384	0.015997	0.734612	-0.0315995	0.823607
YLR215C	CDC123		-0.0568003	0.294322	0.022801	0.729383	-0.0217004	0.754642	-0.0267003	0.684048	-0.0236994	0.921797
YDL220C	CDC13		-0.0323002	0.602386	-0.0613002	0.231582	-0.0355999	0.488748	-0.0345001	0.444122	-0.00260064	0.989648
YFR028C	CDC14		-0.00579973	0.92183	-0.00689957	0.885956	0.0434985	0.477234	-0.0374998	0.488702	0.0138981	0.940137
YAR019C	CDC15		-0.00470074	0.961774	-0.0386997	0.472085	-0.0402996	0.442581	-0.0625999	0.174735	0.00360224	0.984797
YKL022C	CDC16		-0.1166	0.012265	-0.0903006	0.040787	-0.1125	0.016584	0.0128976	0.79365	-0.0286003	0.854851
YAL038W	CDC19		-0.0111997	0.863753	0.0149979	0.803831	-0.0486002	0.576935	0.0330036	0.559906	-0.000399682	0.998844
YGL116W	CDC20		-0.1099	0.019784	-0.0806004	0.103167	-0.0546006	0.329563	-0.150901	0.002409	-0.00270037	0.988841
YOR074C	CDC21		0.00220564	0.971588	0.129903	0.006699	0.112206	0.023181	0.269895	0.015781	0.00789873	0.970303
YHR166C	CDC23		-0.0625004	0.147783	-0.0613002	0.161264	-0.0126005	0.791419	-0.0620997	0.165491	-0.0255999	0.868512
YAL041W	CDC24		-0.1762	0.00935	-0.1384	0.011908	-0.1586	0.002726	-0.121	0.006937	0.0324959	0.819986
YLR310C	CDC25		-0.0336995	0.493025	-0.0699	0.128978	-0.119999	0.020158	-0.0751005	0.109701	-0.0100995	0.966286
YFR036W	CDC26		0.0593968	0.196264	-0.00260064	0.972808	-0.0337999	0.464852	-0.0789004	0.159635	-0.0533994	0.641753
YBL084C	CDC27		-0.0420007	0.383716	-0.0218996	0.600559	0.0035015	0.953153	-0.0520003	0.258706	0.0186057	0.911571
YBR160W	CDC28		0.047999	0.270941	0.199399	0.000659	0.166895	0.003431	0.131405	0.011565	0.0204986	0.921499
YLR314C	CDC3		0.0762033	0.209253	0.0851935	0.159642	0.0810942	0.214639	0.119595	0.036799	0.0664957	0.681901
YOR257W	CDC31		0.0350045	0.461357	0.117496	0.016309	0.166394	0.003137	0.1995	0.000549	0.0313952	0.829639
YOL139C	CDC33		-0.207399	0.000874	-0.119999	0.034447	0.0330036	0.569601	-0.136399	0.013738	-0.0498004	0.794931
YDR054C	CDC34		0.0958974	0.106146	-0.00530009	0.932776	0.0272956	0.664902	-0.0179998	0.745267	0.000100985	0.999882
YDL165W	CDC36		0.011195	0.822056	-0.0380996	0.430892	-0.0723993	0.101353	-0.0348001	0.450805	-0.0340008	0.803028
YDR168W	CDC37		-0.0781996	0.072909	0.0655034	0.153915	0.0798935	0.071136	0.145299	0.00587	0.0188051	0.918717
YCR093W	CDC39		-0.0110994	0.891331	0.0486965	0.355527	-0.0254002	0.661977	-0.0342002	0.510827	0.00980578	0.97258
YFL009W	CDC4		-0.1561	0.002577	-0.115	0.030812	-0.0833995	0.10307	-0.0864001	0.066608	-0.0484003	0.802989
YDR364C	CDC40		0.110002	0.018731	0.134405	0.007188	0.0579978	0.202485	0.221395	0.000122	-0.00220034	0.99042
YLR229C	CDC42		0.0540983	0.229973	0.0520959	0.270341	0.00539999	0.923684	-0.00199952	0.976458	0	0.999882
YGL155W	CDC43		0.157497	0.003509	0.0364963	0.44229	0.014798	0.804509	0.0861995	0.094607	0.0349059	0.910465
YLR103C	CDC45		0.0495053	0.300221	0.0459042	0.261208	0.00299769	0.9549	0.0362009	0.439637	-0.00260064	0.989648
YDL126C	CDC48		-0.0756006	0.152205	0.119595	0.031922	0.109802	0.177496	0.0779949	0.16944	0.0434985	0.83499
YMR001C	CDC5		-0.0069996	0.900643	0.023894	0.637232	0.0822938	0.084173	0.000403898	0.993533	0.00830043	0.968269
YCR094W	CDC50		-0.1076	0.01975	-0.0757998	0.16765	-0.187899	0.000688	-0.113	0.049109	-0.0562002	0.60206
YDL132W	CDC53		-0.0335001	0.561738	0.0842004	0.213739	0.0654069	0.228734	-0.0151992	0.805461	-0.00749983	0.971543
YGL190C	CDC55		-0.0611993	0.502867	-0.0515995	0.613614	-0.162501	0.103423	-0.1774	0.052166	-0.0596002	0.854851
YJL194W	CDC6		-0.0479006	0.376088	-0.0838001	0.074255	-0.170699	0.015449	-0.103999	0.072709	0.0206978	0.930047
YPL160W	CDC60		-0.1607	0.007018	-0.0497003	0.274606	-0.0424003	0.47619	-0.0812993	0.057581	-0.0113	0.95257
YDL017W	CDC7		0.067501	0.15552	0.00900312	0.870001	0.037101	0.458184	0.0399946	0.3758	0.0502997	0.666232
YJR057W	CDC8		0.120803	0.01204	0.117003	0.012754	0.0607945	0.147856	0.0396017	0.408749	-0.0448003	0.718463
YDL164C	CDC9		-0.0463995	0.387561	-0.0191996	0.686404	-0.0139998	0.817959	-0.0928001	0.06749	0.0146981	0.938866
YLR245C	CDD1		-0.0156994	0.759747	0.0721058	0.252603	-0.0453004	0.526261	0.0635996	0.180629	0.00970547	0.962576
YGL003C	CDH1		-0.1081	0.027939	-0.0943996	0.049611	-0.1059	0.054213	-0.0557997	0.239169	-0.0196997	0.921597
YBR029C	CDS1		-0.116099	0.03676	-0.1218	0.009163	0.0170952	0.713632	-0.1342	0.013139	0.0157973	0.940003
YMR213W	CEF1		-0.0781996	0.112144	0.0326933	0.570727	0.0735049	0.17409	0.0331023	0.616288	0.0353001	0.848634
YGL130W	CEG1		-0.0211	0.714288	-0.0181006	0.743086	0.0410046	0.414307	0.0485989	0.421966	-0.0115996	0.960159
YER061C	CEM1		-0.187899	0.000562	-0.1933	0.003673	-0.0362004	0.41026	-0.0449997	0.375093	0.0156974	0.921597
YMR168C	CEP3		-0.00609961	0.926672	-0.0310997	0.528158	-0.0210005	0.733211	0.0502997	0.363516	0.0785005	0.503988
YPL228W	CET1		-0.136801	0.004752	-0.0271001	0.631546	-0.0144005	0.821087	-0.0266003	0.672071	-0.00790015	0.970727
YOR112W	CEX1		-0.0499004	0.25457	-0.0284002	0.589042	-0.0214002	0.641937	0.0137981	0.802644	0.00180224	0.994701
YIL003W	CFD1		-0.1631	0.002373	-0.1072	0.06105	-0.0357995	0.510936	-0.129	0.013117	-0.0707998	0.654434
YDR301W	CFT1		-0.102499	0.033909	-0.1033	0.027854	-0.0940007	0.050739	-0.0941993	0.049126	-0.00480061	0.983183
YLR115W	CFT2		0.0397982	0.339732	0.0136981	0.76139	-0.0028001	0.958794	0.0233973	0.601525	-0.0538995	0.61077
YML036W	CGI121		0.0484036	0.32569	-0.0665996	0.15979	-0.0970003	0.042576	-0.0388998	0.46034	0.00410583	0.984729
YGL029W	CGR1		-0.0434006	0.589498	0.404097	0.000336	0.593402	1e-06	0.408799	6e-06	0.171399	0.275989
YCL064C	CHA1		0.5267	0	0.198004	0.121496	-0.198399	0.004026	0.331098	2e-05	0.0778992	0.732616
YLR098C	CHA4		-0.0681006	0.208819	-0.0723007	0.126397	-0.0757998	0.119017	-0.0163004	0.761554	0.0102929	0.96562
YGL206C	CHC1		-0.0310997	0.586219	0.00580238	0.938836	-0.0761997	0.105662	-0.0893993	0.037326	0.0139981	0.951401
YBR274W	CHK1		0.0130977	0.813749	-0.0211	0.694906	-0.0505995	0.431048	-0.0129994	0.826472	-0.0392007	0.85129
YPL008W	CHL1		0.00420653	0.942687	0.0639999	0.162072	0.0972062	0.061133	0.0584966	0.20789	-0.00520018	0.975206
YDR254W	CHL4		-0.0637002	0.12092	-0.00609961	0.912743	0.000605805	0.990906	-0.0496003	0.249119	0.014798	0.925087
YER026C	CHO1		-0.143	0.021651	0.0479013	0.464634	0.0279042	0.536351	-0.1577	0.001496	-0.0369995	0.821342
YGR157W	CHO2		-0.0282001	0.550547	-0.0113	0.859814	-0.0407996	0.365869	-0.1425	0.003962	0.0169954	0.921597
YNL192W	CHS1		0.0409065	0.468976	0.00200395	0.98063	0.0766001	0.289016	-0.0697002	0.272271	0.0186057	0.939284
YBR038W	CHS2		-0.1259	0.006076	-0.1531	0.01035	-0.145601	0.002834	-0.3055	6e-06	-0.0201005	0.921597
YBR023C	CHS3		-0.0606997	0.159371	-0.0733993	0.140943	-0.0753999	0.119649	-0.1191	0.010608	0.00469554	0.980679
YLR330W	CHS5		0.0236954	0.712162	0.0769011	0.287914	0.1073	0.079899	0.0550985	0.380652	0.0478036	0.819986
YJL099W	CHS6		-0.0628003	0.215304	0.0284984	0.562484	0.0297002	0.553463	0.0306045	0.492397	0.0360039	0.800674
YHR142W	CHS7		-0.0846994	0.091643	-0.107701	0.017814	-0.1073	0.035129	-0.1256	0.021608	0.0187054	0.921597
YER030W	CHZ1		0.433397	1e-06	0.5474	7e-06	0.433996	1e-06	0.542803	0	0.147202	0.077965
YDR267C	CIA1		-0.0688994	0.18127	-0.0979002	0.041601	-0.0606004	0.173032	-0.0950004	0.036812	-0.0211	0.904858
YHR052W	CIC1		-0.00340011	0.952928	-0.0123997	0.88262	0.096896	0.042642	-0.0193005	0.722401	0.0411028	0.770876
YMR198W	CIK1		0.0219061	0.812715	0.026106	0.626996	-0.0156002	0.789949	0.0439044	0.391794	0.00410583	0.986763
YOR349W	CIN1		-0.1768	0.000621	-0.1722	0.003056	-0.111199	0.02331	-0.156199	0.013523	-0.0184001	0.924935
YPL241C	CIN2		0.138002	0.003828	0.100103	0.031743	-0.0173995	0.750947	-0.0299003	0.579014	-0.0309995	0.835958
YMR138W	CIN4		0.134799	0.00597	0.129098	0.016092	0.110497	0.03291	0.0142982	0.773665	-0.0501006	0.694716
YOR028C	CIN5		0.285402	5.4e-05	0.381195	0.003676	0.227606	0.003718	0.1523	0.020976	0.012397	0.956993
YEL061C	CIN8		0.0739025	0.099931	0.123203	0.01321	0.0989989	0.027078	0.131603	0.006493	0.042098	0.702385
YGR207C	CIR1		0.111205	0.012235	0.208005	0.000671	0.170605	0.001612	0.224695	0.000196	0.0467984	0.694716
YOR356W	CIR2		0.044604	0.314958	0.134996	0.011142	0.0386047	0.414307	0.140805	0.007143	0.0711036	0.528364
YDR022C	CIS1		0.116205	0.012565	0.0785005	0.151389	0.0509962	0.285058	0.152002	0.003507	0.0157973	0.940003
YJL158C	CIS3		0.128095	0.020748	0.100897	0.245838	0.0941955	0.224098	0.0928028	0.099555	-0.0189993	0.937297
YNR001C	CIT1		0.0943982	0.16461	0.275996	0.005323	0.1201	0.022999	0.3827	1e-06	0.0534033	0.821342
YCR005C	CIT2		0.186906	0.001683	0.256902	0.016836	0.651105	2e-06	0.528101	0	0.123295	0.275989
YPR001W	CIT3		-0.0482004	0.365204	-0.0484003	0.374878	-0.0331	0.61998	0.0577067	0.266546	-0.0342002	0.847794
YIL035C	CKA1		-0.0382004	0.402165	0.0523046	0.211846	0.0671017	0.154182	0.119794	0.015679	0.0277061	0.848634
YOR061W	CKA2		-0.0183008	0.716273	0.025695	0.585711	0.0269983	0.564869	0.00149962	0.978876	0.00669298	0.97601
YGL019W	CKB1		-0.0777001	0.146471	-0.1355	0.043911	-0.0786002	0.184648	0.0251989	0.683079	0.0186057	0.94304
YOR039W	CKB2		0.0396999	0.396038	0.0499931	0.315727	0.0356943	0.477689	0.0910024	0.077286	-0.0133998	0.96187
YLR133W	CKI1		-0.0275	0.53766	-0.00369948	0.944567	0.0524994	0.240154	-0.0573992	0.213309	0.0280033	0.877943
YBR135W	CKS1		-0.0119007	0.822056	-0.0218996	0.679576	-0.0135993	0.807089	-0.0142999	0.782478	0.0233973	0.89719
YNL298W	CLA4		-0.0235	0.590561	-0.0454999	0.266232	-0.00820046	0.874708	-0.0681006	0.11149	-0.0415003	0.731004
YGR108W	CLB1		0.0674047	0.179931	0.142701	0.012631	0.105504	0.04176	0.132695	0.048921	0.0660961	0.624313
YPR119W	CLB2		0.026106	0.628945	-0.0659002	0.210695	-0.0618	0.224928	-0.0991004	0.149986	0.00689401	0.973419
YDL155W	CLB3		0.0816941	0.068689	0.013598	0.804495	0.015997	0.759754	-0.0439002	0.332423	0.0648001	0.529954
YLR210W	CLB4		0.00230647	0.965828	-0.0838995	0.08224	-0.0654005	0.121509	0.00519875	0.926396	-0.0069996	0.96871
YPR120C	CLB5		0.113594	0.011299	0.102201	0.06601	0.088603	0.054013	0.138801	0.015786	-0.0117	0.951401
YGR109C	CLB6		0.121506	0.01292	0.0847038	0.071015	0.0575958	0.203783	0.0308022	0.481763	-0.00719967	0.966534
YGR167W	CLC1		0.146994	0.005465	0.208005	0.006023	0.174994	0.005054	0.244205	0.000806	0.0192037	0.92889
YGR110W	CLD1		0.500404	0	0.274995	0.000234	0.0624948	0.418109	-0.0202	0.747706	0.0809987	0.388214
YLR117C	CLF1		-0.00130045	0.981427	0.0668952	0.159029	0.0994029	0.039632	0.108103	0.018653	0.0619006	0.558507
YGL215W	CLG1		0.0380006	0.580938	-0.0552	0.519893	-0.1165	0.103914	-0.0665996	0.314424	0.0404015	0.851992
YMR199W	CLN1		0.171002	0.015223	0.174905	0.006665	0.105799	0.054889	0.215703	0.000783	0.0354972	0.838462
YPL256C	CLN2		0.171604	0.000952	0.0534033	0.330287	-0.00249947	0.969134	-0.00369948	0.955784	0.0273947	0.892023
YAL040C	CLN3		-0.0480005	0.472987	-0.0342992	0.604716	-0.0346006	0.635641	-0.151901	0.012794	0.0173946	0.939984
YOR250C	CLP1		-0.0634001	0.208877	-0.0574998	0.299489	-0.00429986	0.940342	-0.0556003	0.266546	-0.0325997	0.845929
YMR012W	CLU1		-0.0362995	0.444962	-0.0362995	0.669586	-0.0648994	0.202409	-0.0412998	0.426038	-0.0141003	0.940137
YKL137W	CMC1		0.125902	0.013049	0.217305	0.000512	0.0733952	0.175583	0.286006	3.6e-05	0.0513999	0.732616
YBL059C-A	CMC2		0.128003	0.076808	0.116405	0.045815	-0.0240999	0.722723	0.219996	0.001267	0.0138981	0.956993
YBR109C	CMD1		-0.277501	5.9e-05	-0.1848	0.003483	-0.1097	0.060489	-0.1227	0.019245	-0.0885002	0.584249
YFR014C	CMK1		-0.0395002	0.352921	0.0425043	0.397339	0.00509812	0.920219	0.142897	0.002659	0.0434985	0.760956
YOL016C	CMK2		0.227002	0.000231	0.270696	0.020997	0.3284	3.7e-05	0.0923022	0.041452	0.0191041	0.921597
YML057W	CMP2		0.105303	0.071003	0.0486965	0.485876	0.0844045	0.156892	0.0272956	0.652334	0.0388997	0.816032
YDL156W	CMR1		-0.0181006	0.717356	-0.00180016	0.972621	0.0321008	0.49116	0.033201	0.521846	0.00299769	0.988841
YOR093C	CMR2		0.014898	0.779435	0.0242062	0.542532	0.0816941	0.129268	0.0466028	0.409964	0.00499749	0.980679
YPR013C	CMR3		0.0212949	0.677419	0.0167958	0.733513	0.00840083	0.871164	0.0662063	0.233077	0.0409065	0.732217
YLR003C	CMS1		-0.0309995	0.630741	-0.0748999	0.28379	-0.0351002	0.424425	-0.101001	0.025466	-0.0224006	0.89719
YLR433C	CNA1		-0.0678995	0.217277	-0.0960995	0.085484	-0.0355999	0.516472	-0.162799	0.002563	0.00600353	0.978954
YKL190W	CNB1		0.086906	0.086163	0.045401	0.451719	-0.0240001	0.740884	0.117496	0.051146	-0.0118003	0.962298
YAL058W	CNE1		-0.0333997	0.576752	-0.0225999	0.744654	0.00930417	0.884633	0.0044942	0.949928	0.0268001	0.921597
YNL225C	CNM67		0.0180929	0.693357	0.071694	0.090696	0.0429945	0.337259	0.0568055	0.165895	0.00109603	0.997496
YFR046C	CNN1		0.1131	0.021148	0.172705	0.004056	0.116498	0.032011	0.162996	0.003402	0.0182069	0.929284
YBR155W	CNS1		-0.0367996	0.515108	0.167294	0.072379	0.300897	5e-05	0.231494	7.5e-05	0.0485013	0.821342
YIL157C	COA1		0.0936954	0.068221	0.0251989	0.673412	-0.0186997	0.782759	0.0842004	0.175459	0.00640575	0.981431
YLR218C	COA4		0.396905	1e-06	0.526299	0.000118	0.383497	5.7e-05	0.389402	6e-06	0.1133	0.298207
Q0105	COB		0.00660682	0.921982	0.0254966	0.756831	-0.00500038	0.933195	-0.00520018	0.934071	-0.0360007	0.83499
YLL050C	COF1		0.128399	0.009235	0.096896	0.056991	0.0274938	0.59708	0.0788011	0.085101	0.0162966	0.927678
YGL223C	COG1		-0.1564	0.004088	-0.0736999	0.301011	0.00509812	0.933678	-0.0630007	0.216346	-0.0328004	0.823607
YGR120C	COG2		0.131695	0.005892	0.0743958	0.093766	0.0413972	0.363221	0.0762991	0.079356	-0.00729972	0.96871
YER157W	COG3		-0.0354993	0.443462	-0.0438006	0.326758	0.0127975	0.830709	-0.0328004	0.589782	-0.0211	0.907525
YPR105C	COG4		0.0485989	0.280326	0.00779829	0.871297	-0.0179998	0.750947	-0.00859952	0.885733	-0.00520018	0.980679
YNL051W	COG5		0.00960516	0.860712	0.0247026	0.594332	0.0323971	0.561832	0.118094	0.044271	0.0319033	0.868512
YNL041C	COG6		-0.00349989	0.953716	0.0169954	0.761706	0.0133979	0.816491	-0.00490049	0.925388	0.0118963	0.953346
YGL005C	COG7		0.0525967	0.257694	0.0579008	0.176276	0.136401	0.009247	0.0739984	0.104473	0.0310987	0.835958
YML071C	COG8		0.0791972	0.119418	0.204804	0.002983	0.257699	4.4e-05	0.234698	0.000101	0.0896066	0.268808
YER130C	COM2		0.0236954	0.656444	-0.0182993	0.77085	0.0270974	0.663504	-0.0321998	0.486842	0.0216929	0.89719
YDL145C	COP1		-0.2708	1.6e-05	-0.166899	0.005652	-0.1466	0.002973	-0.187099	0.000599	0.0273947	0.868512
YBR003W	COQ1		-0.0329997	0.578905	0.0183066	0.686404	-0.0372008	0.452385	0.00299769	0.964276	0.0211954	0.916688
YOL008W	COQ10		0.183099	0.001895	0.130694	0.029136	0.0251989	0.638926	-0.0193999	0.764025	-0.00910031	0.972432
YNR041C	COQ2		0.00570179	0.930653	0.0908941	0.067996	0.0332997	0.520629	0.0155975	0.782478	-0.0069996	0.974398
YOL096C	COQ3		0.00590296	0.923142	0.0395034	0.363018	0.0167958	0.770353	-0.0100007	0.837749	-0.0858994	0.436119
YDR204W	COQ4		0.107795	0.023769	0.177599	0.00142	0.0467006	0.328011	0.168	0.001452	-0.0103	0.965871
YML110C	COQ5		0.100695	0.025842	0.104001	0.036083	-0.0299003	0.522373	0.0955059	0.031824	0.012397	0.960159
YGR255C	COQ6		0.0830976	0.085811	0.0756969	0.121516	0.0232979	0.663034	0.106094	0.030528	-0.0354003	0.834281
YLR201C	COQ9		0.138303	0.003931	0.0894032	0.060369	-0.0746006	0.232373	0.0485013	0.323502	-0.0568993	0.676859
YBL045C	COR1		0.275901	1.7e-05	0.293406	0.000156	0.119595	0.018792	0.256298	6.6e-05	-0.0105994	0.961334
YNR075W	COS10		-0.171	0.087214	-0.1731	0.040505	-0.3894	3e-05	-0.0646006	0.177488	0.0233973	0.988841
YBR203W	COS111		-0.0615998	0.206643	0.114194	0.178884	-0.00900014	0.877237	-0.0574007	0.238699	-0.0457992	0.746051
YGL263W	COS12		0.883198	0	0.825004	1.3e-05	1.0873	0	0.9945	0	1.093	0
YBR302C	COS2		0.105504	0.030299	0.156397	0.011076	-0.1043	0.032641	-0.1273	0.061066	-0.0934003	0.52214
YFL062W	COS4		0.144595	0.018406	0.164297	0.053518	-0.187701	0.002583	-0.1461	0.014377	-0.0709999	0.687171
YJR161C	COS5		-0.1473	0.008725	-0.0467005	0.319227	-0.328801	4.1e-05	-0.226	0.001538	-0.1343	0.138403
YGR295C	COS6		0.139705	0.008048	0.178797	0.007441	-0.0171995	0.773418	-0.0287004	0.774939	-0.0640002	0.61077
YDL248W	COS7		0.161204	0.00324	0.130101	0.069035	-0.2071	0.000418	-0.2218	0.00456	-0.0532003	0.709126
YHL048W	COS8		0.245703	0.000397	0.301798	0.000349	-0.1283	0.014289	-0.2046	0.002535	-0.154899	0.222577
YKL219W	COS9		-0.152401	0.002348	-0.165599	0.003142	-0.0739004	0.155564	-0.0756994	0.100076	0.0426023	0.802129
YOR316C	COT1		-0.247901	0.000115	0.00429284	0.946596	-0.152899	0.008419	-0.149601	0.005918	-0.0592995	0.711225
Q0045	COX1		-0.0453004	0.566267	0.00840083	0.88191	0.0948981	0.159917	-0.1634	0.064322	0.000894194	0.998517
YPL172C	COX10		0.0889014	0.070574	0.0728055	0.116652	0.0666059	0.190062	0.0273947	0.586055	0.0654069	0.603507
YPL132W	COX11		0.0718999	0.304145	0.0856966	0.109587	0.0250004	0.572117	0.0791972	0.073051	0.0150979	0.921597
YLR038C	COX12		0.318195	6e-06	0.289303	0.000232	-0.0348001	0.523269	0.163202	0.004635	-0.0276	0.89719
YGL191W	COX13		0.207905	0.000371	0.238298	0.001296	0.015997	0.743848	0.1421	0.003579	0.00360224	0.984729
YML129C	COX14		-0.00619958	0.934992	0.0920044	0.139543	0.134996	0.380638	0.171899	0.00718	0.0643034	0.765051
YER141W	COX15		0.454797	6e-06	0.388895	0.000581	0.175697	0.016667	0.332702	5.2e-05	0.103504	0.530308
YJL003W	COX16		0.183404	0.000834	0.127197	0.026288	0.0745054	0.160866	0.0933979	0.069715	-0.0118003	0.956993
YLL009C	COX17		0.148804	0.007196	0.159306	0.008723	-0.0236994	0.640029	0.273898	0.001452	0.122898	0.194048
YGR062C	COX18		0.0035015	0.946435	-0.0337999	0.451243	-0.0141003	0.802576	-0.0115996	0.837629	-0.0360998	0.770876
YLL018C-A	COX19		-0.0628997	0.118289	-0.0604996	0.17871	-0.118801	0.015368	-0.127701	0.0095	0.0146981	0.947558
Q0250	COX2		0.0433025	0.40209	0.0853975	0.116652	0.0762033	0.152464	-0.0369003	0.507093	0.00600353	0.980679
YDR231C	COX20		0.196594	0.00026	0.2957	0.00061	0.0844045	0.187509	0.145899	0.007558	-0.0119007	0.95257
YHR116W	COX23		-0.0191002	0.695169	-0.0337999	0.470289	-0.0726997	0.193841	-0.0560007	0.22978	-0.0196003	0.921597
Q0275	COX3		-0.0332993	0.472803	0.00489684	0.920121	-0.0177997	0.737744	-0.0998995	0.051932	-0.0208995	0.921597
YGL187C	COX4		0.150404	0.001358	0.285698	0.000637	0.0375931	0.508902	0.133498	0.02159	-0.0248996	0.887092
YNL052W	COX5A		0.266505	6e-05	0.2404	0.000198	0.0223039	0.89242	0.220701	0.000164	-0.0224006	0.907078
YIL111W	COX5B		0.345101	0.000116	0.470001	8.1e-05	0.0697022	0.412822	0.451298	7e-06	0.0933979	0.307153
YHR051W	COX6		0.2026	0.001502	0.154894	0.010782	-0.0419993	0.552579	0.149402	0.020125	-0.0646006	0.667785
YMR256C	COX7		0.166805	0.001613	0.263299	0.000139	0.0157973	0.779123	0.212395	0.000199	0.00459487	0.981132
YLR395C	COX8		0.243206	5.6e-05	0.249203	0.000282	0.0249012	0.642531	0.194402	0.001474	-0.0287004	0.835958
YDL067C	COX9		0.205205	0.000193	0.170297	0.001296	-0.0336995	0.439435	0.0917066	0.075484	-0.0476992	0.660679
YKL179C	COY1		0.0176939	0.733971	0.0559036	0.202677	0.0850031	0.167781	0.125096	0.015406	0.030901	0.848634
YOR303W	CPA1		-0.447401	0	-0.3246	0.000639	-0.2866	0.000251	-0.122501	0.154289	0.134103	0.259589
YJR109C	CPA2		-0.150199	0.002702	-0.0592995	0.551561	0.225102	0.00811	-0.339699	6e-06	0.0301948	0.823607
YGR247W	CPD1		0.110604	0.020202	0.0439044	0.259439	0.00980578	0.844805	0.0338071	0.474204	0.00479619	0.981431
YDR155C	CPR1		0.258905	6.7e-05	0.122103	0.06601	0.097395	0.081994	0.0806986	0.143366	-0.00689957	0.980381
YHR057C	CPR2		-0.00199952	0.980351	0.223806	0.004352	0.161101	0.010464	0.313397	0.000112	0.046505	0.817912
YML078W	CPR3		0.128703	0.007403	0.0506062	0.239287	0.00370297	0.943383	0.0748068	0.116699	-0.023	0.883054
YCR069W	CPR4		0.0429945	0.389871	0.00809959	0.881171	-0.0690992	0.178817	-0.0701999	0.192016	-0.0173995	0.929284
YDR304C	CPR5		-0.145601	0.005465	-0.128901	0.02105	-0.0354993	0.481365	-0.00839925	0.888464	0.0102929	0.95356
YLR216C	CPR6		0.502005	2e-06	0.341303	7.8e-05	0.165996	0.002238	0.407298	1e-06	0.0803984	0.603507
YJR032W	CPR7		-0.121	0.020743	-0.1641	0.023496	-0.116101	0.021505	-0.0835004	0.086041	-0.0260993	0.882413
YNR028W	CPR8		0.0335957	0.750537	0.0520959	0.617726	-0.0110005	0.919152	0.00660682	0.952039	-0.0191002	0.963909
YJL172W	CPS1		0.0658067	0.264922	0.0106939	0.846304	-0.0299003	0.537142	0.084799	0.180201	0.068602	0.592533
YNL130C	CPT1		0.178899	0.001375	0.139797	0.006517	0.104001	0.062746	0.0479013	0.310316	0.0587044	0.624313
YOR100C	CRC1		-0.0916006	0.053632	-0.1325	0.009723	0.0368057	0.652298	-0.0533006	0.224825	-0.0458007	0.754007
YDL142C	CRD1		0.012397	0.832232	0.0399946	0.450613	-0.00159939	0.986182	-0.0689993	0.149599	-0.0268002	0.860662
YDR223W	CRF1		-0.1775	0.000478	-0.1708	0.001783	-0.128	0.030735	-0.1671	0.001715	0.00220564	0.99211
YHR209W	CRG1		0.00200395	0.973983	0.0273947	0.583371	0.00420653	0.941483	-0.0132003	0.832753	-0.0159999	0.937267
YGR189C	CRH1		0.108103	0.032819	0.00469554	0.92808	0.0756011	0.166285	0.0725037	0.116257	-0.0126995	0.949695
YGR218W	CRM1		-0.139299	0.007832	-0.0837007	0.114525	-0.0637002	0.141764	-0.1522	0.002416	-0.0521005	0.61077
YLR429W	CRN1		-0.121501	0.019597	0.0129977	0.820751	-0.0105005	0.838161	0.00739646	0.888464	-0.0251007	0.883054
YHR146W	CRP1		-0.00869966	0.870474	0.111806	0.027984	0.221395	0.000138	0.170399	0.001898	0.077202	0.528364
YLR213C	CRR1		-0.0777001	0.106428	-0.0966007	0.081666	-0.0267003	0.59693	-0.0349006	0.495522	-0.000399682	0.998624
YOR031W	CRS5		-0.1373	0.005893	-0.113999	0.011751	-0.0739004	0.109237	-0.1693	0.000776	-0.0542005	0.652771
YOL063C	CRT10		-0.123101	0.025397	-0.0802999	0.231548	-0.0362995	0.519434	0.0225028	0.663273	0.0260068	0.848386
YNL027W	CRZ1		0.0197019	0.703659	0.0587044	0.141829	0.0755052	0.123473	0.0535006	0.225978	0.0318045	0.829639
YGL238W	CSE1		0.0140982	0.776401	-0.0893993	0.042446	-0.0816	0.058554	-0.1478	0.002978	0.0182069	0.921597
YNR010W	CSE2		-0.000399682	0.993469	-0.0253004	0.554357	-0.0171002	0.73449	-0.041	0.330481	-0.0202	0.921499
YKL049C	CSE4		0.108799	0.021016	0.179995	0.003142	0.125704	0.012364	0.283199	5.3e-05	0.0800027	0.497065
YLR087C	CSF1		-0.1711	0.003669	-0.14	0.022724	-0.0780001	0.176934	-0.1416	0.020594	-0.0114004	0.96562
YBR036C	CSG2		-0.0215993	0.64495	0.0568055	0.159029	0.0966937	0.06435	0.0427004	0.47143	0.0304067	0.83499
YBR161W	CSH1		0.193999	0.000209	0.0918961	0.06713	0.0765044	0.116037	0.0360039	0.508229	0.000706747	0.997499
YMR025W	CSI1		-0.0833995	0.093316	-0.0625999	0.22518	0.0129977	0.821092	0.0589953	0.26059	0.0205982	0.921597
YOL007C	CSI2		0.190299	0.000403	0.0850983	0.136098	-0.0792997	0.161512	0.027607	0.647472	0.0220055	0.921597
YNL232W	CSL4		-0.0285002	0.545841	-0.0838001	0.070209	-0.00239975	0.972279	-0.0388998	0.458841	-0.0133998	0.938889
YCR086W	CSM1		0.0353987	0.554555	0.00640575	0.914717	-0.0288004	0.642531	0.00420653	0.940947	-0.0505995	0.654434
YIL132C	CSM2		0.0107942	0.852726	-0.0704998	0.23014	-0.1671	0.036435	-0.1804	0.024262	0.0021048	0.99211
YMR048W	CSM3		0.0574988	0.365056	0.0850031	0.181285	0.0504947	0.529076	0.154104	0.015072	-9.95494e-05	0.999882
YPL200W	CSM4		0.0365948	0.434151	0.0486965	0.310182	0.0497005	0.333947	0.0659031	0.188517	0.014898	0.937267
YJR084W	CSN12		0.104001	0.033446	0.0775028	0.123675	0.120697	0.028909	0.118307	0.045884	0.044604	0.797643
YDR179C	CSN9		0.105396	0.036065	0.222903	0.00103	0.207805	0.000377	0.306496	0.000177	0.106201	0.204971
YLR380W	CSR1		-0.0069996	0.903614	-0.0909996	0.069645	0.00660682	0.909667	-0.102901	0.048521	0.0035015	0.984944
YPR030W	CSR2		-0.0810994	0.061155	-0.0683003	0.090139	-0.00210065	0.967126	0.0441003	0.295034	0.0493938	0.654434
YBR042C	CST26		-0.0861995	0.045201	-0.168299	0.001865	-0.135199	0.009431	-0.115301	0.018266	-0.0384996	0.770876
YIL036W	CST6		-0.0151992	0.775733	0.0773934	0.128495	0.0380006	0.459941	0.0478036	0.274726	0.0071955	0.9678
YLR394W	CST9		0.0812987	0.139741	0.127594	0.024061	0.0323971	0.600443	0.00519875	0.940321	0.00430722	0.984729
YDR256C	CTA1		-0.0702999	0.194073	-0.0283001	0.630413	0.0345961	0.557849	-0.0775007	0.134296	-0.0364001	0.833101
YMR094W	CTF13		0.0951953	0.057748	-0.0526002	0.297305	-0.00959982	0.885156	0.0545012	0.251982	0.0926946	0.506832
YMR078C	CTF18		0.0925051	0.061467	0.144399	0.00977	0.0262052	0.635501	0.113194	0.016924	0.0818032	0.522601
YPL018W	CTF19		-0.0205995	0.75967	-0.0626993	0.287914	-0.0152007	0.83594	0.0130977	0.837553	-0.00470074	0.986025
YLR381W	CTF3		-0.0409005	0.370353	-0.0604996	0.170852	-0.1099	0.018302	-0.0405993	0.432771	0.00410583	0.98309
YPR135W	CTF4		0.011696	0.805895	0.0215934	0.630797	0.0250004	0.650537	-0.0069996	0.885733	0.0324959	0.83499
YHR191C	CTF8		0.1591	0.00577	0.0752999	0.102614	0.0915983	0.083661	0.0775028	0.088657	0.0301948	0.841583
YDR151C	CTH1		0.0598951	0.185506	0.0566945	0.221447	0.0333983	0.477165	0.0347932	0.558496	0.0242062	0.875806
YPL181W	CTI6		0.1151	0.052623	0.258302	0.006074	0.269799	0.001181	0.318103	0.00042	0.105195	0.596275
YKL139W	CTK1		0.0474965	0.281874	0.0454989	0.289697	0.0431065	0.319699	0.0888065	0.067205	0.0227016	0.892705
YJL006C	CTK2		0.0807941	0.071089	0.0101067	0.83881	-0.0171002	0.739857	-0.0256998	0.650854	0.0297002	0.841854
YML112W	CTK3		0.0233973	0.717395	0.0517062	0.312107	0.00789873	0.890566	0.0110948	0.842121	-0.0290006	0.870625
YMR180C	CTL1		0.034103	0.465295	0.00940451	0.866931	0.0606008	0.189948	-0.0198006	0.661934	0.0141982	0.924935
YHR109W	CTM1		-0.0265004	0.599704	-0.0376005	0.48838	-0.00359968	0.953153	0.104806	0.033846	0.0434985	0.76347
YBR291C	CTP1		-0.0868996	0.094746	-0.164	0.004275	0.725898	0.052021	-0.0804997	0.086616	-0.0359992	0.803028
YPR124W	CTR1		0.398898	3e-06	0.1503	0.031991	0.0513025	0.251784	0.361196	4e-06	-0.0139008	0.952293
YHR175W	CTR2		0.109601	0.051117	0.0582056	0.201388	0.0627987	0.195133	-0.0378004	0.481397	0.0244048	0.887092
YLR411W	CTR3		-0.350999	9.6e-05	-0.2964	0.000498	-0.1888	0.00454	-0.1863	0.007864	-0.0863006	0.589757
YCR054C	CTR86		-0.155401	0.002888	-0.1759	0.013451	-0.0972997	0.077621	-0.1131	0.020631	-0.00340011	0.984944
YLR286C	CTS1		0.146303	0.019365	0.0989046	0.068454	-0.0211	0.735555	0.157897	0.004132	0.0676938	0.60206
YDR371W	CTS2		0.00739646	0.881416	0.0377055	0.387222	0.0702931	0.129409	0.0540983	0.249119	0.0191041	0.915181
YGR088W	CTT1		0.770398	0	0.876401	0.002038	0.124196	0.012706	0.759301	0	0.143197	0.281092
YMR264W	CUE1		0.1184	0.00829	0.0330036	0.499363	-0.0156994	0.782759	0.0594937	0.240214	-0.0211996	0.921597
YKL090W	CUE2		0.0619973	0.140776	0.0910024	0.037197	0.0978939	0.034107	0.0506062	0.239818	0.0243055	0.885593
YGL110C	CUE3		-0.0661993	0.279441	0.000302934	0.996406	0.0336943	0.536351	0.0359054	0.447582	0.0124972	0.941153
YML101C	CUE4		0.104095	0.078942	0.103706	0.179548	0.0690972	0.248929	-0.114099	0.051187	-0.0625004	0.85588
YOR042W	CUE5		0.0931951	0.066415	0.153299	0.009127	0.210302	0.000396	0.208005	0.000349	0.0755052	0.468003
YGR003W	CUL3		-0.0826996	0.162382	-0.100999	0.073901	-0.0357004	0.441242	-0.0771993	0.094258	-0.0167995	0.922283
YHR055C	CUP1-2		-0.0715001	0.189606	-0.3495	2.4e-05	-0.135401	0.103868	-0.0556993	0.308334	0.151703	0.031908
YGL166W	CUP2		0.0189047	0.686181	0.0224033	0.58159	0.146603	0.016864	-0.0141994	0.781675	-0.0634001	0.543878
YEL027W	CUP5		-0.0139998	0.840437	-0.128901	0.059574	-0.1242	0.110322	-0.0682005	0.254626	0.0250004	0.874635
YPL177C	CUP9		-0.0444	0.490033	0.0636962	0.114206	0.0355958	0.678995	-0.0255999	0.55479	-0.0188999	0.921597
YPR158W	CUR1		0.3526	2e-05	0.4027	0.001209	0.285	0.000245	0.304698	0.000496	-0.00410019	0.985006
YMR240C	CUS1		0.00729598	0.939711	0.147606	0.080362	0.166895	0.043948	0.163305	0.05516	-0.0267003	0.931406
YNL286W	CUS2		-0.0320995	0.493945	0.116298	0.016173	0.171297	0.001492	0.192295	0.00027	0.0664957	0.482984
YDR163W	CWC15		0.133905	0.005394	0.243998	0.000342	0.266601	0.000155	0.317397	1.1e-05	0.0566945	0.687171
YDL209C	CWC2		-0.0129994	0.804451	0.0618038	0.148904	0.0996992	0.035129	0.121506	0.00956	0.0645932	0.563164
YDR482C	CWC21		0.207006	0.000304	0.319595	0.000104	0.278104	0.000185	0.183899	0.001993	0.0448977	0.780739
YGR278W	CWC22		-0.00990048	0.882891	0.0154976	0.74118	0.0326933	0.478854	0.018506	0.7124	0.011195	0.953346
YGL128C	CWC23		0.0864033	0.071638	0.000201963	0.998263	-0.0224006	0.698577	-0.0349006	0.489697	-0.0199001	0.921597
YLR323C	CWC24		0.176706	0.001144	0.186095	0.003673	0.157794	0.003118	0.0800982	0.075646	0.0623981	0.611184
YNL245C	CWC25		-0.0357004	0.543522	-0.0659002	0.228533	-0.0772998	0.175018	-0.1241	0.013216	-0.0130998	0.956993
YPL064C	CWC27		0.0756969	0.091855	0.172295	0.00261	0.204103	0.001251	0.2497	8.3e-05	0.0560008	0.667489
YGL027C	CWH41		-0.0171995	0.757567	-0.00530009	0.918151	0.00950484	0.868779	0.0378039	0.503308	0.0708015	0.509705
YCR017C	CWH43		-0.0309995	0.514868	0.0117962	0.886674	-0.0349996	0.439388	-0.0893993	0.057056	0.0151978	0.939145
YKL096W	CWP1		0.6462	0	0.625598	7e-06	-0.0974	0.456283	0.540603	0	0.0872999	0.627228
YKL096W-A	CWP2		0.135207	0.01398	0.106094	0.087834	-0.0984994	0.272133	0.124394	0.051932	0.037101	0.772227
YML054C	CYB2		-0.0746006	0.093316	0.0390963	0.554375	0.0342016	0.46417	0.245995	9.8e-05	-0.0432995	0.770876
YNL111C	CYB5		0.152106	0.016377	-0.0923002	0.264284	-0.1315	0.051368	-0.0547998	0.348469	-0.0792006	0.61077
YJR048W	CYC1		0.344204	5e-06	0.272405	0.005652	-0.1842	0.067026	0.3102	9.1e-05	-0.0362004	0.868512
YOR037W	CYC2		0.0793064	0.485846	0.135706	0.310174	0.182006	0.143383	0.182896	0.120966	0.138697	0.732217
YAL039C	CYC3		0.053306	0.219854	0.0812987	0.048414	0.0484036	0.299566	-0.0395995	0.411763	0.0365948	0.835958
YEL039C	CYC7		0.567399	0	0.564603	0.002997	0.0468961	0.461052	0.465295	0	0.0358069	0.772227
YBR112C	CYC8		0.0257942	0.587694	0.0472033	0.371329	0.0478036	0.295565	0.0294034	0.510473	0	0.999882
YDL117W	CYK3		0.0250004	0.587694	-0.0332004	0.455483	-0.0281	0.598854	-0.0995996	0.035506	0.0469939	0.732616
YDR430C	CYM1		-0.0075999	0.917395	0.105598	0.085782	0.0419018	0.477165	0.0484036	0.530776	0.0499931	0.700874
YJL005W	CYR1		0.171297	0.006765	0.200605	0.042169	0.0120966	0.816491	0.0881959	0.051932	-0.0255001	0.891214
YAL012W	CYS3		-0.0393993	0.476148	-0.0840998	0.156136	0.0377055	0.516863	-0.0507998	0.550158	0.0920992	0.581299
YGR155W	CYS4		-0.0574007	0.27409	-0.0931002	0.084487	0.0193034	0.81993	-0.0554998	0.265166	-0.00910031	0.966534
YOR065W	CYT1		0.370198	8e-06	0.440304	6.9e-05	0.00699451	0.929173	0.247004	8.7e-05	0.0410046	0.845929
YKL087C	CYT2		0.0872048	0.054905	0.0223039	0.639604	-0.0450995	0.338911	0.0627987	0.272672	0.0742999	0.512816
YDR016C	DAD1		-0.0588997	0.262313	0.045401	0.392222	0.0282014	0.574049	0.0762991	0.072263	0.0352016	0.803028
YKR083C	DAD2		0.0249012	0.658475	0.167602	0.00708	0.147906	0.00745	0.187603	0.003544	0.0335957	0.844156
YBR233W-A	DAD3		-0.0106997	0.847658	-0.00769998	0.883863	-0.0069996	0.896129	-0.00159939	0.978876	-0.0291007	0.854851
YDR320C-A	DAD4		-0.208399	0.000735	-0.2244	0.001032	-0.1614	0.009247	-0.1588	0.007145	-0.0271001	0.860449
YML070W	DAK1		0.0411028	0.404377	0.000504855	0.993682	-0.0571005	0.242083	0.134694	0.006145	0.046505	0.770876
YFL053W	DAK2		0.0142982	0.782625	-0.07	0.120962	-0.0639007	0.167968	-0.0858994	0.065018	-0.0167003	0.927678
YIR027C	DAL1		-0.109001	0.060218	-0.128401	0.010163	-0.0741008	0.11943	-0.0880998	0.110501	-0.0179005	0.921597
YIR029W	DAL2		0.025695	0.678305	-0.0576995	0.262843	0.00279612	0.966237	0.0044942	0.945591	-0.0122004	0.956993
YIR032C	DAL3		0.0658067	0.209422	0.0667987	0.252646	0.0278052	0.642531	-0.0858994	0.112933	0.00539999	0.984729
YIR028W	DAL4		-0.0380004	0.530929	-0.00400036	0.980168	0.017195	0.856289	0.0923969	0.199031	0.0946955	0.599508
YJR152W	DAL5		-0.1076	0.01561	-0.0735997	0.081941	0.00660682	0.902593	-0.0421998	0.436994	-0.0069996	0.970303
YIR031C	DAL7		0.016696	0.774825	-0.00490049	0.937232	0.000605805	0.99105	-0.0181999	0.737183	-0.0407996	0.821342
YKR034W	DAL80		0.000504855	0.993469	-0.0268002	0.628873	-0.0622006	0.231822	-0.0581004	0.278557	-0.0289005	0.892548
YIR023W	DAL81		-0.0466007	0.306953	-0.0266003	0.640641	-0.0204004	0.695247	0.00309846	0.954599	-0.0147007	0.94304
YNL314W	DAL82		-0.0171995	0.790212	-0.0211996	0.73006	-0.0634001	0.279541	-0.139199	0.023188	-0.0709999	0.598482
YGR113W	DAM1		-0.0560997	0.208003	-0.0402002	0.320437	-0.0468003	0.291373	0.000302934	0.995559	-0.0303997	0.854851
YJR150C	DAN1		0.0822938	0.107961	0.0215934	0.750891	0.122302	0.056807	0.0288944	0.617781	0.000100985	0.999882
YJR151C	DAN4		-0.146701	0.002736	-0.0459005	0.27562	-0.1164	0.0951	-0.0643004	0.133802	-0.0199001	0.914562
YPL170W	DAP1		0.103303	0.016675	0.088603	0.062767	0.0489058	0.297157	0.0881959	0.061512	0.00769785	0.965858
YHR028C	DAP2		0.204203	0.000664	0.162597	0.007872	0.0623981	0.221678	0.0951953	0.079331	0.0477059	0.83499
YJL149W	DAS1		-0.0444	0.346721	-0.0313002	0.521261	0.0220055	0.661903	-0.0653008	0.178397	-0.00910031	0.96187
YDR020C	DAS2		0.00900312	0.860186	-0.0248996	0.702037	-0.0618	0.149503	-0.0911994	0.036848	-0.0532003	0.624643
YML113W	DAT1		-0.00230005	0.969694	-0.0964002	0.13339	-0.0693005	0.220861	-0.0812001	0.087532	0.0272956	0.870195
YGR092W	DBF2		-0.0708998	0.080523	-0.0630007	0.189456	-0.0759001	0.095985	-0.0560997	0.170254	-0.0075999	0.968053
YPR111W	DBF20		-0.0775997	0.105366	-0.0571995	0.282922	-0.0447006	0.459412	-0.0139998	0.83303	-0.00790015	0.971651
YDR052C	DBF4		-0.0105005	0.834403	-0.0193005	0.69463	-0.0465992	0.310077	-0.00859952	0.878841	0.00289691	0.988841
YPL119C	DBP1		-0.0382996	0.44164	0.0321008	0.486815	-0.0136998	0.816491	-0.0238006	0.606788	-0.0319004	0.834281
YDL031W	DBP10		-0.2218	9.9e-05	-0.162599	0.005222	-0.0592003	0.254206	-0.159099	0.001821	-0.00220034	0.99211
YNL112W	DBP2		-0.479299	8e-06	-0.403401	8.1e-05	-0.150399	0.007357	-0.530199	0	-0.0812993	0.522922
YGL078C	DBP3		-0.1746	0.000826	-0.1813	0.005192	-0.0706998	0.226583	-0.2093	0.007491	0.0317057	0.860449
YOR046C	DBP5		-0.138801	0.019784	-0.0199001	0.708647	0.00980578	0.860371	-0.0100007	0.845842	0.0325946	0.833101
YNR038W	DBP6		-0.2822	0.000176	-0.316799	0.000887	-0.2254	0.003091	-0.2553	0.00042	0.0132979	0.96562
YKR024C	DBP7		-0.1382	0.027834	-0.226	0.006229	-0.152899	0.009285	-0.1652	0.00433	-0.00469929	0.980679
YHR169W	DBP8		-0.105801	0.028705	-0.115401	0.148885	-0.103999	0.040912	-0.116199	0.018598	-0.00569979	0.984086
YLR276C	DBP9		-0.0378004	0.470527	-0.1448	0.082279	-0.0217004	0.680306	-0.0875004	0.070933	-0.0887993	0.632534
YKL149C	DBR1		0.0385064	0.406012	-0.00559985	0.92808	-0.00679955	0.894066	0.0401069	0.375213	0.0103932	0.956993
YCL016C	DCC1		0.0493938	0.324133	0.0498956	0.311273	0.0935061	0.05389	0.0192037	0.69924	0.0210959	0.896558
YHR144C	DCD1		0.1125	0.037587	0.0343002	0.599301	0.0642069	0.224098	-0.0290992	0.601607	-0.0193005	0.921597
YIR030C	DCG1		0.071996	0.106047	0.00519875	0.906947	-0.0499004	0.314374	-0.00719967	0.903309	-0.0487002	0.729049
YOR180C	DCI1		0.0875986	0.141548	0.0538064	0.53658	0.0746972	0.305967	0.0113954	0.876797	0.0199011	0.947558
YLR128W	DCN1		0.186703	0.004004	0.133905	0.010487	0.0514974	0.426166	0.0883045	0.062462	-0.0428996	0.819986
YOL149W	DCP1		0.0342016	0.503385	0.0894982	0.068754	0.0309999	0.538569	0.106402	0.017212	0.0190044	0.91126
YNL118C	DCP2		-0.0631002	0.16923	-0.0501006	0.328823	-0.0529997	0.229374	-0.0359992	0.51443	0.0473011	0.765051
YLR361C	DCR2		-0.0075999	0.892213	-0.0346996	0.511093	-0.0227992	0.734522	-0.0165003	0.764696	0.0438064	0.772227
YLR270W	DCS1		0.264897	2.5e-05	0.278294	0.000416	0.128399	0.011766	0.252101	0.000931	-0.0362004	0.912414
YOR173W	DCS2		0.313803	3.2e-05	0.515198	0.000797	0.1343	0.005434	0.560099	0	0.0404997	0.803028
YKL046C	DCW1		0.0463933	0.322948	0.00429284	0.936176	0.0425043	0.403047	0.0638066	0.148221	0.0480967	0.669266
YPL194W	DDC1		-0.00820046	0.880884	-0.0215993	0.718294	-0.0255999	0.590937	-0.0241996	0.646859	0.0101067	0.96252
YER143W	DDI1		-0.0506997	0.346049	-0.0579998	0.486162	-0.0628997	0.28671	0.0110948	0.864023	0.0138981	0.956993
YFL061W	DDI2		0.183506	0.000811	0.155296	0.025535	0.0896066	0.107553	0.0733952	0.155597	0.0362009	0.79859
YNL335W	DDI3		0.158596	0.001936	0.130905	0.011842	0.0818986	0.081576	0.0739025	0.101373	0.0187054	0.921597
YOR163W	DDP1		0.0414953	0.386547	0.0192037	0.748632	0.0115958	0.839621	-0.00459942	0.942085	-0.000500702	0.998055
YOL052C-A	DDR2		0.722903	0	0.938903	0.001529	0.174202	0.002524	0.629604	0	0.151794	0.224888
YMR173W	DDR48		0.0186057	0.775783	-0.0340008	0.738866	0.169104	0.234355	-0.0152998	0.802398	-0.0718003	0.603507
YOR204W	DED1		0.0193034	0.742104	-0.0822001	0.128702	-0.0410994	0.393014	-0.126799	0.007949	0.0336943	0.81721
YHR019C	DED81		-0.125	0.007427	-0.128	0.010017	-0.1152	0.012131	-0.131599	0.007558	-0.0393	0.732616
YKL054C	DEF1		0.199701	0.002445	0.102698	0.045442	0.141995	0.009587	0.082103	0.055814	0.00109603	0.997496
YFL001W	DEG1		-0.0135002	0.793494	-0.0747996	0.151638	-0.1062	0.025931	-0.1079	0.037506	-0.0167003	0.927678
YBR163W	DEM1		-0.0496003	0.37918	0.00739646	0.92321	0.0206978	0.697017	-0.0792997	0.256572	-0.0256998	0.883054
YAL013W	DEP1		-0.0914007	0.06391	0.0828933	0.088511	0.0984061	0.067325	0.143302	0.009007	0.0534033	0.770876
YBR201W	DER1		0.101099	0.032333	0.0933033	0.046388	0.141394	0.006406	0.0458064	0.313938	-0.0136998	0.944829
YDR051C	DET1		0.0779949	0.113261	0.109494	0.025006	0.0936007	0.049962	0.0897015	0.045456	-0.00459942	0.981431
YIL049W	DFG10		-0.162301	0.004237	-0.0637002	0.17002	-0.0767002	0.175096	-0.0655997	0.115792	-0.0357004	0.788113
YOR030W	DFG16		-0.0786993	0.055887	-0.118201	0.011948	-0.0756994	0.077273	-0.155401	0.001616	0.0237947	0.860449
YMR238W	DFG5		0.110403	0.032366	0.0728055	0.116317	0.000201963	0.996464	0.00840083	0.890684	-0.00629956	0.97688
YDR411C	DFM1		0.0174944	0.766653	0.0156974	0.870454	0.0186057	0.782759	0.0214939	0.723685	0.0391946	0.816032
YOR236W	DFR1		0.0249012	0.628212	-0.00549992	0.945128	0.0486965	0.380631	-0.1396	0.005651	-0.0327	0.884921
YOR245C	DGA1		0.111806	0.016653	-0.0182993	0.826531	0.0317057	0.683167	0.0675974	0.240214	0.0732993	0.707776
YOR311C	DGK1		0.0907992	0.085464	0.00830043	0.916553	-0.1031	0.040501	-0.0881995	0.071506	-0.0900994	0.388902
YKL121W	DGR2		-0.0196997	0.717291	0.0652	0.273	0.042098	0.428225	0.0361024	0.481397	0.00410583	0.984729
YDL160C	DHH1		-0.0210005	0.749884	-0.0293996	0.524756	0.0137981	0.80523	0.037101	0.419663	0.00759739	0.971392
YKL078W	DHR2		-0.258499	0.002455	-0.3518	0.003907	-0.237299	0.01359	-0.321301	0.001054	-0.0833002	0.739314
YMR316W	DIA1		-0.00490049	0.927132	-0.0604003	0.182905	0.253699	0.013305	-0.0484003	0.236822	-0.00239975	0.989706
YOR080W	DIA2		-0.1507	0.001103	-0.0189993	0.70525	0.0142982	0.782274	-0.0489001	0.243431	-0.0546006	0.631324
YDL024C	DIA3		0.0246034	0.666399	0.0439044	0.391058	-0.0357995	0.54577	-0.00330033	0.954542	-0.0324994	0.83499
YHR011W	DIA4		0.207506	0.000216	0.210601	0.001579	0.177101	0.001408	0.198306	0.000361	0.0606008	0.573404
YPR082C	DIB1		0.114394	0.012238	0.0602965	0.166747	0.023894	0.639641	0.0619006	0.168539	-0.0266003	0.873585
YLR348C	DIC1		0.106094	0.055236	0.0474965	0.529609	-0.4882	0.01553	0.231604	0.003877	0.033201	0.856195
YKR035W-A	DID2		0.030901	0.540591	0.177101	0.002997	0.235703	0.000154	0.253396	0.000162	0.0970983	0.298207
YKL002W	DID4		0.218694	0.000315	0.349195	7.8e-05	0.274995	8.6e-05	0.2951	0.000159	0.0313952	0.875806
YGR227W	DIE2		-0.1257	0.005045	-0.146201	0.003706	-0.1009	0.035204	-0.0720004	0.148776	-0.0258995	0.854851
YLR437C	DIF1		0.0778992	0.065321	-0.0274	0.474838	-0.0526002	0.24623	-0.0497003	0.389341	0.00249371	0.989648
YPL049C	DIG1		-0.0835998	0.049316	-0.0248996	0.587436	0.00230647	0.966431	-0.000300112	0.995448	-0.0132003	0.935055
YDR480W	DIG2		-0.0339993	0.522719	0.014798	0.769607	-0.0764994	0.202485	0.00660682	0.890429	-0.0138993	0.95356
YPL266W	DIM1		-0.1092	0.054905	-0.1359	0.105001	0.0378039	0.466819	-0.1658	0.009954	-0.0534997	0.624643
YDR263C	DIN7		0.042098	0.461357	0.00920383	0.880227	0.0588014	0.305275	-0.0105994	0.850599	0.00410583	0.984944
YLR129W	DIP2		-0.193701	0.000381	-0.1978	0.002509	-0.0974	0.081713	-0.214399	0.002117	0.00990608	0.96705
YPL265W	DIP5		0.0743958	0.066938	-0.0106008	0.838184	-0.0857003	0.045709	0.182705	0.000653	0.0917066	0.676859
YOL021C	DIS3		-0.1061	0.523356	-0.145699	0.076867	-0.113799	0.077106	-0.00449956	0.969923	-0.0191996	0.953346
YDR403W	DIT1		0.0107942	0.836088	-0.0425994	0.401522	-0.0598002	0.190978	-0.0393993	0.512655	-0.00959982	0.96188
YDR402C	DIT2		-0.0295998	0.669145	0.013498	0.769607	0.0199011	0.722723	-0.00859952	0.929161	0.160598	0.652431
YIR004W	DJP1		-9.95494e-05	0.998773	0.191095	0.001309	0.192598	0.000681	0.180899	0.002293	0.0587044	0.654814
YDL174C	DLD1		-0.140301	0.007637	0.0149979	0.782775	0.0441982	0.352179	0.0588014	0.234548	0.0237947	0.894324
YDL178W	DLD2		-0.130599	0.005652	0.0594937	0.162418	0.0601027	0.293939	0.0548068	0.266518	0.00519875	0.980381
YEL071W	DLD3		-0.2465	8e-05	-0.3079	8.1e-05	-0.133299	0.009635	-0.143201	0.00674	-0.0265004	0.888597
YJL065C	DLS1		0.0156974	0.753336	-0.00209921	0.973405	-0.0443003	0.385179	0.014798	0.759542	-0.00980026	0.959279
YMR126C	DLT1		-0.0764994	0.116512	-0.00849938	0.90232	0.0162966	0.799205	-0.023	0.700266	-0.0133998	0.96187
YHR115C	DMA1		-0.0123997	0.811364	-0.0814	0.071832	-0.0802999	0.108435	-0.0903006	0.085257	-0.0382996	0.834281
YNL116W	DMA2		0.018506	0.788468	0.00630521	0.916447	-0.0111997	0.874104	-0.0817008	0.130996	0.015997	0.938866
YER179W	DMC1		0.0183066	0.780056	-0.0563997	0.307923	-0.0765998	0.114822	0.0141982	0.815542	-0.0269001	0.884921
YMR211W	DML1		-0.0891001	0.125259	-0.0393	0.54744	-0.0399999	0.394749	-0.0477007	0.341378	-0.00199952	0.99211
YHR164C	DNA2		0.0928028	0.044944	0.0588983	0.15387	0.0638066	0.246165	0.0841051	0.12832	0.0183066	0.924935
YER166W	DNF1		-0.0674006	0.132326	-0.00790015	0.890713	-0.0631002	0.226711	-0.0740006	0.087325	0.0284984	0.875806
YDR093W	DNF2		-0.0293996	0.553002	0.0377055	0.440714	0.0106939	0.859316	-0.0545002	0.223331	0.00850123	0.96562
YMR162C	DNF3		-0.0696002	0.099022	-0.0367996	0.330378	-0.0395995	0.375135	-0.0710999	0.12077	0.0320021	0.841854
YOR005C	DNL4		0.0424062	0.436934	0.00850123	0.857094	0.114594	0.025226	0.128597	0.010137	0.0231986	0.883054
YLL001W	DNM1		0.0989989	0.035346	0.0180929	0.744584	-0.0663005	0.198309	0.0105937	0.87656	-0.0122993	0.957989
YKL213C	DOA1		0.0996992	0.042518	0.0812033	0.107096	0.0836014	0.118005	0.0393069	0.483297	0.0186057	0.924935
YDR069C	DOA4		0.101798	0.021685	0.0775028	0.168848	0.0667023	0.140455	-0.000600286	0.990426	0.00970547	0.956993
YGL240W	DOC1		0.0536952	0.218705	0.0102929	0.808183	-0.0263006	0.562097	0.00370297	0.940279	0.00739646	0.9678
YHR044C	DOG1		0.0168956	0.734073	-0.0117	0.847146	-0.0100995	0.863382	0.0307033	0.530722	-0.0227992	0.915181
YHR043C	DOG2		0.0946955	0.037933	0.0848943	0.069035	0.0142982	0.818612	0.0721058	0.140048	-0.0461001	0.687171
YNL001W	DOM34		-0.00850083	0.898303	0.00779829	0.909994	0.00220564	0.977781	-0.00820046	0.898725	0.00950484	0.968053
YDR273W	DON1		0.00799917	0.881606	0.0550985	0.320395	0.100197	0.044873	0.0127975	0.816884	-0.0373	0.858483
YDR141C	DOP1		-0.155001	0.003295	-0.0837007	0.054826	-0.127899	0.011829	-0.1254	0.006351	0.00620465	0.972685
YDR068W	DOS2		0.148101	0.003127	0.291497	0.0003	0.267296	0.000155	0.305702	1.7e-05	0.125902	0.120363
YDR440W	DOT1		3.7799	0	3.8173	0	3.9487	0	3.8431	0	-2.0955	0
YIL010W	DOT5		0.139299	0.004627	0.152703	0.008756	0.107902	0.048865	0.0963968	0.060428	-0.0861995	0.600057
YER088C	DOT6		0.0214939	0.835968	0.138094	0.025741	0.0187054	0.832489	0.0371995	0.497004	0.0588983	0.61077
YJL090C	DPB11		-0.0618994	0.262085	-0.00719967	0.88191	-0.0184995	0.694822	-0.0872996	0.051932	-0.00230005	0.989648
YPR175W	DPB2		-0.0407996	0.344657	0.0204986	0.669122	0.0601027	0.229899	0.0412009	0.436994	0.016696	0.921597
YBR278W	DPB3		0.0153977	0.761866	0.1133	0.013978	0.0945063	0.054329	0.0963023	0.032221	-0.0208995	0.895092
YDR121W	DPB4		-0.0857998	0.076135	-0.0309995	0.510849	0.0304067	0.564703	-0.0179005	0.719827	0.0224033	0.902918
YIL103W	DPH1		-0.0704998	0.210346	-0.1261	0.048696	-0.0739004	0.126947	-0.0756006	0.065733	0.0137981	0.932025
YKL191W	DPH2		-0.07	0.169379	-0.206101	0.015116	-0.0636006	0.261788	-0.1833	0.000942	-0.0323002	0.810811
YLR172C	DPH5		-0.108001	0.068832	-0.0760005	0.300997	0.0679966	0.623756	-0.0901993	0.149656	-0.0740006	0.669266
YDR294C	DPL1		-0.0493002	0.226185	-0.0854998	0.047047	-0.164	0.004755	-0.000699877	0.98954	0.00269532	0.989648
YPR183W	DPM1		-0.141001	0.005985	-0.0746006	0.162157	-0.0975003	0.131453	-0.0930001	0.048201	0.0102929	0.956993
YDR284C	DPP1		0.00269532	0.960968	0.0510936	0.229994	0.0611955	0.196791	0.086906	0.103205	0.034103	0.845845
YLL018C	DPS1		-0.2393	0.000129	-0.199399	0.00061	-0.1202	0.020488	-0.1274	0.03726	0.0016005	0.997496
YKR071C	DRE2		-0.0159999	0.780056	-0.1619	0.016845	-0.124401	0.028985	-0.132001	0.013355	-0.0613995	0.654434
YGR093W	DRN1		0.0788967	0.137602	-0.0156994	0.776171	-0.00220034	0.970621	-0.0378997	0.443018	-0.0329008	0.823607
YLL008W	DRS1		-0.0508999	0.435966	-0.109399	0.190118	0.0447998	0.544187	-0.0802999	0.272526	0.0360039	0.891626
YAL026C	DRS2		-0.1875	0.000443	-0.0971006	0.040829	-0.0655001	0.153249	-0.1699	0.004616	-0.0156002	0.951401
YGL196W	DSD1		-0.1099	0.018332	-0.1005	0.028231	-0.1315	0.01311	-0.0606997	0.258912	-0.0658006	0.667785
YER124C	DSE1		0.324304	9e-06	0.1013	0.066622	-0.00800024	0.924485	0.248498	0.001708	0.0796068	0.647485
YHR143W	DSE2		0.171297	0.002248	0.0413972	0.291881	-0.0432995	0.457353	0.0313952	0.722401	0.0973007	0.624643
YOR264W	DSE3		0.278806	2.8e-05	0.205205	0.002676	0.173703	0.003085	0.323601	2.9e-05	0.0891049	0.431272
YNR067C	DSE4		0.0936007	0.057219	-0.0613995	0.23509	0.0404015	0.44957	-0.0714	0.249477	0.0119965	0.953814
YBR007C	DSF2		0.174496	0.002202	0.0697022	0.096561	0.0769968	0.07541	0.109895	0.044421	0.0569026	0.766108
YMR276W	DSK2		-0.0588005	0.27316	-0.0988995	0.0913	-0.0991004	0.095646	-0.0514006	0.381943	0.0463933	0.802129
YNL258C	DSL1		-0.2073	0.00043	-0.1739	0.00249	-0.139001	0.00745	-0.0854003	0.057591	0.00509812	0.981132
YIR010W	DSN1		-0.107401	0.047351	0.0794976	0.065912	0.0269983	0.629426	0.114594	0.021938	0.0212949	0.896558
YMR287C	DSS1		-0.1232	0.008194	-0.0454999	0.291634	-0.0110994	0.85748	0.0161968	0.763702	-0.0177997	0.921597
YPR017C	DSS4		0.0102929	0.838521	-0.0490001	0.244337	-0.1045	0.034921	-0.1737	0.001315	-0.0196997	0.915181
YGL043W	DST1		-0.0184995	0.740083	0.0838056	0.040247	0.147294	0.011016	0.150105	0.004601	0.0941955	0.301646
YDL219W	DTD1		0.211897	0.000886	0.100197	0.091948	0.0701008	0.173204	0.0743958	0.104639	-0.0173002	0.930047
YBR180W	DTR1		-0.1069	0.023538	-0.0432995	0.340664	-0.0161997	0.754642	-0.0307003	0.600259	0.0266018	0.860449
YOL087C	DUF1		-0.00369948	0.952298	0.0781043	0.381243	0.0739025	0.159432	0.000201963	0.996608	-0.0307003	0.854851
YFR044C	DUG1		0.0525967	0.318513	0.0067935	0.896534	0.0207973	0.759848	0.108197	0.041015	0.0316069	0.848634
YBR281C	DUG2		-0.221199	0.000212	-0.228099	0.000558	-0.1374	0.016143	-0.1819	0.001124	0.012397	0.956993
YNL191W	DUG3		-0.0666993	0.28275	-0.1704	0.005849	-0.1604	0.00811	-0.199501	0.002247	-0.0641993	0.760956
YDL101C	DUN1		0.0755052	0.106816	0.0945063	0.125833	0.0659031	0.166013	0.0631025	0.183471	-0.0309007	0.860449
YGL061C	DUO1		0.0740944	0.154205	0.0535979	0.158862	0.0951953	0.048627	0.0202995	0.703137	0.0540983	0.736159
YBR208C	DUR1,2		-0.0380004	0.38529	-0.199999	0.000558	-0.1466	0.00522	0.182603	0.153611	-0.0542005	0.61077
YHL016C	DUR3		-0.107099	0.045469	-0.115601	0.027137	-0.0576995	0.297153	-0.0843996	0.083937	0	0.999882
YML080W	DUS1		-0.1796	0.001088	-0.270399	0.010175	-0.204501	0.000929	-0.1588	0.002771	0.0201999	0.917804
YLR401C	DUS3		-0.1172	0.00857	-0.0634001	0.322735	-0.0189993	0.69965	-0.100401	0.059818	0.0176939	0.915181
YLR405W	DUS4		0.0889014	0.108226	-0.0299003	0.669473	-0.0275	0.664232	-0.0126005	0.791767	-0.00859952	0.966534
YBR252W	DUT1		0.00129784	0.981427	-0.0146001	0.76942	-0.0808995	0.11199	-0.0676999	0.149766	-0.0238006	0.887092
YKR054C	DYN1		-0.1118	0.024579	-0.1	0.03094	-0.0971006	0.05236	-0.0952007	0.060721	0.0343002	0.848634
YDR424C	DYN2		0.262602	9.4e-05	0.233495	0.000779	0.135207	0.008653	0.183302	0.000619	0.0358069	0.835958
YMR299C	DYN3		0.121002	0.009585	0.117402	0.011556	0.0531948	0.273559	0.126695	0.00718	0.0615965	0.581299
YHR068W	DYS1		-0.149401	0.019746	-0.0865993	0.063419	-0.0103	0.848912	-0.0715001	0.107557	-0.0576004	0.650258
YDR359C	EAF1		-0.0328004	0.478794	0.0467006	0.592136	0.0125973	0.838374	-0.0463995	0.395457	0.0536952	0.732616
YPR023C	EAF3		0.0071955	0.903363	0.0508012	0.380042	0.0480967	0.323731	-0.00320056	0.959727	0.0427984	0.791333
YEL018W	EAF5		0.1147	0.02711	0.224596	0.001507	0.226804	0.00083	0.208005	0.001534	0.0170952	0.953223
YJR082C	EAF6		0.130101	0.008048	0.0362994	0.430676	0.00809959	0.877216	0.0346947	0.451414	-0.0218996	0.910105
YNL136W	EAF7		-0.0260993	0.608855	0.184496	0.001032	0.200203	0.003085	0.209803	0.000178	0.0738065	0.504806
YKL204W	EAP1		-0.198399	0.001377	-0.1981	0.005791	-0.192099	0.006164	-0.1551	0.025381	0.00109603	0.997496
YMR171C	EAR1		0.0501046	0.216933	0.0160969	0.789526	-0.0106997	0.83113	-0.0171995	0.782254	0.0594937	0.52491
YKL172W	EBP2		-0.0228007	0.744095	0.215194	0.0042	0.318901	1.7e-05	0.301705	4.7e-05	0.129705	0.482984
YDR206W	EBS1		-0.1023	0.146279	-0.154199	0.059646	-0.1054	0.16667	-0.1355	0.0538	-0.0499004	0.83499
YLR284C	ECI1		0.145599	0.010847	0.183302	0.00376	0.145495	0.010948	0.0788967	0.104499	-0.0521005	0.716005
YAL059W	ECM1		-0.0537003	0.380939	-0.158201	0.049022	-0.0569999	0.218012	-0.156901	0.001821	0.000201963	0.999882
YEL030W	ECM10		0.0956949	0.047352	0.072394	0.088164	-0.00400036	0.937021	0.153494	0.003915	-0.00850083	0.96904
YDR446W	ECM11		0.0354972	0.579386	-0.0291007	0.562484	0.00640575	0.913916	0.0338071	0.590234	0.0429945	0.821342
YHR021W-A	ECM12		-0.0872996	0.065936	-0.108299	0.037197	-0.0736999	0.145478	-0.1351	0.01056	-0.0503993	0.739
YBL043W	ECM13		-0.0316998	0.463687	-0.0797006	0.066559	-0.1632	0.001096	-0.0349996	0.46721	-0.0242994	0.860449
YHR132C	ECM14		-0.105299	0.041334	-0.0506997	0.321887	-0.00149974	0.983283	-0.0456994	0.484032	0.0414953	0.76347
YBL001C	ECM15		0.276401	0.000175	0.229096	0.001466	0.0149979	0.810453	0.156099	0.005681	0.030901	0.860449
YMR128W	ECM16		-0.3153	4.2e-05	-0.2241	0.001494	-0.136199	0.011745	-0.211	0.003593	-0.0141003	0.95257
YDR125C	ECM18		0.0663992	0.340645	0.0233973	0.814918	-0.00569979	0.933678	0.00400513	0.956108	-0.00159939	0.997496
YLR390W	ECM19		0.2028	0.000487	0.0899998	0.052541	-0.0266003	0.646763	0.00299769	0.955735	0.00960516	0.958811
YBR065C	ECM2		0.168103	0.000852	0.0732033	0.111602	0.107996	0.019968	0.190501	0.001539	0.143994	0.066013
YBL101C	ECM21		-0.0351002	0.509543	-0.0107999	0.872617	0.0160969	0.768671	0.00410583	0.944804	-0.0100995	0.9678
YLR228C	ECM22		-0.00569979	0.922094	-0.119	0.022818	-0.0158	0.789743	-0.1677	0.001412	-0.0309995	0.833101
YPL021W	ECM23		-0.0115007	0.896283	-0.0404005	0.351582	0.00650629	0.90291	-0.0114004	0.842121	-0.0225999	0.904401
YJL201W	ECM25		-0.101001	0.090999	-0.0646006	0.144265	-0.0517999	0.252633	-0.0883007	0.05853	0.0244048	0.860449
YJR106W	ECM27		-0.0617007	0.163499	-0.1072	0.031194	-0.0489001	0.416124	-0.0400993	0.505883	0.059203	0.651182
YHL030W	ECM29		0.358396	2.3e-05	0.243706	0.001067	0.0589953	0.242216	0.106094	0.093581	-0.00609961	0.98466
YOR092W	ECM3		-0.1214	0.005771	-0.0169002	0.733765	0.0399946	0.526465	-0.0747996	0.143366	-0.0501006	0.61077
YLR436C	ECM30		0.0155975	0.797815	0.0131978	0.831176	-0.0235	0.7061	-0.0439002	0.479209	0.014898	0.956993
YBR176W	ECM31		0.00799917	0.878999	-0.0069996	0.88494	0.0219061	0.662548	-0.0685	0.088127	-0.0475993	0.637294
YER176W	ECM32		-0.1893	0.000344	-0.1035	0.041345	-0.0856008	0.050662	-0.0594994	0.137605	0.0358069	0.789559
YBR078W	ECM33		0.090596	0.038465	0.0407943	0.392486	0.0469939	0.445109	0.0708976	0.108529	0.067501	0.484697
YHL043W	ECM34		-0.00559985	0.942978	0.0359054	0.439773	0.0193034	0.779924	-0.0214998	0.781335	0.00360224	0.989648
YLR299W	ECM38		-0.0958003	0.044936	0.0402051	0.56009	-0.0689993	0.199326	-0.0672993	0.198341	0.0125973	0.96187
YKR076W	ECM4		0.044506	0.43555	0.125704	0.066622	-0.0277	0.650613	0.203702	0.001451	-0.00210065	0.99211
YMR176W	ECM5		0.165494	0.004157	0.054404	0.206173	0.0526941	0.214582	0.0295024	0.533946	-0.0204999	0.921597
YLR443W	ECM7		-0.0292995	0.507832	-0.0521005	0.230502	-0.0257996	0.613591	-0.0692006	0.126958	-0.0439999	0.702194
YBR076W	ECM8		0.0380006	0.650395	0.0921939	0.355737	0.014798	0.883998	0.0309999	0.740575	0.00769785	0.984729
YKR004C	ECM9		0.0208968	0.694168	-0.00490049	0.937232	-0.0652993	0.196	-0.100401	0.079408	-0.0435002	0.85129
YFR027W	ECO1		0.0908941	0.083374	0.188806	0.001036	0.164104	0.002655	0.193103	0.000521	0.0128976	0.95598
YGL222C	EDC1		-0.0810002	0.124202	-0.0688994	0.179629	-0.0382996	0.487818	-0.00159939	0.979226	-0.0409005	0.816032
YER035W	EDC2		0.263203	0.000206	0.274995	0.001625	0.161694	0.018575	0.212806	0.004696	0.0526941	0.800674
YEL015W	EDC3		0.122302	0.014411	0.169899	0.005963	0.110096	0.039571	0.0518036	0.457428	0.0438064	0.770862
YBL047C	EDE1		-0.216999	0.000599	-0.0675003	0.285155	-0.0771993	0.183658	-0.223701	0.000341	-0.0248996	0.902918
YBR033W	EDS1		-0.0760005	0.118748	0.0561951	0.154565	0.0528054	0.218672	0.243901	6e-05	0.0519011	0.647485
YPL095C	EEB1		-0.2011	0.000309	-0.149201	0.00332	0.0606977	0.249332	-0.1424	0.011746	-0.1385	0.148228
YAL003W	EFB1		-0.00930067	0.864875	0.0296013	0.50723	0.103195	0.0253	-0.0768006	0.089624	-0.0309007	0.867506
YGR271C-A	EFG1		-0.0898998	0.06255	0.0931004	0.158763	0.151196	0.005414	0.155205	0.002836	0.0700046	0.548137
YMR212C	EFR3		-0.116299	0.048679	-0.110199	0.094396	-0.0646006	0.273097	-0.1379	0.035294	-0.0236994	0.921597
YDR385W	EFT2		-0.0264005	0.567798	0.030901	0.585649	0.0130977	0.796341	-0.0905003	0.036642	0.0103932	0.96252
YPL037C	EGD1		0.00850123	0.882891	-0.0191996	0.685177	-0.0639007	0.126623	0.00309846	0.951326	-0.0339993	0.860449
YHR193C	EGD2		-0.135401	0.006345	-0.0698001	0.248749	0.0131978	0.827858	-0.0333997	0.553474	-0.0161005	0.949265
YNL327W	EGT2		0.126206	0.035761	-0.0245004	0.673468	-0.0537003	0.265652	-0.0523997	0.273422	-0.00790015	0.968053
YDR036C	EHD3		-0.0240999	0.596879	-0.0494002	0.391148	-0.0452007	0.294227	-0.0196997	0.73124	-0.0774002	0.535918
YBR177C	EHT1		0.0304067	0.593003	0.0708976	0.189451	0.107996	0.054041	-0.0822994	0.143123	-0.000799475	0.997496
YDR147W	EKI1		0.0778992	0.058189	0.0509962	0.222149	0.0225028	0.642193	-0.0409005	0.365874	0.016696	0.922283
YNL230C	ELA1		0.0779949	0.067476	0.0297992	0.464051	-0.00299959	0.953153	0.0124972	0.815083	0.00469554	0.981132
YPL046C	ELC1		-0.0345001	0.540926	-0.0640998	0.270341	-0.0910995	0.11186	-0.1785	0.00506	-0.1132	0.335322
YKL160W	ELF1		0.0467006	0.271881	0.219203	0.000294	0.242499	5.4e-05	0.119794	0.058966	0.0399946	0.775215
YOR144C	ELG1		0.145195	0.006928	0.0946009	0.048145	0.0508987	0.23372	0.0736009	0.11043	0.0442962	0.725546
YKL048C	ELM1		-0.115301	0.014526	-0.1471	0.009584	-0.0843996	0.106067	-0.0930001	0.073338	-0.00599964	0.973419
YJL196C	ELO1		-0.0443003	0.39033	-0.00119938	0.988211	-0.1801	0.001785	0.100399	0.06226	0.0912056	0.370466
YGR200C	ELP2		-0.1414	0.008662	-0.119499	0.038302	-0.0848004	0.117064	-0.164	0.002768	-0.0167995	0.93538
YPL086C	ELP3		-0.122799	0.006223	-0.0840998	0.121215	0.0521933	0.261602	0.013598	0.823702	0.0730936	0.494525
YPL101W	ELP4		-0.1897	0.000896	-0.1976	0.001705	-0.0992008	0.044142	-0.1425	0.00344	-0.00729972	0.971651
YMR312W	ELP6		0.0365948	0.501219	-0.0910995	0.152635	-0.0574998	0.292647	-0.1285	0.030033	-0.0436994	0.772227
YCL045C	EMC1		-0.0340008	0.427425	-0.0486002	0.237171	-0.0717002	0.175018	-0.114099	0.031032	-0.00100013	0.997496
YJR088C	EMC2		0.0876937	0.09205	0.0648001	0.20676	0.0931951	0.067275	0.225201	0.000443	0.0791016	0.527015
YGL231C	EMC4		-0.0751005	0.077292	-0.0371001	0.381507	-0.0469002	0.285058	-0.0537003	0.263161	-0.0295998	0.817912
YLL014W	EMC6		-0.1413	0.004626	-0.116099	0.023519	-0.1061	0.049666	-0.129399	0.014538	0.0196023	0.921597
YLR186W	EMG1		0.0245041	0.625649	-0.0516997	0.363626	-0.0179005	0.741956	-0.0360998	0.485693	-0.0111997	0.956993
YDR512C	EMI1		-0.0106997	0.845589	0.0145981	0.764046	-0.0533994	0.263359	-0.0402996	0.400238	0.0140982	0.94057
YDR516C	EMI2		0.0145981	0.808784	0.275806	0.058697	0.109106	0.025613	0.299702	7e-06	-0.00839925	0.96871
YOL071W	EMI5		0.0850983	0.040136	0.1184	0.018901	0.0841051	0.048113	0.209104	0.000253	-0.0214998	0.888173
YGL200C	EMP24		0.0896066	0.039832	0.0550012	0.176937	0.0298981	0.472304	0.0878973	0.042382	0.00830043	0.96871
YLR080W	EMP46		0.285805	7e-06	0.213602	0.000302	0.143302	0.016894	0.173396	0.003388	0.0356943	0.835958
YFL048C	EMP47		-0.0845005	0.09205	-0.0562002	0.324624	-0.0252005	0.677007	-0.0308005	0.672071	0.0223039	0.927678
YLR083C	EMP70		-0.125301	0.026316	-0.1565	0.002781	-0.115501	0.021841	-0.1821	0.000576	-0.0256998	0.860958
YDR039C	ENA2		-0.0658006	0.139741	-0.0513005	0.282014	-0.0592995	0.197451	-0.1205	0.013117	-0.0287004	0.860449
YDR038C	ENA5		-0.1512	0.014057	-0.143201	0.024106	-0.122501	0.032882	-0.1983	0.001538	-0.0962999	0.435378
YOL158C	ENB1		-0.702001	0	-0.603299	8.1e-05	-0.2871	4.2e-05	-0.5639	0	-0.0709999	0.624643
YNL084C	END3		-0.0464993	0.435525	0.0323971	0.652594	0.0368057	0.60407	0.0865936	0.220491	0.0201999	0.936902
YGR254W	ENO1		0.143798	0.005979	0.168	0.078329	0.0126974	0.896129	0.153105	0.155692	0.0794976	0.623279
YHR174W	ENO2		-0.0235	0.776401	-0.0934003	0.212631	0.1385	0.056331	0.0294034	0.663506	0.0284984	0.915181
YBR247C	ENP1		-0.150399	0.007136	-0.197	0.06443	-0.1031	0.071837	-0.1452	0.009007	-0.00270037	0.991197
YGR145W	ENP2		-0.1579	0.004801	-0.1721	0.018942	0.00570179	0.906873	-0.134	0.006753	0.0345961	0.841854
YDL161W	ENT1		-0.0786002	0.134402	0.125704	0.038602	0.197098	0.002776	0.154505	0.009105	0.0658067	0.671868
YLR206W	ENT2		-0.0267003	0.644363	0.0391946	0.543868	0.0199011	0.719658	0.0239934	0.668016	0.0124972	0.962298
YJR125C	ENT3		-0.111199	0.034006	0.0298981	0.706505	0.0362994	0.572117	0.0462955	0.490943	0.0246034	0.878179
YLL038C	ENT4		-0.00669954	0.912493	-0.0101998	0.850837	-0.0364001	0.530862	0.0785962	0.172768	0.0459042	0.76347
YDR153C	ENT5		0.0656964	0.178536	0.0884944	0.039948	0.0825936	0.104234	0.031494	0.640096	0.0523046	0.67894
YEL059W	ENV6		-0.00749983	0.896546	-0.0270001	0.605324	0.0131978	0.793861	0.0308022	0.512655	0.0071955	0.967539
YPL236C	ENV7		0.0246034	0.64566	-0.0401008	0.467283	0.0320021	0.557539	0.00749693	0.915194	0.0339057	0.843759
YNL080C	EOS1		-0.0264005	0.616039	-0.133401	0.008001	-0.1571	0.009285	-0.1701	0.003611	-0.0608005	0.721371
YFL024C	EPL1		0.0573047	0.195024	-0.0573001	0.265944	-0.0466007	0.358171	-0.0177004	0.720049	0.0611955	0.574536
YIL005W	EPS1		-0.0620997	0.163222	-0.0500005	0.317638	-0.00579973	0.919956	-0.0860004	0.056032	0.00249371	0.989648
YHR123W	EPT1		-0.0239004	0.646378	0.0156974	0.717758	0.0407943	0.379092	-0.0602995	0.186507	0.00439352	0.982843
YMR049C	ERB1		-0.0992997	0.072514	-0.162699	0.018455	-0.1116	0.04657	-0.1757	0.003321	-0.00340011	0.989648
YDR414C	ERD1		-0.0578001	0.254794	-0.0269001	0.614354	-0.0556993	0.304517	-0.1272	0.019396	-0.0380996	0.780739
YBL040C	ERD2		-0.0276	0.550876	-0.0346996	0.459036	0.0124972	0.836427	-0.0260993	0.648374	-0.00749983	0.9678
YLR246W	ERF2		0.109494	0.041298	0.110002	0.039311	0.000894194	0.98886	0.118001	0.022255	0.0181071	0.921597
YGR175C	ERG1		-0.0291993	0.610269	-0.1039	0.075329	-0.0759001	0.221135	-0.0756006	0.174392	-0.0106997	0.9678
YPL028W	ERG10		0.0201003	0.734237	-0.0161997	0.796059	0.00519875	0.94898	-0.0262007	0.71199	0.0258934	0.903282
YHR007C	ERG11		0.000706747	0.991174	-0.0294997	0.575496	0.0468961	0.384341	-0.0425994	0.479646	-0.0100995	0.960159
YMR208W	ERG12		-0.0783001	0.06413	-0.109801	0.017769	-0.114701	0.021382	-0.1318	0.008665	-0.0376997	0.796206
YML126C	ERG13		-0.100999	0.021145	-0.1019	0.076632	-0.0665996	0.17696	-0.0522994	0.22978	-0.0163996	0.921597
YMR202W	ERG2		-0.0459005	0.304041	-0.1046	0.02409	-0.07	0.250316	-0.1357	0.011861	-0.0716001	0.509324
YJL167W	ERG20		-0.0279	0.629785	0.146694	0.005672	0.108197	0.037556	0.166497	0.006024	0.0504947	0.654434
YNL280C	ERG24		-0.0360998	0.439388	-0.0689993	0.103275	-0.0909996	0.054779	-0.146	0.003985	-0.100701	0.343093
YGR060W	ERG25		0.198896	0.005572	-0.0323002	0.730973	-0.0276	0.683496	-0.0127999	0.86924	0.0224033	0.924102
YGL001C	ERG26		0.0787055	0.145325	-0.0173002	0.828123	0.0601027	0.548566	0.0130977	0.865881	0.00990608	0.96871
YLR100W	ERG27		-0.1022	0.034245	-0.0784007	0.084357	0.0936954	0.059045	-0.0213006	0.638877	0.000995116	0.997496
YER044C	ERG28		0.033497	0.42323	-0.0314005	0.565052	0.0377055	0.385401	-0.1512	0.001544	-0.0768995	0.483214
YMR134W	ERG29		0.0458064	0.500195	0.067501	0.230863	0.0938982	0.106792	-0.0191002	0.755358	-0.0125001	0.945828
YLR056W	ERG3		0.0589953	0.271504	0.000605805	0.990982	0.0936007	0.108506	-0.00309935	0.962811	0.119303	0.140095
YGL012W	ERG4		0.203001	0.005892	0.169899	0.014686	0.129494	0.049738	0.193797	0.006079	0.069496	0.652431
YMR015C	ERG5		0.120498	0.025463	0.0584966	0.257164	0.0346947	0.513897	0.0436945	0.412365	0.0173946	0.945828
YML008C	ERG6		0.0951953	0.054797	0.116205	0.019955	0.123494	0.013403	0.0832066	0.08403	0.035103	0.808776
YHR072W	ERG7		-0.0183008	0.701164	-0.0907	0.038375	-0.0596994	0.228807	-0.151901	0.002416	-0.0127999	0.940003
YMR220W	ERG8		-0.0231994	0.636443	0.0385064	0.369669	0.0554039	0.250316	0.0592999	0.158914	0.0832066	0.512945
YHR190W	ERG9		-0.0295998	0.650227	0.0828933	0.205288	0.0915035	0.133325	0.118905	0.079241	0.0853023	0.581299
YPL096C-A	ERI1		-0.0745003	0.223956	-0.0287004	0.515856	-0.0272	0.697511	-0.102701	0.028347	-0.0503007	0.672569
YFR041C	ERJ5		-0.0917005	0.035694	0.0736009	0.079184	0.054404	0.269536	0.106094	0.033323	-0.00429986	0.983761
YJR054W	ERM6		0.0396017	0.431996	-0.0468003	0.38623	-0.0357995	0.493731	0.0631992	0.197611	-0.0069996	0.972685
YML130C	ERO1		0.117003	0.034803	0.131497	0.031816	0.0830976	0.054633	0.134996	0.003685	0.00580238	0.972685
YAR002C-A	ERP1		0.1133	0.028319	0.0201999	0.694906	-0.0211996	0.748171	-0.0217004	0.722595	-0.0218	0.939783
YAL007C	ERP2		-0.0117	0.861571	-0.0193999	0.728612	-0.000399682	0.995591	-0.0669003	0.188303	-0.0315995	0.860449
YDL018C	ERP3		0.129296	0.009607	0.110497	0.034215	0.0190044	0.77224	0.155905	0.010236	0.0176939	0.921597
YOR016C	ERP4		0.0733952	0.142617	0.0495053	0.391322	-0.0654005	0.248929	-0.00260064	0.975285	-0.0302995	0.848634
YHR110W	ERP5		0.104605	0.036617	0.1151	0.043923	-0.0416992	0.378934	0.0287954	0.561014	-0.0253004	0.874059
YGL002W	ERP6		-0.0428001	0.417505	-0.0594002	0.195315	-0.0245004	0.622293	-0.0542005	0.281434	-0.0357995	0.800674
YOR393W	ERR1		0.109802	0.033302	0.0462955	0.344295	0.0725998	0.106014	-0.0167995	0.790099	0.0302937	0.862594
YMR323W	ERR3		0.0825936	0.056272	0.0226022	0.638814	-0.00349989	0.946483	-0.0796	0.235229	-0.0327	0.860449
YCR075C	ERS1		0.152703	0.004627	0.1182	0.033787	-0.00790015	0.885156	0.0815033	0.107928	0.0105937	0.96187
YBR239C	ERT1		-0.105801	0.08953	-0.1069	0.063176	-0.0891998	0.086764	-0.0678995	0.244644	-0.0541002	0.780739
YGR029W	ERV1		0.192598	0.001056	0.209104	0.001014	0.179804	0.001744	0.1333	0.010141	-0.00359968	0.984729
YGL054C	ERV14		0.184801	0.000327	0.165198	0.004891	0.0891049	0.130574	0.166201	0.006506	0.0569026	0.652431
YBR210W	ERV15		0.00400513	0.944773	0.025695	0.571545	-0.0367996	0.49116	-0.0282001	0.640096	-0.0264005	0.884921
YPR037C	ERV2		0.272095	5.1e-05	0.3073	0.000118	0.251895	0.000479	0.195398	0.001123	0.00759739	0.972685
YML012W	ERV25		0.175097	0.000504	0.197199	0.005516	0.0881959	0.044723	0.194301	0.000687	0.0035015	0.986763
YGR284C	ERV29		0.184902	0.003976	0.00289691	0.973856	-0.0154996	0.877237	0.0229998	0.768416	0.0340044	0.88612
YML067C	ERV41		-0.1786	0.000832	-0.0851998	0.075653	-0.0747996	0.113693	-0.0402002	0.385618	-0.0272	0.871376
YAL042W	ERV46		-0.0489001	0.350845	0.0125973	0.783347	0.0182069	0.753153	0.0236954	0.691687	0.0232979	0.921597
YOR244W	ESA1		0.0306045	0.66549	0.0486965	0.569619	0.0593968	0.427442	0.0472033	0.467315	0.0211954	0.956993
YNL125C	ESBP6		0.0654069	0.1363	0.0129977	0.840132	0.00570179	0.915189	0.0103072	0.883105	0.0360039	0.821342
YMR219W	ESC1		-0.0139998	0.812659	0.231998	0.004989	0.282001	0.000377	0.2945	0.000122	0.0762033	0.603507
YDR363W	ESC2		0.0217071	0.721335	-0.0279	0.552299	-0.0388998	0.390002	-0.0201005	0.687238	0.137805	0.766652
YOL017W	ESC8		0.00180224	0.973985	0.0833019	0.07737	0.0775028	0.112181	0.0575958	0.17809	0.0204986	0.89719
YDR365C	ESF1		-0.178799	0.00156	0.110697	0.035636	0.2404	0.0019	0.105504	0.027897	0.0902979	0.577904
YNR054C	ESF2		0.0872999	0.063307	0.122103	0.06105	0.195801	0.00057	0.164194	0.000939	0.0585936	0.626765
YIL151C	ESL1		-0.203401	0.001587	-0.205999	0.002239	-0.1548	0.008157	-0.1731	0.006906	-0.0781996	0.529954
YKR096W	ESL2		-0.1596	0.00538	-0.0840004	0.105946	-0.0924002	0.069051	-0.137	0.01615	0.00109603	0.997496
YGR098C	ESP1		-0.0487002	0.248241	-0.0506997	0.270115	-0.0742998	0.130343	-0.0211	0.665396	0.0161968	0.921597
YJR017C	ESS1		0.0603933	0.239859	0.0564032	0.166748	0.0196023	0.799414	0.00439352	0.929161	-0.0559002	0.645544
YLR233C	EST1		0.151002	0.005128	0.129098	0.011587	0.0610987	0.183889	0.0592999	0.179604	-0.00379929	0.984944
YLR318W	EST2		0.0204986	0.676247	-0.00159939	0.984008	0.00340075	0.953821	-0.00589968	0.920047	-0.0354993	0.779573
YIL009C-A	EST3		0.118798	0.012877	0.0649932	0.134226	-0.0075999	0.883136	0.00570179	0.908751	0.0061041	0.972685
YHL010C	ETP1		-0.0119007	0.835715	0.0427004	0.552835	-0.0254002	0.650537	0.0102929	0.870147	-0.000500702	0.998481
YBR026C	ETR1		0.101704	0.090322	0.160404	0.013123	-0.0392007	0.593972	0.224497	0.000507	0.00109603	0.997496
YDR518W	EUG1		0.0415934	0.331091	-0.0171002	0.704968	-0.00210065	0.968208	-0.0771993	0.095149	-0.0500005	0.732616
YLR300W	EXG1		0.225806	0.00024	0.1343	0.020799	0.0139981	0.809979	0.0940063	0.077081	0.0559036	0.676181
YDR261C	EXG2		-0.0345001	0.505285	0.00890276	0.85126	0.0487942	0.294869	0.0798935	0.055814	0.0218066	0.887092
YOR033C	EXO1		0.0639999	0.19838	0.0574017	0.285155	0.0250004	0.668774	0.0442962	0.36171	-0.0263006	0.879686
YJL085W	EXO70		0.0775028	0.111239	0.0513025	0.380435	0.0253974	0.670099	-0.00349989	0.957107	0.029997	0.853936
YBR102C	EXO84		0.0579008	0.347026	-0.0539998	0.208109	-0.0218	0.735779	0.0313952	0.51142	0.0800982	0.416104
YOR317W	FAA1		0.407103	3e-06	0.436098	0.003066	0.0782956	0.195436	0.256395	0.000139	0.1123	0.581299
YER015W	FAA2		-0.250701	0.000275	-0.1696	0.00159	-0.0492002	0.235151	-0.1912	0.000272	-0.0885002	0.309501
YIL009W	FAA3		-0.0756006	0.092239	-0.1986	0.003383	-0.1426	0.01598	-0.0315007	0.490943	0.011696	0.953346
YMR246W	FAA4		-0.245301	0.002096	-0.3389	0.000486	-0.185	0.002373	-0.280699	0.000121	0.0283994	0.871316
YFR019W	FAB1		0.00230647	0.968187	0.0735049	0.090139	-0.0270001	0.595347	0.0387031	0.558372	-0.0266003	0.875123
YDL045C	FAD1		0.0390963	0.342163	0.0425043	0.26907	0.0103932	0.839366	-0.0208995	0.636383	-0.0461999	0.687171
YIL019W	FAF1		0.000504855	0.994464	0.0708976	0.36381	0.194301	0.005695	0.0881959	0.159267	0.011696	0.968053
YDR021W	FAL1		-0.1371	0.013075	-0.1893	0.091419	-0.1335	0.008041	-0.1541	0.005173	-0.0415003	0.732616
YNL023C	FAP1		-0.2307	0.000144	-0.216099	0.008812	-0.0775997	0.194733	-0.1192	0.031719	-0.0412998	0.817912
YDL166C	FAP7		0.0915035	0.484838	0.0137981	0.936176	0.0331023	0.828105	0.00329999	0.982712	-0.0671995	0.884921
YJL157C	FAR1		-0.0995006	0.033683	-0.0479006	0.27548	-0.105101	0.041871	0.0412009	0.513992	0.0427984	0.716005
YLR238W	FAR10		0.0272956	0.63149	0.0531948	0.195771	0.0606008	0.182264	0.144699	0.003664	0.0467984	0.732217
YNL127W	FAR11		-0.0865993	0.142567	-0.0860004	0.170818	-0.0407002	0.588802	-0.0171002	0.811053	-0.00520018	0.984944
YMR052W	FAR3		0.0333983	0.477059	0.0645932	0.195122	0.000995116	0.984616	0.0559036	0.212908	0.00129784	0.997496
YFR008W	FAR7		0.109401	0.013835	0.132906	0.005498	0.0958029	0.045311	0.0732993	0.147874	-0.0151001	0.935604
YMR029C	FAR8		-0.0054	0.94251	0.137805	0.012268	0.115699	0.055133	0.0912056	0.096906	0.0379023	0.834281
YKL182W	FAS1		-0.0884004	0.085172	-0.0648994	0.198676	0.1013	0.054667	-0.2741	0.000179	0.00309846	0.989648
YPL231W	FAS2		-0.0611	0.140819	-0.0514006	0.253501	-0.0188999	0.71249	-0.136501	0.003877	0.0270974	0.858483
YBR041W	FAT1		0.0155975	0.812608	-0.0547998	0.153515	-0.0384996	0.585505	-0.0817008	0.131974	0.00509812	0.984086
YER183C	FAU1		-0.0348001	0.430588	-0.0225999	0.639604	0.00880239	0.866622	-0.0445994	0.290334	-0.0524999	0.61077
YKL060C	FBA1		0.169399	0.214276	-0.0783001	0.391438	0.0628954	0.5888	0.145899	0.087127	-0.229299	0.515915
YLR377C	FBP1		-0.00629956	0.898303	-0.0316998	0.435887	0.00420653	0.933448	0.0220055	0.656036	-0.00480061	0.981132
YJL155C	FBP26		0.0900946	0.168049	0.128293	0.091948	0.0836014	0.194117	0.109601	0.238496	0.023894	0.927678
YDR339C	FCF1		-0.1972	0.000809	-0.157501	0.043654	-0.0432995	0.365286	0.0269983	0.607676	0.0234967	0.868512
YLR051C	FCF2		-0.00579973	0.913443	0.0905012	0.055826	0.242596	0.000229	0.222495	0.000584	0.100803	0.496361
YKR016W	FCJ1		0.243096	7.9e-05	0.288796	0.001309	0.154	0.006406	0.147398	0.005315	0.0353001	0.85129
YMR277W	FCP1		-0.0351002	0.496466	-0.0371001	0.398941	-0.0651001	0.258887	-0.0581996	0.181114	-0.0133998	0.951401
YPR062W	FCY1		0.0718038	0.139971	0.279103	0.000204	0.285805	0.000295	0.302302	7.5e-05	0.0690009	0.732616
YER056C	FCY2		0.0293045	0.546288	-0.0670998	0.344919	-0.1076	0.067725	-0.0307003	0.510214	0.1153	0.138403
YER060W	FCY21		-0.446999	1e-06	-0.446001	1.3e-05	-0.2153	0.000996	-0.368501	3e-06	0.0186057	0.921597
YER060W-A	FCY22		0.00789873	0.889689	-0.1109	0.109478	-0.1406	0.020893	-0.0738001	0.125779	0.0585936	0.624643
YPL275W	FDH2		0.0338071	0.636796	0.0160969	0.771662	0.0237947	0.735103	0.00489684	0.934002	0.00299769	0.995532
YCR034W	FEN1		-0.0681006	0.234024	-0.0740993	0.210955	-0.0760005	0.119176	-0.1039	0.034966	0.0210959	0.944122
YCR028C	FEN2		-0.192699	0.001244	-0.247601	0.000996	-0.124399	0.016584	-0.1812	0.001452	0.0247026	0.90297
YBR101C	FES1		0.104296	0.058719	0.172795	0.007032	0.131102	0.029585	0.144895	0.003213	0.00200395	0.993857
YMR058W	FET3		-0.1657	0.000852	-0.0916006	0.05422	-0.0704998	0.361603	-0.2372	0.000126	-0.0204999	0.929541
YMR319C	FET4		-0.2491	0.000303	-0.4556	8.1e-05	-0.390701	3.3e-05	-0.354499	4.6e-05	-0.174801	0.04385
YFL041W	FET5		-0.133799	0.003786	-0.1001	0.027657	-0.0260993	0.630579	-0.112901	0.035996	-0.0681006	0.626388
YPR104C	FHL1		-0.0481004	0.300915	-0.0683003	0.144687	-0.0812993	0.110057	-0.0480005	0.278204	0.0283994	0.835958
YBR040W	FIG1		-0.0214998	0.659646	-0.133	0.01152	-0.0482004	0.295434	0.0310987	0.599875	-0.00569979	0.977439
YCR089W	FIG2		-0.2188	0.000288	-0.139101	0.017737	-0.0926001	0.058986	-0.127899	0.015984	-0.0214002	0.921597
YNL325C	FIG4		0.00870201	0.89595	0.0129977	0.825616	0.0102929	0.871648	0.0847038	0.106728	0.0380006	0.816032
YDR130C	FIN1		-0.0450995	0.303321	0.0651035	0.164937	0.0496029	0.314643	0.223806	0.000772	0.0726958	0.477526
YJR093C	FIP1		-0.0210005	0.682874	-0.0784007	0.122013	-0.0620003	0.254229	-0.0546994	0.206434	0.00600353	0.972685
YER032W	FIR1		-0.0295998	0.628193	0.0301948	0.54615	-0.0854003	0.10899	0.023596	0.592103	-0.0260993	0.854851
YIL065C	FIS1		0.210302	0.000145	0.287803	0.000148	0.158996	0.002149	0.180606	0.000675	-0.0225999	0.887679
YDR534C	FIT1		-0.00530009	0.916853	0.0271965	0.523013	0.0246034	0.62032	0.0361024	0.536138	-0.00579973	0.97962
YOR382W	FIT2		-0.5604	1e-06	-0.465199	0.00071	-0.470299	0.001277	-0.740201	4e-06	-0.3612	0.007099
YOR383C	FIT3		-0.502101	1e-06	-0.573499	7.8e-05	-0.569599	4e-05	-0.4759	0.004026	-0.271	0.140095
YIL131C	FKH1		0.0816941	0.16687	-0.0348001	0.556829	-0.0362995	0.54589	0.00840083	0.897673	0.00830043	0.972685
YNL068C	FKH2		-0.0323002	0.458707	-0.0702999	0.15995	-0.1022	0.032641	-0.0675003	0.115417	0.00910348	0.963909
YLR342W	FKS1		0.0570967	0.16612	-0.0229004	0.61377	-0.109401	0.01821	-0.134601	0.004675	-0.0130998	0.949695
YMR306W	FKS3		-0.07	0.121321	-0.0428996	0.563909	0.00129784	0.979629	-0.0464993	0.284609	-0.0215993	0.912339
YPL221W	FLC1		0.00289691	0.968736	0.0361024	0.598868	0.0565003	0.439388	0.0396017	0.59407	-0.00689957	0.980679
YAL053W	FLC2		-0.0808995	0.091855	-0.115901	0.034761	-0.0966007	0.094324	-0.2169	0.000404	-0.0106997	0.962298
YGL139W	FLC3		-0.0768995	0.144806	-0.0741995	0.079834	-0.00719967	0.893376	-0.0746006	0.089411	0.0502022	0.765051
YLR404W	FLD1		0.213602	0.000103	0.0921939	0.024162	-0.0135002	0.802576	0.0697984	0.088181	0.023596	0.868074
YAR050W	FLO1		-0.0357004	0.52876	-0.00669954	0.921263	-0.0177997	0.787811	-0.0345001	0.576839	-0.0352997	0.854688
YKR102W	FLO10		-0.128	0.004017	-0.0543998	0.234495	-0.0393993	0.386147	-0.0609992	0.258853	-0.0352997	0.766652
YHR211W	FLO5		-0.0488002	0.285488	-0.07	0.23252	-0.0367005	0.610847	-0.1031	0.081043	0.0264035	0.846595
YER109C	FLO8		0.059203	0.246475	0.0531948	0.364058	0.0354972	0.511323	0.0905012	0.104041	0.0268992	0.896558
YAL063C	FLO9		-0.139199	0.003184	-0.1232	0.0066	-0.0208	0.671522	-0.0461001	0.27711	0.0071955	0.970213
YBR008C	FLR1		0.0234967	0.641994	-0.0315007	0.546159	-0.0227992	0.753972	-0.0184001	0.705189	0.00119694	0.997496
YIL134W	FLX1		0.125506	0.010126	0.000605805	0.992391	0.000894194	0.985949	0.0254966	0.613884	-0.0393993	0.843759
YIL098C	FMC1		0.133195	0.005142	0.317999	4e-05	0.225497	0.000138	0.360095	1.9e-05	0.082103	0.388902
YDR236C	FMN1		-0.0469002	0.316801	-0.0395002	0.356355	-0.0181006	0.714161	-0.00659953	0.896898	0.0321996	0.807888
YHR176W	FMO1		-0.0560007	0.399205	0.0187054	0.708623	0.0739984	0.234752	0.013598	0.822319	-0.0491001	0.687171
YER182W	FMP10		0.0897964	0.029564	0.173294	0.002213	0.119104	0.018792	0.200906	0.00049	0.0530974	0.762532
YDR070C	FMP16		0.204203	0.002584	0.166703	0.049186	0.0104934	0.871401	0.322297	0.00023	-0.0444997	0.758286
YBR269C	FMP21		0.146095	0.001866	0.164001	0.001813	0.0212949	0.707498	0.0495053	0.308943	-0.0453004	0.732616
YBR047W	FMP23		-0.0611	0.261338	-0.0838995	0.236838	-0.0472997	0.385402	-0.2553	8e-05	-0.127	0.265877
YLR077W	FMP25		-0.0210005	0.666201	0.0302937	0.554392	0.0277061	0.55202	0.0768053	0.078976	0.0106939	0.95356
YLR454W	FMP27		-0.0458007	0.402145	0.0602965	0.264284	-0.0840004	0.066215	0.0447019	0.371508	0.0172948	0.921597
YPL103C	FMP30		0.0487942	0.298199	0.0404015	0.498393	0.0304067	0.585103	0.0933979	0.085974	-0.0114993	0.95257
YFL046W	FMP32		0.144203	0.003463	0.271999	0.001975	0.2559	0.000245	0.303097	1.3e-05	0.0428964	0.776973
YJL161W	FMP33		0.391603	2e-06	0.373398	0.001186	0.0908941	0.051829	0.3102	6.7e-05	0.0749986	0.581299
YGL080W	FMP37		0.0980961	0.027067	0.0632958	0.180612	-0.0110005	0.831896	-0.0208995	0.684048	-0.0684001	0.494525
YPL222W	FMP40		0.0609051	0.217217	0.148895	0.015274	-0.0319992	0.470885	0.0569996	0.275058	0.0485013	0.70359
YNL168C	FMP41		-0.0199996	0.66947	-0.00849938	0.890418	-0.0340997	0.54589	-0.0355999	0.476268	-0.00439971	0.984729
YMR221C	FMP42		-0.0647002	0.208334	-0.0898998	0.052541	-0.1023	0.039706	-0.1096	0.021583	0.037101	0.802129
YGR243W	FMP43		-0.0830006	0.086036	0.0745054	0.273986	-0.1095	0.030804	0.180097	0.016372	-0.0028001	0.989648
YDL222C	FMP45		0.0602965	0.35946	0.0975029	0.398224	-0.0583002	0.390376	0.132603	0.127016	0.00239289	0.99211
YKR049C	FMP46		0.0900946	0.062128	0.0580948	0.274606	0.197802	0.000996	0.160804	0.001018	0.0822938	0.833101
YGR052W	FMP48		0.237796	0.000142	0.310596	0.006594	0.0639033	0.329702	0.177203	0.003647	0.0262052	0.874568
YER004W	FMP52		0.273802	4.6e-05	0.0970039	0.066622	-0.0543998	0.283174	-0.0529997	0.33184	-0.0240001	0.89719
YMR020W	FMS1		-0.1957	0.003758	-0.1055	0.019091	-0.0256998	0.644197	0.0268992	0.553887	0.198997	0.803028
YBL013W	FMT1		0.0287954	0.622857	0.0141982	0.836692	-0.0144005	0.849565	0.0281023	0.648861	0.051205	0.780739
YDR110W	FOB1		-0.0718003	0.145541	-0.0775007	0.21043	-0.0132993	0.816491	-0.0135993	0.799513	0.0110948	0.956993
YNL256W	FOL1		-0.3463	7e-06	-0.276499	0.000558	-0.1003	0.029952	-0.3448	9.4e-05	-0.1033	0.307153
YGR267C	FOL2		0.0455967	0.283558	0.0652966	0.137539	0.0663028	0.125028	-0.0075999	0.882448	-0.0075999	0.9678
YMR113W	FOL3		-0.100401	0.031032	-0.0492002	0.25227	0.0229004	0.692825	-0.0598994	0.207883	0.00459487	0.981431
YKR009C	FOX2		0.0331023	0.470305	0.0448977	0.474627	0.0216929	0.664232	0.0447019	0.395929	0.0293045	0.854688
YNR047W	FPK1		-0.1652	0.001367	-0.1647	0.004148	-0.1893	0.000712	-0.186099	0.000312	-0.0267003	0.860449
YNL135C	FPR1		0.0393069	0.444287	0.000706747	0.988435	0.0355958	0.42302	0.0515948	0.36768	0.0736969	0.534156
YDR519W	FPR2		-0.0208995	0.730325	0.00709501	0.916794	0.0035015	0.956931	0.0169954	0.781675	0.00699451	0.972997
YML074C	FPR3		-0.0211	0.723041	0.156306	0.006177	0.224905	0.000308	0.225497	0.000145	0.0748068	0.477526
YLR449W	FPR4		-0.113999	0.056134	-0.0547998	0.291634	0.127303	0.011772	-0.0716001	0.119401	0.052402	0.770876
YLL043W	FPS1		0.00289691	0.965828	-0.0110994	0.858685	-0.0138003	0.828835	0.025695	0.663152	-0.00439971	0.984729
YLL029W	FRA1		0.0517062	0.297266	0.0782956	0.160871	0.102604	0.062388	0.0803984	0.129988	-0.00439971	0.984729
YGL220W	FRA2		0.053306	0.439421	0.0894982	0.178721	0.0209964	0.789619	0.0449956	0.46721	0.0164963	0.952526
YLR214W	FRE1		-0.2472	0.002059	-0.157501	0.005321	-0.101501	0.044263	-0.298399	6.7e-05	-0.101501	0.297558
YKL220C	FRE2		-0.0699	0.152959	-0.0640998	0.31267	-0.0831	0.084415	-0.0915006	0.068907	-0.0278	0.884921
YOR381W	FRE3		-0.2447	9.5e-05	-0.2157	0.000875	-0.2031	0.000807	-0.2021	0.000676	-0.0100007	0.962298
YNR060W	FRE4		-0.240699	0.000293	-0.208699	0.023765	-0.1449	0.021939	-0.2118	0.000945	-0.0701999	0.706731
YOR384W	FRE5		-0.0789994	0.131847	-0.0513005	0.371531	-0.0583002	0.251456	-0.0838001	0.115229	-0.00769998	0.97005
YLL051C	FRE6		-0.254701	0.000414	-0.180199	0.007234	-0.1463	0.019842	-0.2678	0.000506	-0.0282001	0.89719
YOL152W	FRE7		-0.0699	0.205757	-0.0866008	0.07742	-0.0496003	0.343202	0.0575958	0.243026	0.0619006	0.652431
YLR047C	FRE8		0.0675974	0.130695	0.0213944	0.705202	0.0178934	0.830551	0.0374947	0.503564	0.0338071	0.819986
YCL026C-A	FRM2		0.103598	0.029741	0.0651035	0.152436	0.0807941	0.111693	0.0255958	0.63903	-0.0415003	0.780739
YDR373W	FRQ1		-0.0536	0.28498	-0.0449997	0.292761	-0.0655997	0.155838	-0.00199952	0.976458	-0.0221003	0.901285
YLR060W	FRS1		-0.1633	0.001383	-0.0742998	0.090357	0.0204986	0.699984	-0.0684001	0.137335	0.0615965	0.624643
YFL022C	FRS2		-0.0527004	0.280857	-0.0703999	0.139843	-0.0542005	0.232385	-0.1126	0.016185	-0.0559002	0.61077
YOR324C	FRT1		-0.1064	0.015702	-0.0828005	0.049141	-0.1026	0.02381	-0.130001	0.006188	-0.0211996	0.918717
YAL028W	FRT2		-0.0136007	0.840437	0.0610019	0.354795	-0.0122993	0.84308	-0.00369948	0.959727	-0.0378004	0.821342
YOR271C	FSF1		0.000706747	0.992806	-0.1057	0.121284	-0.0796	0.272133	-0.1587	0.024989	-0.0342002	0.882554
YHR049W	FSH1		0.0142982	0.772817	0.037101	0.422905	0.0336943	0.52639	0.0676938	0.122904	0.00499749	0.981431
YMR222C	FSH2		-0.00739977	0.942453	-0.0246002	0.642593	-0.00189984	0.976171	-0.0741995	0.130043	-0.0386997	0.802129
YOR280C	FSH3		0.0584966	0.225978	0.049101	0.282922	0.0325946	0.524712	-0.0242994	0.659186	-0.0907	0.43408
YJL221C	FSP2		-0.00990048	0.850011	-0.213599	0.002328	-0.255699	0.0001	-0.257	4.7e-05	-0.1526	0.051159
YBR207W	FTH1		-0.0845005	0.043812	-0.0234003	0.606618	-0.00910031	0.859241	-0.0144996	0.830885	0.0223039	0.883332
YER145C	FTR1		-0.1552	0.006216	-0.0702999	0.151365	-0.00140009	0.982888	-0.222401	0.000899	-0.0407002	0.772227
YBL042C	FUI1		-0.0448003	0.55624	-0.2912	0.034663	-0.1976	0.104299	-0.3245	9.5e-05	0.0674047	0.573404
YPL262W	FUM1		0.0164963	0.72872	0.0250004	0.547201	0.00319923	0.957343	0.0496029	0.313801	0.0360039	0.781499
YAL035W	FUN12		-0.1096	0.065638	-0.0976995	0.088223	0.0326933	0.477165	-0.0574998	0.187428	0.0283994	0.860449
YAL008W	FUN14		0.161398	0.001752	0.132801	0.008571	0.0129977	0.817632	0.180301	0.001233	-0.0439002	0.728969
YAL034C	FUN19		-0.0329997	0.487194	-0.0339003	0.387556	-0.0461001	0.346218	0.00689401	0.896546	-0.0272	0.843759
YAL022C	FUN26		-0.0870007	0.079127	-0.0631996	0.20056	-0.0909996	0.1215	-0.0517999	0.360406	-0.0132993	0.960354
YAL019W	FUN30		0.0413972	0.372315	-0.0256998	0.668919	0.00570179	0.920976	-0.0204004	0.699572	0.018506	0.927678
YHR128W	FUR1		0.107099	0.027985	-0.00109975	0.988211	-0.0708998	0.119649	-0.000900523	0.990048	0.00729598	0.9678
YBR021W	FUR4		-0.105299	0.019598	-0.1782	0.005145	-0.1375	0.010168	-0.2871	0.000272	-0.0343007	0.833101
YCL027W	FUS1		-0.4615	0	-0.4266	7.8e-05	-0.243901	0.000201	-0.0851998	0.085339	-0.0529997	0.652431
YMR232W	FUS2		0.00340075	0.949082	-0.0557997	0.311995	-0.000200549	0.995795	-0.0165996	0.724492	-0.0689993	0.599508
YBL016W	FUS3		-0.322	3e-06	-0.290199	0.000251	-0.2265	0.000219	-0.180199	0.001821	0.00200395	0.99211
YDR024W	FYV1		-0.00910031	0.873169	0.0385064	0.328144	0.0427984	0.313413	0.0112953	0.82855	0.00340075	0.986763
YIL097W	FYV10		0.184395	0.000748	0.203201	0.002895	0.167499	0.004328	0.164696	0.01056	-0.00859952	0.968053
YOR183W	FYV12		-0.0883007	0.119182	-0.0705998	0.393161	-0.0722006	0.435836	-0.0585	0.275542	-0.0581996	0.860449
YHR059W	FYV4		-0.00669954	0.900251	0.0925999	0.055851	-0.000200549	0.997494	0.0862946	0.05664	0.0102929	0.957315
YCL058C	FYV5		-0.0703999	0.272289	-0.0339993	0.63273	-0.0382996	0.536384	-0.0332993	0.581	-0.0560997	0.687171
YNL133C	FYV6		0.287496	8.6e-05	0.326595	0.000219	0.2458	0.000478	0.2271	0.000326	0.0671981	0.574536
YLR068W	FYV7		0.0342016	0.536351	0.178096	0.01044	0.243901	0.000135	0.193696	0.000432	0.084595	0.552635
YGR196C	FYV8		0.049101	0.298616	0.125704	0.030795	0.168796	0.001782	0.130694	0.008412	0.0449956	0.780739
YGL254W	FZF1		0.0220055	0.681798	0.00809959	0.899548	-0.0103	0.844805	-0.0211996	0.670066	-0.00929922	0.984729
YBR179C	FZO1		0.000201963	0.997068	-0.0267003	0.55005	0.0164963	0.750789	-0.0301993	0.566864	0.0229998	0.893041
YLR088W	GAA1		-0.0704998	0.149454	-0.0992997	0.026399	-0.0738001	0.164671	-0.0221999	0.669698	-0.0184995	0.928928
YLR459W	GAB1		-0.1752	0.001604	-0.223899	0.001031	-0.1205	0.086787	-0.195999	0.007573	0.0373963	0.800674
YOR178C	GAC1		-0.0598994	0.205599	-0.0739004	0.178557	-0.0419993	0.379288	-0.0306001	0.564968	-0.0204999	0.915181
YMR250W	GAD1		0.459001	0	0.556601	0.001707	0.0519011	0.317046	0.563197	0	0.162094	0.302516
YBR020W	GAL1		-0.00449956	0.930428	0.000504855	0.991489	0.0251989	0.625909	-0.00619958	0.921013	-0.00790015	0.9678
YBR019C	GAL10		0.0530001	0.226027	0.0440024	0.309043	0.00509812	0.921921	0.00570179	0.926396	0.0250997	0.888517
YOL051W	GAL11		0.0554039	0.270183	-0.00810035	0.895362	0.0513025	0.348139	-0.0663005	0.196896	0.0364963	0.819986
YLR081W	GAL2		-0.167901	0.016367	-0.133901	0.022676	-0.0508999	0.403785	-0.00619958	0.917811	0.0278052	0.883054
YDR009W	GAL3		-0.0279	0.554754	-0.0354993	0.430526	-0.0581004	0.197623	-0.0119007	0.810747	-0.00220034	0.989648
YPL248C	GAL4		-0.0546994	0.321017	-0.0450995	0.474838	-0.0775007	0.278893	0.0117962	0.865963	-0.0613002	0.76347
YBR018C	GAL7		-0.0107999	0.864064	0.00799917	0.895521	-0.00689957	0.923684	-0.0354003	0.612796	-0.00790015	0.972685
YML051W	GAL80		0.0262052	0.619675	-0.0984005	0.085056	-0.0935003	0.065397	-0.1263	0.010825	-0.0516997	0.702194
YER027C	GAL83		0.0455967	0.387561	0.0725998	0.223684	0.0501046	0.285613	0.0859005	0.076834	0.000995116	0.997496
YKR039W	GAP1		0.0167958	0.786721	0.0211954	0.832265	-0.0277	0.625808	-0.0998005	0.166764	0.00669298	0.974209
YHR089C	GAR1		-0.126399	0.036617	-0.0733007	0.211795	-0.0167003	0.778814	-0.0685	0.145787	-0.0565992	0.599508
YMR307W	GAS1		0.0474965	0.275181	0.0219061	0.676432	0.0502022	0.219846	0.0353001	0.500592	0.0016005	0.995532
YLR343W	GAS2		0.237294	5.1e-05	0.1513	0.011775	0.0691935	0.129748	-0.00719967	0.916574	-0.0205995	0.921597
YMR215W	GAS3		0.0432045	0.32569	-0.0273	0.494765	-0.0617007	0.191817	0.0157973	0.782307	0.0321008	0.835958
YOL132W	GAS4		0.0311976	0.654951	-0.0147998	0.762498	-0.0136998	0.806067	0.0125973	0.889578	0.0265026	0.924935
YOL030W	GAS5		-0.1282	0.005852	-0.170499	0.002396	-0.223701	0.002079	-0.112699	0.027878	0.0467984	0.6917
YFL021W	GAT1		0.225102	0.000307	0.171297	0.011917	0.0469939	0.4128	-0.1267	0.023448	0.054404	0.716005
YMR136W	GAT2		0.120498	0.008122	0.0631025	0.274606	0.00340075	0.9549	0.0851935	0.073736	0.0128976	0.953814
YLR013W	GAT3		-0.0376005	0.481307	-0.0129994	0.836693	-0.00859952	0.891094	-0.107701	0.062819	-0.0208	0.915181
YIR013C	GAT4		0.0362994	0.61251	0.0577067	0.493719	0.0907992	0.195436	0.045401	0.522724	0.017195	0.964141
YCL011C	GBP2		0.0693997	0.090541	0.107099	0.091056	0.0361024	0.418405	0.0766959	0.068993	-0.0281	0.860449
YOR260W	GCD1		-0.139001	0.002984	-0.133401	0.009548	-0.0636006	0.199489	-0.1642	0.000902	-0.0268002	0.856195
YNL062C	GCD10		-0.0410994	0.449058	-0.1347	0.070389	-0.0615004	0.134105	-0.00270037	0.982078	0.023894	0.860449
YER025W	GCD11		-0.213501	0.000121	-0.1639	0.006068	-0.0578001	0.197934	-0.136801	0.009954	-0.0159999	0.938866
YJL125C	GCD14		-0.0374998	0.38529	-0.107101	0.069035	-0.0138003	0.807089	-0.0719003	0.080617	-0.0132003	0.94304
YGR083C	GCD2		-0.0983001	0.025816	-0.142299	0.010695	-0.1104	0.01553	-0.1134	0.012388	0.0319033	0.819986
YDR211W	GCD6		-0.0697002	0.170653	-0.0541002	0.243207	-0.00340011	0.951582	-0.0193005	0.73101	-0.0576004	0.628026
YLR291C	GCD7		-0.0519001	0.32569	-0.1398	0.060741	-0.0941993	0.197378	-0.111299	0.070819	-0.0840004	0.60945
YGL195W	GCN1		-0.2917	1.7e-05	-0.302901	0.000153	-0.267601	5.8e-05	-0.3432	2.8e-05	-0.0352997	0.835958
YDR283C	GCN2		-0.0961997	0.050969	-0.0904005	0.149238	-0.1016	0.080865	-0.118299	0.029985	0.00109603	0.997496
YFR009W	GCN20		-0.2438	3.2e-05	-0.1534	0.009316	-0.0740006	0.098906	-0.130601	0.005665	0.0323971	0.821342
YKR026C	GCN3		-0.1448	0.003945	-0.0729	0.076039	-0.00199952	0.972259	-0.0797997	0.065767	0.0211954	0.954458
YEL009C	GCN4		0.205405	0.000232	0.319306	0.000124	0.155296	0.003359	0.145299	0.003321	0.0157973	0.949265
YPL075W	GCR1		-0.00820046	0.887239	-0.0630007	0.214649	-0.0324994	0.544187	-0.0167995	0.759778	0.011195	0.956993
YNL199C	GCR2		0.0739025	0.262703	-0.0154004	0.802754	0.0431065	0.44987	0.0227016	0.649911	0.0356943	0.816032
YDL226C	GCS1		-0.1429	0.006418	-0.0835998	0.07737	-0.0210005	0.72662	0.0208968	0.659221	0.0250997	0.860449
YDR019C	GCV1		0.244095	0.000171	0.127805	0.014812	-0.00230005	0.965651	-0.0745003	0.685074	0.128201	0.275989
YMR189W	GCV2		0.1565	0.001732	0.0750945	0.121149	-0.1771	0.000916	-0.309	0.108529	0.0951953	0.484327
YAL044C	GCV3		0.0413972	0.323111	0.0803984	0.139267	-0.0466007	0.341706	-0.0921003	0.305976	0.0284984	0.883054
YOR120W	GCY1		0.0841051	0.158157	0.135298	0.246096	0.0168956	0.789619	0.348799	3.3e-05	0.0358069	0.850465
YEL042W	GDA1		0.029997	0.539989	-0.0557997	0.261219	-0.0692006	0.150879	-0.0517999	0.333872	-0.0100995	0.96187
YPR184W	GDB1		0.219004	0.001271	0.213503	0.039245	-0.0559002	0.207973	0.182196	0.001325	0.0603933	0.800674
YPL110C	GDE1		-0.0972997	0.033667	-0.0802999	0.082279	0.0212949	0.694426	-0.00959982	0.854132	0.0492962	0.687171
YOR375C	GDH1		0.190096	0.03741	0.241901	0.017458	0.111699	0.27682	0.0517062	0.617127	-0.122801	0.71517
YDL215C	GDH2		-0.0325008	0.515711	0.0174944	0.809374	-0.0332993	0.513815	0.0310987	0.490767	0.00529937	0.97688
YAL062W	GDH3		-0.2873	1.3e-05	-0.2022	0.002153	-0.1893	0.001185	-0.1177	0.051178	0.0311976	0.828781
YER136W	GDI1		0.220701	0.000205	0.125506	0.020949	0.0678039	0.18628	0.0730936	0.228313	0.023894	0.89719
YOR355W	GDS1		0.0736009	0.202487	0.0282014	0.655149	-0.0109002	0.874708	-0.00709963	0.928156	0.0112953	0.96562
YBR187W	GDT1		0.0306045	0.597279	-0.0966007	0.03312	-0.0236994	0.664062	-0.0864001	0.154659	-0.0017005	0.995532
YJR031C	GEA1		0.0107942	0.846267	-0.0287004	0.57123	-0.0566998	0.197712	-0.0515995	0.199759	0.0103932	0.956993
YEL022W	GEA2		-0.149401	0.006582	-0.0447006	0.431858	-0.0515995	0.309994	-0.0687996	0.253065	-0.0107999	0.962298
YJR040W	GEF1		-0.0146001	0.771018	-0.0138003	0.759682	0.000894194	0.988373	0.0345961	0.581054	-0.0445994	0.716005
YAL048C	GEM1		-0.0620997	0.18898	-0.1001	0.039777	-0.0767002	0.141237	-0.00149974	0.977402	0.0173946	0.920525
YOR205C	GEP3		-0.00639954	0.90354	-0.1042	0.057269	-0.1385	0.009542	-0.0245004	0.58899	0.0421961	0.732217
YHR100C	GEP4		-0.0199996	0.718539	-0.0515995	0.231582	-0.0156994	0.748628	-0.135	0.007752	-0.0428001	0.765051
YLR091W	GEP5		0.0427004	0.427661	-0.0191996	0.789526	-0.0912993	0.116034	-0.0216008	0.740575	0.0121968	0.961746
YGL057C	GEP7		-0.00749983	0.907323	-0.0289005	0.498366	-0.0496003	0.262439	-0.0552	0.238534	-0.00820046	0.971903
YGL020C	GET1		-0.0454999	0.288909	-0.0309995	0.474627	0.00749693	0.877237	-0.0324005	0.5146	0.0318045	0.868512
YER083C	GET2		-0.00990048	0.836966	-0.0210005	0.624222	0.00799917	0.871401	-0.0994002	0.06898	-0.0523997	0.670746
YDL100C	GET3		0.0130977	0.84406	0.0636962	0.163967	-0.0606997	0.317717	0.104202	0.029249	-0.00869966	0.96705
YOR164C	GET4		0.0254966	0.645552	-0.0323002	0.602392	-0.0364992	0.597478	-0.0644995	0.361431	-0.0504994	0.750123
YKL104C	GFA1		-0.0810994	0.084861	-0.0901993	0.168848	-0.0959992	0.083431	-0.131199	0.008013	-0.00739977	0.972236
YMR255W	GFD1		0.122805	0.361155	0.238506	0.123332	0.228505	0.126301	0.2404	0.071044	0.129797	0.780739
YCL036W	GFD2		-0.113999	0.027013	-0.1658	0.017764	-0.1445	0.003137	-0.1483	0.106854	0.0492962	0.783677
YDR358W	GGA1		-0.0211	0.72482	0.1957	0.070209	0.155594	0.014907	0.100601	0.026744	-0.00549992	0.980381
YHR108W	GGA2		-0.212501	0.000718	-0.111199	0.03227	-0.0898	0.132896	-0.0686997	0.150454	-0.0526002	0.732616
YDL198C	GGC1		0.0441982	0.344625	0.107996	0.015705	0.0602965	0.159432	0.0196023	0.7124	-0.0291993	0.835958
YHR061C	GIC1		0.0679966	0.225978	-0.0017005	0.981137	-0.0692006	0.234461	-0.0439002	0.475208	0.00499749	0.984729
YDR309C	GIC2		0.0610019	0.161165	0.00779829	0.888171	-0.0409005	0.388103	0.0125973	0.815833	0.0628954	0.528364
YCL039W	GID7		-0.161	0.00969	-0.0552	0.434166	-0.0609992	0.324676	-0.222099	0.000257	-0.0682005	0.603507
YMR135C	GID8		0.0466028	0.297266	0.116298	0.013978	0.128095	0.008041	0.0958974	0.029583	0.0530974	0.626388
YNL153C	GIM3		0.0816941	0.132768	0.011195	0.867478	0.0920044	0.066126	0.0597014	0.196342	0.034103	0.821342
YEL003W	GIM4		0.152703	0.01142	0.248401	0.000637	0.274602	0.000528	0.280196	7.9e-05	0.0666059	0.694004
YML094W	GIM5		0.0560008	0.318931	0.077202	0.137437	0.0702931	0.155154	0.0839009	0.156823	-0.0472997	0.732616
YDR507C	GIN4		0.108906	0.129076	0.1377	0.124392	0.0597983	0.473682	0.140504	0.06734	0.1137	0.558507
YBR045C	GIP1		0.042098	0.385109	0.0219061	0.649294	0.0156974	0.839366	0.0371995	0.435805	-0.0852992	0.301646
YER054C	GIP2		0.104095	0.065836	0.200994	0.023999	0.014898	0.838608	0.219103	0.001098	-0.0075999	0.984086
YPL137C	GIP3		-0.0852992	0.048692	-0.141001	0.01294	-0.0751005	0.080232	-0.0851003	0.071919	0.0441003	0.732616
YAL031C	GIP4		-0.1474	0.002348	-0.103999	0.106378	-0.0328004	0.456283	0.00970547	0.856289	0.0204986	0.896686
YDR152W	GIR2		0.0579978	0.304041	0.0606977	0.334192	0.162197	0.010961	0.125294	0.022586	0.0718038	0.538627
YDR096W	GIS1		0.00459487	0.934992	0.132695	0.180503	-0.0161997	0.782759	0.0675974	0.164248	-0.00820046	0.96705
YNL255C	GIS2		0.00850123	0.902985	0.0538064	0.168848	0.0850983	0.05982	0.0176939	0.749167	-0.0472997	0.676859
YLR094C	GIS3		-0.0204004	0.707934	-0.0738001	0.110404	-0.0812993	0.128201	-0.0515995	0.309727	0.0333983	0.83499
YML006C	GIS4		0.0345961	0.424137	-0.0210005	0.628695	-0.0705998	0.116225	-0.0256998	0.571213	0.00479619	0.980679
YCR098C	GIT1		0.0589953	0.151775	0.00799917	0.870454	0.0266018	0.562097	0.0758064	0.073596	0.0460999	0.707776
YEL011W	GLC3		0.221605	0.001137	0.353606	0.014717	0.138697	0.01311	0.239997	0.00013	0.011696	0.947558
YER133W	GLC7		0.0377055	0.528492	0.0226022	0.651904	0.0535006	0.403586	0.0980961	0.083112	0.0431065	0.770876
YMR311C	GLC8		0.0211954	0.728733	0.388697	0.012199	0.240204	0.000243	0.3001	1.6e-05	0.0509962	0.732616
YDL207W	GLE1		-0.139399	0.013882	-0.0565002	0.302094	0.0355958	0.429991	-0.0251007	0.575978	0.00400513	0.984729
YER107C	GLE2		-0.0784997	0.205757	-0.00619958	0.932776	0.0233973	0.750916	-0.0225999	0.7124	0.000894194	0.99784
YKR058W	GLG1		0.0443941	0.314442	0.1338	0.079834	0.0917066	0.067725	0.129006	0.019895	0.000504855	0.998055
YJL137C	GLG2		0.145195	0.005139	0.0847038	0.117779	-0.0362004	0.426609	0.0663992	0.158152	0.0297002	0.848634
YCL040W	GLK1		0.508398	5e-06	0.687598	0.005877	0.214597	0.00615	0.504397	1e-06	0.0825936	0.466398
YPR035W	GLN1		0.0966937	0.024012	0.0110948	0.836692	-0.0390999	0.411444	0.0575958	0.295923	0.0635996	0.534156
YER040W	GLN3		-0.1093	0.048468	-0.0512003	0.23509	-0.0272	0.5888	-0.0512003	0.311231	0.00570179	0.984729
YOR168W	GLN4		-0.2316	0.000328	-0.18	0.002313	-0.0725996	0.164161	-0.1616	0.00324	-0.0460003	0.772227
YML004C	GLO1		0.0610019	0.163818	-0.0159999	0.757901	-0.0376005	0.435325	0.0647035	0.141073	0.0278052	0.854851
YDR272W	GLO2		0.0441003	0.415002	0.177203	0.002024	0.116697	0.027078	0.259194	9.1e-05	0.0192037	0.94264
YER122C	GLO3		-0.0135002	0.808784	0.00370297	0.9373	-0.0450995	0.350529	0.0304067	0.511918	0.0214939	0.917233
YOR040W	GLO4		0.0803984	0.080157	0.0980961	0.033326	0.0553067	0.318223	0.127594	0.015781	-0.0422993	0.803485
YPL091W	GLR1		0.0798935	0.125135	0.139902	0.006983	0.038998	0.461052	0.0859956	0.063398	-0.00330033	0.984944
YDL171C	GLT1		-0.0786993	0.087192	-0.0824002	0.153795	0.00410583	0.936128	-0.0791	0.08027	-0.0486002	0.687171
YEL046C	GLY1		0.149897	0.02019	-0.0240999	0.729383	-0.0354993	0.62032	0.026106	0.633176	0.0469939	0.743798
YKR030W	GMH1		-0.0563007	0.208877	-0.100701	0.039695	-0.1315	0.034409	-0.0911994	0.11255	-0.0245004	0.874059
YFL017C	GNA1		0.197098	0.002117	0.168103	0.019553	0.062702	0.353146	0.165494	0.047381	0.00660682	0.984103
YHR183W	GND1		-0.00910031	0.878425	0.0267009	0.53019	0.0294034	0.577281	-0.0576995	0.302953	-0.0360998	0.860662
YGR256W	GND2		0.0370026	0.404363	-0.0359001	0.43291	-0.2091	0.000839	0.0472033	0.390935	-0.0935003	0.366102
YDR508C	GNP1		0.0781043	0.09953	0.012397	0.845468	0.0450934	0.36789	0.0628954	0.15136	-0.00309935	0.989648
YOR320C	GNT1		-0.0693005	0.214276	-0.0428001	0.504515	-0.0734995	0.214148	-0.1473	0.016924	0.0163965	0.957315
YJL184W	GON7		0.097395	0.047689	0.119901	0.025344	0.0715018	0.153519	0.101906	0.082589	0.0485013	0.765051
YNL274C	GOR1		0.399095	1e-06	0.474597	0.000104	0.125201	0.051636	0.463403	1e-06	0.106898	0.563164
YHL031C	GOS1		0.0286964	0.648438	-0.0302995	0.576976	-0.0259994	0.647378	-0.0105994	0.849953	-0.0596994	0.702194
YMR292W	GOT1		0.0461977	0.275237	0.0594937	0.192272	-0.0327	0.483388	-0.0392007	0.417496	-0.0450995	0.697911
YHR005C	GPA1		-0.0378004	0.492626	0.0610987	0.156999	0.0421961	0.366818	0.0627987	0.193862	0.042098	0.732616
YER020W	GPA2		0.0773934	0.114136	-0.0125001	0.850837	0.0162966	0.786049	-0.0871003	0.066237	0.035103	0.83499
YOR371C	GPB1		-0.0870007	0.200856	-0.0193005	0.760419	-0.0527004	0.390242	-0.0397997	0.496647	0.00960516	0.971651
YAL056W	GPB2		-0.0715001	0.170744	-0.00599964	0.930338	0.0199011	0.759566	-0.0255001	0.676625	0.0440024	0.815103
YDL022W	GPD1		0.489502	0	0.566698	0.000898	0.278104	0.000155	0.416505	6.6e-05	-0.00180016	0.997496
YOL059W	GPD2		-0.0636006	0.175828	-0.140399	0.009723	-0.0177997	0.768566	-0.0733993	0.196896	-0.0351002	0.848634
YGL121C	GPG1		0.346894	1.3e-05	0.217094	0.001009	-0.122501	0.026911	0.459001	6e-06	-0.00249947	0.989648
YPR160W	GPH1		0.5655	9e-06	0.852303	0.000686	-0.00939941	0.860371	1.0966	0	0.214896	0.177555
YGR216C	GPI1		-0.00810035	0.897743	-0.00239975	0.958893	-0.0221003	0.642531	-0.0962999	0.042933	-0.0376997	0.787291
YGL142C	GPI10		-0.0691007	0.09149	-0.0222995	0.604626	-0.0147998	0.779215	-0.0454999	0.281473	0.0759981	0.770876
YDR302W	GPI11		-0.0291007	0.605566	-0.114301	0.043601	-0.1022	0.062388	-0.051	0.358338	0.0202995	0.927678
YMR281W	GPI12		0.0361024	0.459637	0.0394051	0.388836	0.0132979	0.838161	-0.0422993	0.470656	-0.0615004	0.624643
YLL031C	GPI13		-0.0656994	0.109919	-0.0247	0.579979	-0.0407002	0.484538	-0.0402996	0.401033	0.0208968	0.89719
YJR013W	GPI14		-0.0247	0.640292	-0.00970004	0.840132	-0.0421998	0.318289	-0.0424999	0.348037	-0.0692006	0.477526
YNL038W	GPI15		0.0467984	0.31238	0.0371995	0.441329	0.0671017	0.164689	0.0568055	0.22317	-0.0208995	0.921597
YHR188C	GPI16		-0.1269	0.004324	-0.1564	0.00683	-0.1719	0.006549	-0.125101	0.014301	-0.0156994	0.956993
YDR434W	GPI17		-0.1933	0.000239	-0.1044	0.020846	-0.0349006	0.526499	-0.0571995	0.246637	0.0324959	0.807888
YBR004C	GPI18		-0.175301	0.001353	-0.173799	0.00229	-0.1152	0.02423	-0.2067	0.000284	-0.0731003	0.505753
YDR437W	GPI19		-0.0913992	0.039711	-0.0784007	0.080932	-0.0596994	0.172356	-0.0794994	0.11093	-0.0156994	0.924935
YPL076W	GPI2		-0.0494002	0.284481	-0.0755002	0.108893	-0.0175996	0.757805	-0.0890003	0.065991	0.0322984	0.807888
YDR331W	GPI8		-0.0820001	0.088366	-0.0346996	0.506956	-0.0456994	0.392176	-0.0909996	0.049755	0.000201963	0.99953
YKL152C	GPM1		0.233103	0.00037	0.0277061	0.795786	0.283495	0.000208	0.317501	5.3e-05	0.0536952	0.856195
YDL021W	GPM2		-0.00619958	0.927699	0.0718999	0.174172	-0.023	0.735555	0.146903	0.011873	-0.00119938	0.997496
YOL056W	GPM3		-0.1012	0.038909	-0.0413993	0.381257	0.0513025	0.261602	-0.00390054	0.949062	-0.00510028	0.982115
YDL035C	GPR1		-0.0461001	0.297266	-0.0226996	0.65227	-0.1016	0.028218	-0.0623995	0.155597	-0.0171995	0.921597
YKR067W	GPT2		0.105303	0.02491	0.135207	0.013054	0.0610019	0.214148	0.106603	0.029195	-0.0119996	0.96562
YKL026C	GPX1		-0.0260993	0.551076	-0.0154996	0.723184	-0.0523997	0.235151	-0.0454999	0.337142	-0.0144005	0.9441
YBR244W	GPX2		0.0268001	0.682702	-0.0245004	0.755199	0.0674047	0.366883	0.0279042	0.663405	-0.1622	0.083702
YLL035W	GRC3		-0.0820993	0.055887	-0.1223	0.03422	-0.0684001	0.191817	-0.2073	0.000945	-0.0336005	0.835958
YPL223C	GRE1		0.288796	3.2e-05	0.0353001	0.494667	-0.0165003	0.759566	0.148401	0.002734	0.0453032	0.732616
YOL151W	GRE2		0.315497	1.1e-05	0.339696	0.000623	0.292499	4.1e-05	0.0678039	0.171419	0.0319033	0.855529
YHR104W	GRE3		0.300897	3.2e-05	0.270601	0.002923	0.059203	0.294227	0.367103	6e-06	0.143798	0.16839
YDR517W	GRH1		0.0274938	0.583439	-0.136199	0.009772	-0.1024	0.047754	-0.0959005	0.0352	-0.0801001	0.510018
YJR090C	GRR1		-0.0647998	0.267991	-0.0482004	0.467856	-0.0202995	0.779123	-0.0531	0.389791	0.0302937	0.910338
YBR121C	GRS1		-0.0583002	0.352156	-0.0480005	0.41726	-0.0588997	0.357619	-0.1045	0.038499	-0.00400036	0.986865
YPR081C	GRS2		0.146395	0.00155	0.0490034	0.229902	0.0945063	0.036471	0.0936007	0.024558	-0.00990048	0.96562
YCL035C	GRX1		0.137005	0.013049	0.122103	0.022838	-0.00100013	0.986542	0.162996	0.008339	-0.0418002	0.76347
YDR513W	GRX2		0.162403	0.005048	0.248195	0.007529	0.0597014	0.238342	0.153598	0.008203	-0.0191996	0.936902
YDR098C	GRX3		0.0473988	0.259217	0.0635029	0.156439	0.0503972	0.278679	0.0564032	0.231521	-0.0269001	0.860449
YER174C	GRX4		-0.3184	1.5e-05	-0.190701	0.00464	-0.0840998	0.093721	-0.0848004	0.096372	-0.1061	0.61077
YPL059W	GRX5		0.0220055	0.633881	0.00459487	0.927162	-0.0761997	0.149268	0.019403	0.696839	0.0427004	0.770876
YDL010W	GRX6		0.202499	0.000189	0.218595	0.000822	0.144895	0.003577	0.1029	0.016577	0.0186057	0.915181
YBR014C	GRX7		0.115007	0.01562	0.263299	0.000147	0.158104	0.006686	0.233802	0.000118	0.0071955	0.971543
YLR364W	GRX8		-0.1837	0.001553	-0.2854	0.000575	-0.1864	0.001244	-0.1659	0.003563	-0.0744	0.476706
YGR032W	GSC2		-0.271601	2.2e-05	-0.194201	0.001909	0.210102	0.198024	-0.0362004	0.686175	-0.0604003	0.577055
YML048W	GSF2		-0.0539998	0.209138	-0.0235	0.584886	-0.00629956	0.901211	-0.0119996	0.835898	-0.0382996	0.772227
YDR108W	GSG1		-0.0623995	0.294316	-0.0307003	0.716144	-0.0217004	0.733996	-0.0179005	0.796124	-0.0105005	0.970593
YJL101C	GSH1		-0.178799	0.001173	-0.1186	0.073039	-0.0677997	0.152995	-0.237701	5.6e-05	-0.0849993	0.314812
YOL049W	GSH2		-0.0328993	0.500156	0.0174944	0.715386	0.00799917	0.890015	0.084799	0.061841	0.011195	0.96562
YJL103C	GSM1		0.192396	0.000268	0.126405	0.020158	-0.0123997	0.838161	0.00319923	0.949928	0.00340075	0.986763
YLR293C	GSP1		0.0825936	0.045007	0.012397	0.833557	-0.00259919	0.967126	0.0212949	0.709004	0.00129784	0.995532
YOR185C	GSP2		0.149897	0.004863	0.0623981	0.15691	0.0554039	0.356937	0.0636962	0.363888	-0.0581004	0.749733
YFR015C	GSY1		0.237796	0.000132	0.622199	0.011544	0.248195	0.000945	0.518001	0	0.0188051	0.946786
YLR258W	GSY2		0.575196	0	0.614503	0.000958	0.122302	0.01501	0.544495	0	0.123706	0.335322
YDR221W	GTB1		-0.0877993	0.119483	-0.0899996	0.08014	-0.0460003	0.386168	-0.0354003	0.536815	-0.00149974	0.997264
YGR154C	GTO1		-0.0482004	0.280326	-0.0260993	0.53658	-0.0274	0.529125	-0.0346996	0.518175	-0.0149004	0.92889
YMR251W	GTO3		0.0016005	0.980651	-0.0161997	0.796059	-0.0075999	0.905162	-0.0275	0.637579	-0.0141994	0.951401
YML121W	GTR1		0.101906	0.019277	0.0875036	0.039245	-0.0430007	0.403586	0.0864033	0.082994	-0.0249994	0.860449
YGR163W	GTR2		0.00570179	0.922094	-0.0129994	0.809374	-0.0598994	0.245266	-0.0431999	0.362753	-0.00679955	0.97962
YGL181W	GTS1		0.00249371	0.969256	0.0953033	0.11894	0.0693997	0.305808	0.0545985	0.394645	0.0132979	0.95257
YIR038C	GTT1		0.0897015	0.027924	0.169797	0.002676	-0.0452007	0.331525	0.147606	0.007397	-0.00520018	0.975851
YLL060C	GTT2		0.0219061	0.728274	0.0756969	0.161774	0.0765044	0.215781	0.044604	0.448565	0.0217071	0.96562
YEL017W	GTT3		0.208305	0.000205	0.148296	0.005546	0.0640965	0.170987	0.0613062	0.23601	-0.00380073	0.986019
YMR217W	GUA1		-0.0838995	0.084231	-0.0718003	0.11422	-0.0354993	0.520621	-0.1341	0.012571	0.00890276	0.965871
YDL238C	GUD1		-0.0199001	0.681163	-0.0267003	0.613922	-0.0336995	0.551656	0.00220564	0.969923	0.0220055	0.912339
YLR289W	GUF1		0.0902979	0.053028	0.0940063	0.076649	0.0892947	0.102884	0.147997	0.007727	0.0170952	0.943779
YDR454C	GUK1		-0.0550007	0.263333	-0.0623995	0.327903	-0.051	0.318223	-0.0133998	0.783954	-0.0275	0.877897
YGL084C	GUP1		0.0369042	0.578597	0.0291065	0.720178	-0.0272	0.71605	0.0224033	0.768342	0.0151978	0.956993
YPL189W	GUP2		0.177803	0.000583	0.142806	0.015023	-0.00639954	0.900091	-0.0225999	0.656754	0.0067935	0.980679
YGL245W	GUS1		-0.1725	0.006102	-0.134399	0.009995	-0.1137	0.020403	-0.0976007	0.029847	0.0169954	0.928928
YHL032C	GUT1		-0.0891998	0.061474	0.00749693	0.89781	0.00249371	0.962359	-0.0885002	0.057684	-0.00869966	0.962298
YIL155C	GUT2		0.046002	0.286828	0.222805	0.039807	-0.0152007	0.774478	0.149402	0.00862	0.0763949	0.529954
YIL041W	GVP36		0.00840083	0.915283	-0.0617007	0.333196	-0.0151001	0.82531	-0.0175996	0.764925	-0.0101998	0.96562
YJL091C	GWT1		-0.200299	0.000231	-0.208199	0.000709	-0.1631	0.008669	-0.0386004	0.54565	0.0021048	0.99211
YMR192W	GYL1		0.0125973	0.812659	-0.0147998	0.792497	0.00600353	0.910327	-0.1408	0.004063	-0.0300004	0.835958
YOR070C	GYP1		0.0729016	0.08562	0.0336943	0.430892	0.0163965	0.782759	0.0425043	0.324161	0.0492962	0.687171
YPL249C	GYP5		-0.0608998	0.185942	0.0390963	0.366615	0.0634063	0.261195	0.0504947	0.333196	0.00289691	0.990021
YJL044C	GYP6		0.0632958	0.186841	-0.0121	0.831786	0.0286964	0.594712	-0.0586998	0.193684	-0.0254002	0.953346
YDL234C	GYP7		0.0281023	0.544993	0.049101	0.327903	0.0726958	0.114702	0.0991066	0.045884	-0.0496003	0.702194
YFL027C	GYP8		0.0941009	0.035717	0.0513999	0.218644	0.0338071	0.483388	0.0448977	0.325809	-0.0225003	0.915181
YJL110C	GZF3		0.0170952	0.746921	-0.0653008	0.123106	-0.023	0.678159	-0.0501006	0.304353	0.0307033	0.847067
YPR008W	HAA1		-0.103	0.044221	-0.0664999	0.240591	-0.1451	0.01831	-0.1439	0.00755	0.00580238	0.977807
YFL031W	HAC1		0.233299	0.000157	0.0104934	0.851138	0.051205	0.594112	0.121002	0.030962	0.0776942	0.573404
YGR021W	HAH1		0.290094	3.3e-05	0.344294	2.7e-05	0.2304	0.000377	0.308303	3.3e-05	0.0984061	0.275989
YPR005C	HAL1		-0.0100995	0.872347	0.0191041	0.683398	0.00650629	0.893223	0.0223039	0.677613	0.0663028	0.512945
YJL165C	HAL5		-0.0804006	0.087032	-0.00689957	0.938415	-0.00970004	0.874708	-0.0778006	0.135745	-0.0359001	0.855529
YOL089C	HAL9		-0.1045	0.042262	-0.0496003	0.242706	-0.00749983	0.885156	-0.0891998	0.057737	-0.0167003	0.921597
YJR069C	HAM1		-0.0447006	0.436013	-0.1099	0.072074	-0.0357995	0.581573	0.0583026	0.346564	-0.0084007	0.972685
YLR256W	HAP1		0.0382957	0.481228	0.121002	0.052382	0.0736969	0.330071	-0.0401008	0.347622	-0.0118992	0.9441
YGL237C	HAP2		0.022801	0.627823	0.00739646	0.893754	-0.0183008	0.706081	0.0354972	0.435559	-0.0292995	0.84043
YBL021C	HAP3		0.0615965	0.205029	0.0564032	0.148906	0.051205	0.246581	0.0987968	0.051932	0.0362009	0.807888
YKL109W	HAP4		0.138605	0.006552	0.281597	0.01428	0.111606	0.083581	0.352804	0.000123	0.0172948	0.941976
YOR358W	HAP5		0.0473011	0.279025	0.0390963	0.385356	0.0345961	0.426392	0.0766959	0.086616	-0.0662008	0.61077
YMR290C	HAS1		-0.164301	0.002674	-0.1819	0.009471	-0.0820993	0.10307	-0.1965	0.001006	0.00840083	0.974209
YPL001W	HAT1		0.0117962	0.838521	-0.0299003	0.613167	0.00890276	0.889496	-0.00390054	0.959719	-0.0147998	0.930047
YEL056W	HAT2		-0.0490001	0.346348	-0.0393	0.516772	-0.0205995	0.713578	0.00420653	0.946567	0.0398964	0.803028
YCL026C-B	HBN1		0.130298	0.004615	-0.0831993	0.103072	0.071996	0.39206	-0.1296	0.004006	-0.0751005	0.418812
YKR084C	HBS1		0.00890276	0.865959	0.0928975	0.038918	0.155296	0.021939	0.110804	0.046451	0.0739984	0.608799
YDL223C	HBT1		0.117097	0.02702	0.1318	0.012496	0.0142982	0.782943	0.165404	0.008251	0.0530974	0.676859
YJL033W	HCA4		-0.235401	0.000758	-0.226599	0.005802	-0.1398	0.011853	-0.3153	5.4e-05	0.00469554	0.984729
YNL281W	HCH1		0.387495	1e-06	0.150001	0.045786	0.0668952	0.303987	0.4102	3e-06	0.0613062	0.772227
YCR065W	HCM1		0.0880059	0.052298	-0.00579973	0.92808	0.00139874	0.977781	-0.0288004	0.611119	0.0361024	0.780739
YLR192C	HCR1		0.072394	0.105388	0.034103	0.56191	0.0396017	0.363221	0.108397	0.059313	0.00669298	0.971543
YKL017C	HCS1		0.135601	0.005976	0.0925051	0.076698	0.137399	0.011772	0.133997	0.009485	0.0292055	0.902918
YNL021W	HDA1		0.0359054	0.46035	-0.0169995	0.757641	0.0130977	0.816491	0.0471056	0.335519	0.0269983	0.860449
YDR295C	HDA2		0.0225028	0.655892	0.00600353	0.920818	-0.0415998	0.423119	0.023894	0.741542	-0.00359968	0.988754
YPR179C	HDA3		0.0391946	0.376154	0.00990608	0.821811	0.0361024	0.403986	0.0490034	0.259454	0.0195027	0.938889
YNL014W	HEF3		-0.0325997	0.484862	-0.146999	0.031692	-0.1523	0.054039	-0.359	2.9e-05	-0.0552	0.697911
YDR458C	HEH2		-0.0648994	0.198784	-0.0655001	0.157874	-0.0293996	0.554988	-0.0255001	0.604247	0.0475942	0.71517
YBL032W	HEK2		0.0104934	0.854	-0.0193005	0.687057	-0.0329997	0.483388	-0.144399	0.005485	-0.0428996	0.707776
YDR232W	HEM1		-0.0615004	0.245613	-0.112699	0.049612	-0.0780001	0.130574	-0.149601	0.006471	-0.00299959	0.988841
YDR047W	HEM12		0.1225	0.023538	0.117402	0.018455	0.0648001	0.156225	0.0772977	0.087142	-0.0337999	0.817968
YDR044W	HEM13		0.019403	0.69246	-0.0369995	0.353652	-0.0141994	0.782759	-0.0895006	0.032752	-0.0583002	0.627307
YER014W	HEM14		0.116804	0.011122	0.1149	0.019576	0.112006	0.014907	0.109106	0.025054	0.0739984	0.482822
YOR176W	HEM15		-0.1193	0.020111	-0.0359001	0.610783	-0.00780006	0.910615	-0.0146992	0.849605	-0.0424003	0.807888
YGL040C	HEM2		-0.00320056	0.954574	0.0211954	0.624875	0.0788967	0.242814	0.0300959	0.561014	-0.0371993	0.770876
YDL205C	HEM3		0.00390442	0.950873	-0.0745003	0.100094	-0.0733993	0.129331	-0.00669954	0.895748	0.0151978	0.923196
YOR278W	HEM4		0.0632958	0.227767	-0.0191996	0.739354	0.00149962	0.976794	-0.0241996	0.620542	0.00880239	0.96562
YOR227W	HER1		0.312398	2.4e-05	0.281894	0.002328	0.155594	0.012886	0.180695	0.006446	0.0881009	0.592533
YMR293C	HER2		0.0776942	0.15552	0.0401069	0.408588	-0.0141003	0.808358	0.0279042	0.581817	0.0105937	0.96562
YOR237W	HES1		-0.0528994	0.230488	-0.0283001	0.57248	0.0260068	0.580078	-0.0221999	0.636402	-0.0169995	0.918717
YMR207C	HFA1		-0.115601	0.011792	-0.0536	0.216954	-0.0242994	0.625909	-0.103599	0.024255	-0.000799475	0.997496
YMR110C	HFD1		0.0229998	0.628193	0.0634063	0.381243	0.0121968	0.816491	0.104498	0.022243	0.00360224	0.986865
YGL251C	HFM1		-0.3276	1e-05	-0.309601	0.000338	-0.2518	0.000449	0.0531948	0.375213	-0.0729	0.509705
YGR187C	HGH1		-0.0149004	0.780056	-0.0943996	0.079914	-0.0769999	0.129179	-0.0775997	0.110932	0.0541956	0.729959
YBR009C	HHF1		0.368701	7e-06	0.307102	0.000507	0.186298	0.004299	0.236205	0.000468	0.0535979	0.740675
YNL030W	HHF2		0.284502	2.6e-05	0.213005	0.004016	0.148804	0.006533	0.206506	0.000249	0.060504	0.627307
YPL127C	HHO1		0.0453032	0.360796	0.186602	0.001619	0.0212949	0.7061	0.0913004	0.101852	-0.0100007	0.96871
YBR010W	HHT1		0.145299	0.032809	0.0671981	0.363231	0.0390963	0.474667	0.0733952	0.167649	0.0272956	0.927678
YNL031C	HHT2		0.204704	0.00043	0.148101	0.025872	-0.0054	0.923333	0.192005	0.000653	-0.0524999	0.860449
YLL022C	HIF1		0.071694	0.115438	0.0312964	0.576976	0.0115958	0.869124	0.000504855	0.993023	0.0242062	0.874568
YDR317W	HIM1		-0.336701	7e-06	-0.2817	0.001193	-0.163699	0.005072	-0.0648994	0.247459	-0.0156994	0.928928
YGR191W	HIP1		0.0623013	0.194176	-0.1382	0.005791	-0.0826003	0.159132	-0.1359	0.004675	0.0206978	0.912339
YBL008W	HIR1		-0.0147998	0.782625	-0.0211996	0.653637	-0.0367996	0.447597	-0.0611993	0.215216	-0.00800024	0.971543
YOR038C	HIR2		-0.0891998	0.172238	-0.0854998	0.242837	-0.0262007	0.782759	-0.1123	0.188592	-0.0110005	0.974209
YJR140C	HIR3		0.0208968	0.673331	0.0126974	0.799725	0.0487942	0.32833	0.034103	0.458841	0.033497	0.821342
YER055C	HIS1		-0.0684001	0.147897	-0.111299	0.037197	0.0433025	0.359746	-0.143999	0.021576	-0.0225999	0.89719
YFR025C	HIS2		0.228197	0.000162	0.1013	0.020695	-0.0230997	0.625798	0.0172948	0.726652	-0.0301006	0.843759
YOR202W	HIS3		0.111499	0.049434	-0.00569979	0.919797	0.059203	0.329065	-0.0400993	0.466296	-0.0240999	0.930047
YCL030C	HIS4		-0.526699	1e-06	-0.479999	3.6e-05	-0.0494002	0.305275	-0.5946	0	-0.0602002	0.624643
YIL116W	HIS5		-0.2236	0.000221	-0.194699	0.001459	-0.0835998	0.084487	-0.2396	0.000843	-0.0531	0.706731
YIL020C	HIS6		0.184001	0.00123	0.0622046	0.219612	0.0824982	0.085504	0.0806031	0.11826	-0.0346006	0.780739
YBR248C	HIS7		-0.1021	0.018327	-0.0946999	0.044012	0.051205	0.214285	-0.0526002	0.204476	0.0401069	0.750123
YJR055W	HIT1		0.0781999	0.148061	-0.0911994	0.264199	-0.0141003	0.804487	-0.00709963	0.892266	0.0154976	0.937297
YDR420W	HKR1		0.00390442	0.949082	-0.0141994	0.76495	0.00230647	0.963328	-0.0507998	0.44984	0.00870201	0.965871
YMR161W	HLJ1		-0.0435998	0.393732	-0.0069996	0.934916	0.0287954	0.634697	0.0618038	0.273108	0.0424062	0.790438
YDR528W	HLR1		0.015997	0.799908	0.0370026	0.383978	0.0859005	0.165186	-0.00230005	0.97053	-0.0236994	0.915181
YER057C	HMF1		0.0815987	0.081739	0.119104	0.014812	0.0422941	0.313413	-0.0722006	0.286088	-0.0960008	0.224122
YML075C	HMG1		-0.1657	0.000735	-0.1588	0.002282	-0.0870007	0.049556	-0.253801	8.8e-05	-0.0708998	0.459402
YLR450W	HMG2		-0.1296	0.006784	-0.0586998	0.156497	-0.0460003	0.455782	-0.194699	0.00033	-0.0416992	0.762532
YOL095C	HMI1		-0.0503007	0.291577	-0.1425	0.007771	-0.0717002	0.145432	-0.0697002	0.10569	-0.0190008	0.930097
YDR174W	HMO1		0.0449956	0.312134	0.0801937	0.043923	0.0679966	0.143294	0.0800027	0.054662	0.0244048	0.86655
YCR097W	HMRA1		-0.0467005	0.27071	0.0152977	0.76942	-0.00490049	0.921077	-0.00999927	0.842982	0.0129977	0.937297
YOR032C	HMS1		0.0429945	0.323599	0.115007	0.011214	0.0707053	0.101742	0.0534033	0.264367	-0.00659953	0.975851
YJR147W	HMS2		-0.0314005	0.46202	-0.222099	0.000856	-0.102901	0.049318	-0.1398	0.01277	-0.0234003	0.921499
YBR034C	HMT1		-0.0655001	0.163222	-0.0610007	0.416866	-0.0159999	0.784377	-0.1026	0.025694	0.0292055	0.860449
YLR205C	HMX1		-0.0537003	0.451292	-0.0419993	0.548768	-0.1585	0.024819	-0.156301	0.006367	-0.0781996	0.543878
YGL077C	HNM1		-0.1865	0.001265	-0.199699	0.003673	-0.0497003	0.381261	-0.266901	0.000102	-0.0769999	0.543878
YDL125C	HNT1		0.0281023	0.636585	-0.0191996	0.67342	0.00890276	0.884633	0.000894194	0.987003	-0.0240001	0.915181
YDR305C	HNT2		0.164194	0.002348	0.144503	0.011657	0.0711036	0.143701	0.0788011	0.093079	-0.0103	0.963909
YOR258W	HNT3		0.0686983	0.109806	0.0285974	0.589438	-0.0276	0.585505	-0.0815008	0.11043	-0.0693005	0.446303
YDL227C	HO		0.217504	7.9e-05	0.2195	0.000506	0.185296	0.00104	0.314395	1e-05	0.0610019	0.528968
YJR075W	HOC1		-0.0714	0.116663	-0.0342002	0.406176	-0.0623001	0.148361	-0.00830057	0.876436	-0.0107999	0.957315
YMR032W	HOF1		-0.0139998	0.793507	0.0920992	0.083452	0.0538064	0.307929	-0.00569979	0.916162	0.0352016	0.817912
YLR113W	HOG1		-0.0179005	0.733883	-0.0122993	0.861712	-0.0464993	0.507806	-0.113999	0.084832	0.0241069	0.927481
YNR055C	HOL1		-0.0281	0.583439	-0.0346006	0.508256	-0.0017005	0.977781	-0.0696002	0.169379	-0.0327	0.808776
YDR158W	HOM2		0.0704992	0.101023	0.0452053	0.323913	0.0199011	0.704169	0.00139874	0.982712	-0.0218	0.88032
YER052C	HOM3		0.0342016	0.43555	-0.0230997	0.63769	0.0038037	0.941664	-0.0432995	0.353953	0.00689401	0.969887
YJR139C	HOM6		-0.2703	6.3e-05	-0.0524999	0.353498	-0.1055	0.05236	-0.0843001	0.119739	-0.0693005	0.605856
YIL072W	HOP1		-0.124899	0.030362	-0.145399	0.020949	-0.180199	0.011502	0.00910348	0.931306	-0.0163004	0.937267
YGL033W	HOP2		-0.0241996	0.660402	0.0192037	0.750501	-0.0267003	0.618726	-0.0461001	0.350249	-0.0191996	0.921597
YER062C	HOR2		0.2339	0.000186	0.131497	0.015429	-0.0640002	0.319601	0.134103	0.011666	0.0441003	0.779573
YMR251W-A	HOR7		0.719201	0	0.753998	0	0.442301	0.0003	0.662297	0	0.197501	0.002991
YPR068C	HOS1		0.0836967	0.102073	0.0559036	0.230863	-0.0184001	0.789743	-0.0161005	0.798112	-0.0522994	0.726908
YGL194C	HOS2		-0.1681	0.001186	-0.1739	0.004618	-0.0424999	0.440308	-0.0746006	0.093826	0.0330036	0.88612
YPL116W	HOS3		-0.0159999	0.790666	0.0729976	0.205586	0.0833972	0.090477	0.0870011	0.146727	0.00370297	0.986763
YIL112W	HOS4		-0.0838001	0.081001	-0.0106997	0.850837	0.0242062	0.678159	0.00370297	0.947795	0.0928975	0.332766
YMR172W	HOT1		0.029997	0.487575	0.0859005	0.111075	0.0556954	0.230639	0.0188051	0.690903	0.0245041	0.887741
YKL084W	HOT13		-0.0835004	0.079036	-0.131301	0.031692	-0.0723007	0.143175	-0.154601	0.001469	-0.103599	0.298207
YPR193C	HPA2		0.0310987	0.471341	-0.0154004	0.714479	-0.0304999	0.515723	0.0137981	0.795521	-0.0214998	0.875328
YEL066W	HPA3		-9.95494e-05	0.999068	-0.0818	0.106652	-0.0694004	0.231058	-0.0573001	0.180741	-0.0256998	0.883054
YBR215W	HPC2		-0.0592003	0.298617	-0.0508999	0.387824	-0.0730002	0.282313	-0.0576004	0.329644	-0.0900994	0.509705
YOL155C	HPF1		0.633803	0	0.433397	4.5e-05	0.311398	0.006827	0.358903	0.004322	0.315902	0.003385
YDR399W	HPT1		-0.1811	0.016377	-0.3124	0.000763	-0.2501	0.000272	-0.4215	1e-06	-0.0866008	0.335322
YNL004W	HRB1		-0.0602995	0.237992	0.0466028	0.396537	0.0459042	0.385426	0.062702	0.184377	0.00850123	0.967085
YOL013C	HRD1		-0.1401	0.037933	-0.0778996	0.158876	-0.0557008	0.255638	-0.1176	0.02546	-0.0231994	0.921597
YLR207W	HRD3		-0.0886996	0.033916	-0.0786002	0.06198	-0.0533006	0.223933	-0.0352997	0.414311	0.00360224	0.986865
YOR267C	HRK1		-0.211399	0.000823	-0.0247	0.738967	-0.0483003	0.524664	-0.2056	0.002394	-0.0392007	0.819986
YOL123W	HRP1		-0.0559002	0.240562	-0.00669954	0.920818	0.0664957	0.242216	-0.1082	0.025485	-0.0395995	0.772227
YDR291W	HRQ1		0.0994972	0.044444	0.00410583	0.943563	0.0503972	0.361827	0.0257942	0.630078	-0.0179005	0.921597
YPL204W	HRR25		-0.0806996	0.141178	0.0150979	0.756577	0.00990608	0.871164	0.0550985	0.192662	0.0440024	0.766652
YOL133W	HRT1		0.181306	0.001532	0.140294	0.018407	0.100695	0.033282	0.169502	0.006277	-0.0115007	0.956993
YLR097C	HRT3		0.137294	0.00969	0.158996	0.008741	0.159397	0.01598	0.0933979	0.130164	0.0655034	0.709126
YMR186W	HSC82		0.419399	2e-06	0.229896	0.007864	0.0958029	0.407765	0.387495	1.5e-05	0.163602	0.496361
YHL002W	HSE1		-0.0926001	0.047863	-0.0786002	0.081821	-0.0103	0.848912	-0.0484003	0.351391	-0.0240001	0.891909
YGL073W	HSF1		0.0434985	0.320311	0.106094	0.030333	0.0652	0.161926	0.122394	0.008498	0.0201999	0.915181
YMR288W	HSH155		-0.1717	0.001564	-0.0764994	0.07768	-0.00619958	0.921921	-0.0900994	0.062639	-0.0399999	0.770876
YOR319W	HSH49		0.0513999	0.251947	-0.0881995	0.20534	-0.0321998	0.548347	-0.00769998	0.910655	-0.0126005	0.952275
YKL138C-A	HSK3		0.266001	0.000317	0.225806	0.000413	0.194604	0.001009	0.303903	6e-06	0.104994	0.670746
YKL101W	HSL1		0.196305	0.000791	0.213901	0.000508	0.0711036	0.109293	0.122805	0.005918	0.00950484	0.968053
YBR133C	HSL7		-0.0369995	0.464973	0.0499931	0.243295	-0.0365999	0.413361	-0.0141003	0.808522	-0.0138003	0.951401
YBR272C	HSM3		-0.0682005	0.104308	-0.0332993	0.505536	-0.0204004	0.670588	0.0292055	0.556342	-0.00959982	0.96187
YOR020C	HSP10		0.1424	0.066875	0.0632958	0.300929	0.0405979	0.569865	0.309095	0.000112	0.0243055	0.922283
YLL026W	HSP104		0.773904	1e-06	0.731696	0.000282	0.4456	1e-06	0.860303	0	0.0838056	0.772227
YFL014W	HSP12		1.4764	0	1.2012	0	-0.0380996	0.427028	1.4127	0	0.569501	0.006026
YJL159W	HSP150		0.181599	0.001564	0.121095	0.110367	0.0553067	0.38453	0.0788967	0.137443	0.0946009	0.426915
YBR072W	HSP26		0.581698	1e-06	0.1369	0.074041	0.162197	0.041224	0.373999	4e-06	0.0636962	0.652431
YCR021C	HSP30		-0.228201	0.000288	-0.135401	0.034868	-0.0388005	0.515546	-0.0395002	0.419198	0.0382957	0.775976
YDR533C	HSP31		0.137805	0.003086	0.141302	0.029453	0.0506062	0.282313	0.0388997	0.381223	-0.0498004	0.697473
YDR171W	HSP42		0.710896	4e-06	0.958999	0.004056	0.542	1.3e-05	0.835997	0	0.131603	0.204971
YLR259C	HSP60		0.408897	1e-06	0.185499	0.001557	0.0118963	0.842357	0.478195	0	0.110403	0.602184
YDR258C	HSP78		0.759701	1.1e-05	0.645997	0.001257	0.418395	7e-06	0.792297	0	0.0977052	0.538627
YPL240C	HSP82		0.250695	0.000171	0.122394	0.058764	0.0340044	0.72662	0.327296	1.5e-05	0.0693035	0.780739
YOL068C	HST1		-0.114501	0.023995	-0.0127999	0.798745	-0.0449	0.305854	0.0333983	0.53597	0.0477059	0.676859
YPL015C	HST2		0.0177937	0.780056	-0.00589968	0.932454	-0.0987002	0.041157	-0.0867004	0.066088	-0.0215993	0.891909
YOR025W	HST3		0.0239934	0.623178	0.0520959	0.19938	0.0655034	0.168505	-0.0336005	0.425813	0.00289691	0.988841
YDR191W	HST4		-0.0343007	0.443073	0.0143981	0.731137	-0.0135002	0.791431	0.0019031	0.971347	-0.0454002	0.697911
YGR223C	HSV2		-0.00579973	0.933033	0.0370026	0.570254	0.0513025	0.385402	0.0685057	0.179297	0.0245041	0.921597
YDR225W	HTA1		0.0894032	0.139741	0.0746013	0.243207	0.0137981	0.839676	0.0431065	0.465213	-0.0186997	0.934994
YBL003C	HTA2		0.176106	0.001212	0.171002	0.001393	0.0655034	0.17875	0.1928	0.001542	0.0447019	0.672717
YDR224C	HTB1		0.162996	0.001382	0.192295	0.001288	0.217404	0.000543	0.185499	0.000852	0.0806986	0.548137
YBL002W	HTB2		0.120803	0.01982	0.108397	0.02027	0.0143981	0.778937	0.125704	0.018364	0.0551957	0.694264
YHR067W	HTD2		0.0127975	0.820921	0.0244048	0.69463	0.0179931	0.725379	0.0105937	0.830885	-0.0608005	0.574536
YCR020W-B	HTL1		0.251495	8.1e-05	0.165996	0.007651	0.159203	0.004668	0.103894	0.058697	0.0186057	0.935799
YPR033C	HTS1		0.0142982	0.805651	-0.0925001	0.0957	-0.0491001	0.336849	-0.0924002	0.113028	-0.0270001	0.851992
YOL012C	HTZ1		0.0435965	0.358539	0.0308022	0.637656	-0.0156002	0.817959	0.0224033	0.725613	-0.0132003	0.951793
YGR268C	HUA1		0.053306	0.349682	-0.0346006	0.571721	0.0239934	0.76081	0.0021048	0.975285	0.000504855	0.998485
YOR284W	HUA2		0.118001	0.021855	0.0498956	0.354555	0.0231986	0.718619	0.0021048	0.974951	-0.0658006	0.6917
YNR032C-A	HUB1		-0.1052	0.019739	-0.0761997	0.125602	-0.0487002	0.374879	-0.0229004	0.624195	0.0165962	0.945814
YML058W-A	HUG1		0.0883045	0.10774	0.0186057	0.738705	-0.0327	0.666052	-0.1172	0.044817	-0.1079	0.384187
YJR036C	HUL4		-0.0167003	0.72041	-0.0179998	0.754967	-0.0210005	0.657693	-0.0713	0.09699	-0.0208	0.899452
YGL141W	HUL5		-0.0152007	0.774281	-0.0288004	0.577867	-0.0536	0.225751	-0.0912993	0.041508	-0.0156994	0.927678
YGL168W	HUR1		-0.0746993	0.093243	-0.1565	0.004298	-0.1629	0.003482	-0.1887	0.002416	-0.00959982	0.96252
YPL244C	HUT1		-0.0271001	0.622726	-0.0975003	0.086591	-0.1073	0.090477	0.0153977	0.829098	-0.0445994	0.807888
YER039C	HVG1		0.0373963	0.508441	-0.00359968	0.958893	-0.0194994	0.795294	-0.0231994	0.708012	0.0352016	0.860449
YFR053C	HXK1		1.1204	0	1.1462	0.000165	0.0853023	0.106612	1.5465	0	0.348799	0.02798
YGL253W	HXK2		-0.123099	0.016253	-0.0371993	0.474838	-0.00510028	0.937673	-0.0410994	0.452211	-0.000399682	0.999353
YHR094C	HXT1		0.0513025	0.335296	-0.1011	0.085056	-0.0958003	0.056827	-0.261199	0.01876	-0.119901	0.168561
YFL011W	HXT10		0.0172948	0.774825	0.038394	0.4844	0.0411028	0.478854	0.014898	0.803986	-0.00629956	0.979548
YOL156W	HXT11		0.0997934	0.09205	-0.1104	0.095317	-0.1953	0.002049	-0.1181	0.032845	-0.023	0.902918
YEL069C	HXT13		0.0674047	0.143251	-0.00609961	0.901316	-0.0549992	0.276445	0.0477059	0.430347	0.0110948	0.952668
YNL318C	HXT14		-0.0560997	0.316711	-0.0713	0.178875	-0.0736999	0.159779	-0.0885999	0.158055	-0.0543998	0.716288
YJR158W	HXT16		-0.0455997	0.316801	-0.0935003	0.069579	-0.1043	0.019014	-0.150399	0.01885	-0.0716001	0.522922
YNR072W	HXT17		-0.0100007	0.896357	0.0172948	0.833064	0.044506	0.476656	0.0237947	0.652075	0.0449956	0.807888
YMR011W	HXT2		-0.1821	0.044444	-0.2043	0.001638	-0.1254	0.149374	0.1424	0.265936	0.0842004	0.528364
YHR092C	HXT4		0.138906	0.012007	0.0513999	0.454184	0.0380006	0.52333	0.0358069	0.650143	0.0230992	0.915181
YHR096C	HXT5		0.081994	0.195084	-0.00420002	0.957375	0.0395034	0.367251	0.0507037	0.227411	0.00390442	0.984103
YDR343C	HXT6		0.0671981	0.137494	-0.0199996	0.685177	-0.1169	0.018498	0.161204	0.057835	-0.000300112	0.999425
YJL214W	HXT8		0.215095	0.000147	-0.1193	0.145412	-0.142701	0.018111	-0.3732	0.005524	-0.0236994	0.885016
YJL219W	HXT9		0.037101	0.467331	-0.0888008	0.164925	-0.1638	0.003698	-0.1419	0.013523	-0.0502006	0.732217
YKL189W	HYM1		-0.0797006	0.061379	-0.0574007	0.261219	-0.00769998	0.877237	0.0550985	0.225302	-0.0325997	0.878088
YEL034W	HYP2		-0.0613995	0.207281	-0.00820046	0.880227	-0.159501	0.009554	-0.0327	0.503564	-0.0384996	0.833101
YIR037W	HYR1		0.328997	3.6e-05	0.154894	0.00683	0.0565003	0.259512	0.0985947	0.045884	0.0462955	0.732616
YOR126C	IAH1		0.196796	0.00015	0.0386047	0.370802	-0.0459005	0.272004	-0.0830006	0.06734	0.0177937	0.916401
YJR122W	IBA57		0.0480967	0.331383	0.138395	0.085172	0.0750945	0.178547	0.0302937	0.559667	0.0265026	0.896558
YNL164C	IBD2		0.00370297	0.954356	-0.0320007	0.584772	0.047999	0.380873	0.0704992	0.177188	0.067501	0.563164
YGR273C	IBI1		0.00239289	0.967641	0.0160969	0.73434	-0.00249947	0.960718	-0.0241996	0.634367	-0.0126995	0.945828
YMR295C	IBI2		0.129296	0.012729	0.0503972	0.288024	0.0529027	0.336949	0.123295	0.016079	0.0584966	0.61077
YIL090W	ICE2		-0.0158	0.781665	-0.123	0.013645	-0.0546994	0.268413	-0.0631996	0.134984	-0.00390054	0.985685
YER065C	ICL1		-0.0750002	0.143401	0.00669298	0.898223	0.00329999	0.953153	-0.0105005	0.87656	0.0189047	0.921809
YPR006C	ICL2		0.208405	0.000219	0.084799	0.110226	0.246396	0.000229	0.226102	0.000157	0.0410046	0.772227
YER078C	ICP55		-0.1198	0.014005	-0.0127999	0.784317	0.0588983	0.238226	-0.0490001	0.307447	-0.0713	0.482822
YBR157C	ICS2		0.128399	0.015916	0.0905012	0.053169	-0.0434006	0.313381	0.172897	0.003516	0.00469554	0.980679
YJL077C	ICS3		0.254896	0.000385	0.106898	0.048877	0.049798	0.402119	0.242596	0.00013	-0.00309935	0.988661
YLR099C	ICT1		-0.1178	0.590416	-0.19	0.450423	0.0912056	0.7453	-0.142701	0.518175	-0.0659002	0.947558
YMR195W	ICY1		0.313304	0.000213	0.291898	0.00309	0.0938035	0.196061	0.225003	0.006683	0.0419999	0.864977
YPL250C	ICY2		-0.1813	0.002446	-0.1513	0.011267	-0.1017	0.03514	-0.1639	0.003877	-0.0660996	0.765051
YNL037C	IDH1		0.0480967	0.301067	-0.0542994	0.330084	-0.0876	0.06058	0.116298	0.012465	-0.0127999	0.963969
YOR136W	IDH2		0.201395	0.00235	0.140399	0.037452	-0.00330033	0.959051	0.308198	4.1e-05	0.0201999	0.927678
YPL117C	IDI1		0.0664957	0.213867	-0.0479006	0.425482	-0.0303997	0.594013	-0.0225999	0.696839	0.000894194	0.997496
YDL066W	IDP1		-0.1385	0.009655	-0.100401	0.057748	-0.1383	0.007488	-0.0871003	0.067123	-0.0569999	0.603507
YLR174W	IDP2		0.143002	0.012224	0.173396	0.016646	0.108504	0.031842	0.00820001	0.891715	0.0121968	0.956993
YNL009W	IDP3		-0.0221003	0.657721	-0.0323002	0.42826	-0.0316998	0.488699	0.00729598	0.888511	-0.0362004	0.854688
YJL146W	IDS2		0.038099	0.461049	-0.00910031	0.867037	0.0242062	0.683496	-0.0221003	0.696839	0.0519011	0.669093
YFL013C	IES1		-0.147201	0.002757	-0.0171995	0.701822	0.0495053	0.250034	-0.0179998	0.732711	0.017195	0.921597
YNL215W	IES2		0.127699	0.004245	0.372997	6.9e-05	0.393702	6e-06	0.403595	7e-06	0.0353987	0.860449
YLR052W	IES3		0.154894	0.010899	0.106201	0.053755	0.0480967	0.299544	0.0875036	0.054521	-0.0133998	0.947301
YOR189W	IES4		0.0300959	0.479866	0.198104	0.000868	0.195902	0.000955	0.245897	4.4e-05	0.070197	0.574706
YER092W	IES5		0.242401	0.00015	0.0883994	0.083969	0.00990608	0.877237	0.0309999	0.609592	-0.00180016	0.995532
YEL044W	IES6		0.0513025	0.460865	0.0631992	0.182905	0.0726958	0.183312	-0.0291993	0.69753	-0.0113	0.96904
YBR159W	IFA38		0.0776942	0.092039	0.0726958	0.08588	0.0729016	0.132916	0.0844045	0.073953	-0.00879981	0.96438
YLR223C	IFH1		-0.129399	0.00562	-0.171801	0.024517	-0.1342	0.009555	-0.1723	0.001318	0.046505	0.689092
YOL023W	IFM1		0.0966937	0.02873	-0.0175003	0.838228	-0.0235997	0.635301	0.104404	0.022116	0.0061041	0.972685
YNL157W	IGO1		0.00469554	0.929223	-0.0113	0.817375	0.00660682	0.901081	0.0362994	0.421406	-0.0110005	0.953113
YHR132W-A	IGO2		0.187502	0.000664	0.131194	0.030639	0.0978939	0.061204	0.0503972	0.354389	-0.00889997	0.966534
YHR187W	IKI1		-0.150901	0.002076	-0.1654	0.009648	-0.0542994	0.269032	-0.1256	0.01831	0.0156974	0.921597
YLR384C	IKI3		-0.253901	2.3e-05	-0.208499	0.000721	-0.0936004	0.03043	-0.253201	2.9e-05	0.00109603	0.997496
YJL057C	IKS1		-0.0987002	0.087014	-0.0512003	0.348318	0.0559036	0.361497	0.0404997	0.457428	-0.0017005	0.995532
YJR118C	ILM1		-0.151099	0.00444	-0.0309007	0.625585	-0.0333997	0.569562	0.0534033	0.342962	-0.0719003	0.509705
YBL076C	ILS1		-0.00869966	0.900251	-0.1211	0.096564	-0.0494002	0.255927	-0.1823	0.003039	0.0509962	0.779573
YER086W	ILV1		-0.0820001	0.056816	-0.0864997	0.052516	-0.0273	0.609306	-0.123399	0.012597	0.0252982	0.868512
YMR108W	ILV2		0.0839962	0.077649	0.0297002	0.523854	-0.0904005	0.10265	-0.0336005	0.499163	-0.00579973	0.977807
YJR016C	ILV3		-0.1265	0.033193	-0.1497	0.005504	-0.146	0.05236	-0.191401	0.001245	-0.0583002	0.622371
YLR355C	ILV5		-0.0889006	0.092515	-0.0365007	0.521506	-0.0431999	0.47619	-0.0756994	0.169379	-0.0314005	0.877897
YCL009C	ILV6		0.0861995	0.051864	-0.0215993	0.615634	0.0162966	0.816491	-0.1167	0.040877	-0.0750002	0.477526
YAR073W	IMD1		0.279602	0.000231	0.373097	0.000261	-0.1419	0.004959	-0.147499	0.024848	0.0506062	0.789163
YHR216W	IMD2		-0.1916	0.004176	-0.0874007	0.138778	-0.216999	0.001244	-0.219999	0.001196	-0.0665996	0.647485
YLR432W	IMD3		-0.142201	0.008218	-0.173799	0.001783	-0.515101	0.312197	-0.173001	0.000972	0.019403	0.921597
YML056C	IMD4		-0.0753999	0.274017	-0.0764005	0.245228	-0.0852992	0.214148	-0.115801	0.054907	-0.0156002	0.949265
YJR094C	IME1		-0.0405993	0.399233	-0.2109	0.000589	-0.226599	0.00033	-0.256601	7e-05	-0.0610007	0.61077
YJL106W	IME2		0.131603	0.031101	0.0821984	0.118241	0.0623981	0.170987	-0.0103	0.86335	0.00709501	0.972997
YGL192W	IME4		-0.0524999	0.25577	-0.0372008	0.378481	-0.0896004	0.078043	-0.0945998	0.047019	0.0331023	0.84844
YCR046C	IMG1		0.211	0.000177	0.175595	0.004248	0.0705954	0.268498	0.183201	0.012467	0.0346947	0.816032
YCR071C	IMG2		-0.0569999	0.304041	0.0226022	0.649078	-0.00429986	0.959051	0.0941009	0.117335	-0.0319004	0.854851
YLR309C	IMH1		-0.0105994	0.842668	0.107902	0.030804	0.160598	0.001842	0.135207	0.011746	0.035103	0.83499
YJR138W	IML1		-0.0723993	0.104044	-0.0144996	0.758293	-0.108301	0.018498	-0.131199	0.011389	-0.0186003	0.924935
YJL082W	IML2		-0.226	0.000748	-0.1263	0.102132	-0.0576004	0.271068	-0.136701	0.01692	-0.0539998	0.732616
YBR107C	IML3		0.125096	0.008746	0.0628954	0.173653	0.0616933	0.19574	0.0676938	0.167649	-0.0269001	0.883054
YMR150C	IMP1		0.120604	0.006958	0.0339057	0.419413	-0.0247	0.661903	-0.00910031	0.874698	-0.0167995	0.93372
YMR035W	IMP2		0.155905	0.00303	0.0198015	0.77085	0.00289691	0.965839	-0.0181999	0.764855	-0.1005	0.381467
YIL154C	IMP2'		0.0250004	0.60459	0.0867974	0.103995	0.121201	0.016379	0.0172948	0.782843	0.0266018	0.851992
YHR148W	IMP3		-0.0251007	0.609555	-0.0985998	0.123564	-0.00109975	0.985949	-0.0399005	0.508229	0.0188051	0.921597
YNL075W	IMP4		-0.1872	0.021197	-0.185601	0.030514	-0.0167995	0.83721	-0.0830006	0.163085	-0.00990048	0.96871
YDL181W	INH1		0.627999	0	0.608298	2.4e-05	0.0525967	0.473501	0.526299	0	0.0749027	0.600909
YHR046C	INM1		0.0697984	0.089483	-0.0637002	0.190865	-0.0444	0.322134	-0.00390054	0.946749	0.0055006	0.981367
YDR287W	INM2		-0.0278	0.628196	-0.0122004	0.780686	-0.0536	0.265242	0.0220055	0.674896	0.0513999	0.83499
YNL152W	INN1		-0.1281	0.010151	-0.115901	0.012541	-0.0208	0.664902	-0.0781996	0.108932	0.0371995	0.921597
YJL153C	INO1		-0.6473	0	-0.217501	0.091411	0.113194	0.029529	-0.314499	9e-06	-0.1126	0.28188
YDR123C	INO2		-0.0707998	0.161072	-0.1061	0.064299	-0.0386997	0.424195	-0.1031	0.03255	-0.00990048	0.956993
YOL108C	INO4		0.0458064	0.353933	0.222903	0.00043	0.212694	0.001251	0.1424	0.00846	-0.0288004	0.924935
YGL150C	INO80		-0.0676001	0.105405	-0.0538007	0.366615	-0.0119007	0.839366	-0.0412998	0.334197	0.00830043	0.966546
YMR204C	INP1		-0.0701999	0.140595	-0.0309007	0.532079	0.00580238	0.927104	0.0124972	0.823332	0.0250004	0.891626
YMR163C	INP2		-0.1042	0.045097	-0.0739004	0.211138	-0.0756006	0.166422	-0.0274	0.653995	-0.0138003	0.956993
YIL002C	INP51		0.0732033	0.191591	-0.0369003	0.509696	-0.0628003	0.308499	-0.0369995	0.531467	0.0175941	0.938866
YNL106C	INP52		-0.0418997	0.447425	-0.0354003	0.432771	0.0232979	0.639645	-0.0723993	0.126179	-0.00769998	0.974398
YOR109W	INP53		-0.1603	0.005892	-0.117399	0.107321	-0.0926001	0.101962	-0.145001	0.015745	-0.0424999	0.803028
YOL065C	INP54		0.0950062	0.062813	0.110403	0.017204	0.0856014	0.054889	0.0818986	0.056838	0.0273947	0.921597
YLR095C	IOC2		-0.1578	0.003741	-0.0439999	0.252395	-0.0313002	0.571875	0.00990608	0.850599	0.0365948	0.765051
YFR013W	IOC3		-0.167901	0.001249	-0.0935003	0.086855	-0.0554998	0.355918	-0.114099	0.015764	-0.0891001	0.335322
YMR044W	IOC4		0.107594	0.075616	0.261398	0.000502	0.218298	0.000551	0.193305	0.000576	0.0631025	0.702194
YHR085W	IPI1		0.0245041	0.674531	-0.0234003	0.741898	0.0519011	0.346218	0.00370297	0.943893	-0.00459942	0.984086
YNL182C	IPI3		-0.114801	0.016419	-0.1799	0.045672	-0.1042	0.033545	-0.165599	0.001544	-0.0309007	0.803028
YDR315C	IPK1		0.0613062	0.222061	-0.00790015	0.909249	-0.0184995	0.745041	-0.0740006	0.143095	-0.0461001	0.706731
YPL209C	IPL1		0.166304	0.004136	0.186399	0.004617	0.136296	0.010996	0.155905	0.007801	0.127105	0.419067
YBR011C	IPP1		-0.0553994	0.213867	-0.0596994	0.179645	-0.0513005	0.261006	-0.0594994	0.150695	0.0300959	0.843759
YDR072C	IPT1		0.0347932	0.578905	-0.0188005	0.762663	0.00669298	0.938051	-0.0464993	0.417381	-0.0138003	0.956993
YPL242C	IQG1		0.00699451	0.890963	0.0167958	0.694961	-0.0532003	0.21941	-0.0951992	0.070772	0.0654069	0.539138
YBR140C	IRA1		-0.0545002	0.223315	-0.0717002	0.086591	-0.1005	0.027682	-0.1862	0.00054	-0.0765998	0.505753
YOL081W	IRA2		-0.1629	0.00115	-0.112901	0.015023	-0.174	0.002262	-0.197899	0.000404	-0.0781006	0.52491
YOL015W	IRC10		0.00170138	0.988003	0.0524994	0.504861	0.0330036	0.644197	0.0302937	0.658474	0.431302	0.780739
YOR013W	IRC11		0.0354972	0.516852	-0.0238006	0.633838	-0.0342002	0.498869	-0.0319004	0.513992	-0.0196003	0.921597
YOR235W	IRC13		-0.0579998	0.264334	-0.0459005	0.387222	-0.0723993	0.191603	-0.0154004	0.785231	-0.00299959	0.989064
YOR135C	IRC14		-0.0449	0.414529	-0.0318001	0.628178	-0.0579007	0.321822	-0.0196003	0.76104	-0.0204004	0.937107
YPL017C	IRC15		-0.0369003	0.501201	0.0585936	0.32094	-0.0191996	0.779123	0.123401	0.029204	0.0704992	0.52214
YPR038W	IRC16		0.0137981	0.805651	-0.0255999	0.555058	-0.0169002	0.784377	-0.00410019	0.9486	-0.0105994	0.96187
YJL037W	IRC18		0.0973007	0.054174	-0.0676999	0.330378	-0.0482004	0.444803	0.000201963	0.996831	-0.159099	0.054177
YLL033W	IRC19		0.0600059	0.212383	0.000201963	0.998263	-0.00929922	0.878932	0.0267009	0.65263	-0.00100013	0.997496
YDR112W	IRC2		-0.0141994	0.776837	-0.00249947	0.980949	-0.00990048	0.866101	0.0056012	0.928408	0.0368057	0.868512
YLR247C	IRC20		0.0583996	0.223023	0.0174944	0.723948	0.0609051	0.181712	0.0412991	0.347622	0.0526941	0.69781
YMR073C	IRC21		-0.0736999	0.120105	-0.1045	0.032786	-0.0930001	0.098268	-0.1308	0.009259	0.00880239	0.972432
YEL001C	IRC22		-0.0431999	0.365056	-0.00900014	0.847146	-0.0461999	0.288317	0.0183066	0.753293	-0.00359968	0.988841
YOR044W	IRC23		-0.0439999	0.364348	-0.0272	0.613922	-0.0818	0.14029	-0.0778996	0.132058	-0.0188999	0.921597
YIR036C	IRC24		0.268602	4e-05	0.228197	0.001393	0.120405	0.02245	0.0847038	0.084401	0.00279612	0.991197
YLR021W	IRC25		0.173601	0.000809	0.140098	0.019071	0.0531948	0.331525	0.0750945	0.156932	-0.0234003	0.889755
YDR332W	IRC3		-0.0637997	0.176745	-0.1045	0.047801	0.00329999	0.953153	0.0818986	0.079081	0.0424062	0.771668
YDR540C	IRC4		-0.0753999	0.085691	-0.0550996	0.245228	-0.00349989	0.951126	-0.00429986	0.94116	0.0192037	0.921597
YFR038W	IRC5		0.0507037	0.276544	-0.0526002	0.24078	0.000793264	0.988143	-0.0412998	0.430609	0.0601027	0.632534
YFR043C	IRC6		-0.00119938	0.987111	-0.0738001	0.172408	-0.0683003	0.18136	-0.0683003	0.143777	-0.0845005	0.482822
YFR055W	IRC7		-0.00869966	0.866893	-0.114801	0.047742	0.0442962	0.304132	-0.0255001	0.586718	0.0269983	0.848738
YJL051W	IRC8		0.0456946	0.365204	0.147202	0.005566	0.0531948	0.329981	0.214995	0.003423	0.0268001	0.887679
YJL142C	IRC9		0.0642069	0.142741	0.121705	0.232189	0.109601	0.021779	-0.00910031	0.857567	0.00850123	0.96188
YHR079C	IRE1		-0.159401	0.001427	-0.1815	0.001281	-0.1116	0.024119	-0.2232	0.000334	-0.0218996	0.921597
YIL026C	IRR1		0.0311976	0.557558	0.0555011	0.187628	0.0154976	0.76081	0.0234967	0.62869	0.00230647	0.99211
YKR019C	IRS4		-0.0225999	0.64495	-0.0261992	0.580915	0.0237947	0.613826	-0.0467005	0.273075	-0.0390006	0.753273
YLL027W	ISA1		0.0607945	0.209253	0.0977995	0.034223	0.140098	0.0087	0.00439352	0.929161	0.0195027	0.921597
YPR067W	ISA2		0.0535006	0.295156	-0.00679955	0.891663	-0.0158	0.750916	0.0530974	0.184377	-0.00270037	0.988841
YER019W	ISC1		-0.0218	0.676547	0.00170138	0.977013	-0.0664999	0.204781	-0.0241996	0.660506	-0.0412998	0.780739
YER180C	ISC10		-0.0165003	0.808784	0.0467006	0.419145	0.0698946	0.208434	0.0973007	0.058599	-0.00100013	0.997496
YER048W-A	ISD11		-0.0167003	0.761773	-0.0756994	0.203199	-0.0646006	0.197451	-0.0933002	0.057581	-0.0392007	0.808776
YMR081C	ISF1		0.0515948	0.378602	-0.00299959	0.966993	0.0359054	0.483388	0.046002	0.328882	-0.00490049	0.984729
YPL040C	ISM1		0.0388997	0.448594	0.0272956	0.561076	0.0583996	0.258887	0.0260068	0.64282	0.0249012	0.905039
YOR155C	ISN1		0.00499749	0.944262	0.0762991	0.19186	0.0170952	0.795768	0.0514974	0.334582	0.0237947	0.921597
YPR106W	ISR1		0.0714057	0.087555	-0.00859952	0.886049	-0.00449956	0.936128	-0.0608998	0.153932	0.0355958	0.780739
YNL265C	IST1		0.0689046	0.114297	0.110403	0.019443	0.0175941	0.727561	0.0749027	0.072156	-0.0125001	0.945828
YBR086C	IST2		-0.0610007	0.295705	-0.0303997	0.56087	-0.0444	0.290934	-0.0574007	0.348204	-0.0321998	0.814986
YIR005W	IST3		-0.0115996	0.820921	0.0277061	0.508731	-0.00159939	0.975506	0.0563061	0.25846	-0.0103	0.964141
YPL135W	ISU1		0.179205	0.000489	0.135798	0.018563	0.0872999	0.139909	0.140504	0.003524	0.0584966	0.669266
YOR226C	ISU2		-0.0109002	0.837015	0.00660682	0.909318	-0.0159999	0.850351	0.0226022	0.729765	-0.0367996	0.891626
YBR245C	ISW1		-0.1865	0.002385	-0.1067	0.055342	-0.0376997	0.503136	-0.1082	0.039259	-0.0184995	0.947558
YOR304W	ISW2		0.0196023	0.691327	0.0352016	0.459036	0.059106	0.192137	0.117003	0.012296	0.0412009	0.808776
YJR050W	ISY1		0.148101	0.004805	0.194402	0.008151	0.179702	0.000667	0.1377	0.018925	0.0812033	0.485733
YGL133W	ITC1		0.0318045	0.553002	0.0779949	0.089389	0.0736009	0.103912	0.122196	0.012494	0.0201003	0.901899
YDR497C	ITR1		-0.11	0.118802	-0.0292995	0.519264	0.0056012	0.941483	-0.0663005	0.166538	-0.0626993	0.61614
YOL103W	ITR2		-0.0899996	0.053651	-0.0606004	0.167708	-0.0225999	0.686947	-0.0321998	0.498506	-0.0158	0.922283
YML068W	ITT1		-0.0402996	0.327992	-0.0606997	0.146736	-0.1478	0.007375	-0.0238006	0.650596	-0.0462997	0.71517
YDR229W	IVY1		-0.0221999	0.743848	0.0302937	0.680243	0.109802	0.079603	0.047999	0.451324	-0.0278	0.918717
YDL115C	IWR1		-0.00900014	0.862784	0.132103	0.008251	0.173601	0.001387	0.181599	0.000845	0.0697984	0.483214
YKL032C	IXR1		0.0749986	0.329714	-0.0495002	0.401534	-0.109799	0.028985	-0.1468	0.008516	-0.0365999	0.823607
YDR492W	IZH1		0.0319033	0.595925	-0.192901	0.03636	-0.1839	0.003444	-0.228	0.000236	-0.0382996	0.76347
YOL002C	IZH2		-0.1479	0.003509	-0.180799	0.025121	-0.0250992	0.662005	-0.220001	0.000681	-0.0984005	0.381467
YLR023C	IZH3		0.0711036	0.201516	-0.0781006	0.116652	-0.1255	0.052381	0.0440024	0.417029	0.086906	0.482822
YOL101C	IZH4		-0.2638	0.000252	-0.432601	0.002509	-0.196599	0.000865	-0.2621	3.5e-05	-0.0556993	0.676859
YGL018C	JAC1		0.135101	0.013653	0.0725037	0.0751	0.0593968	0.188194	0.124302	0.035721	0.00910348	0.964141
YJL073W	JEM1		0.0644	0.172724	0.00650629	0.896241	0.0373963	0.402241	-0.0069996	0.889275	0.00660682	0.970303
YKL217W	JEN1		-0.0275	0.66206	0.0253974	0.792838	0.0689046	0.285058	0.0263043	0.706798	-0.0252005	0.941053
YER051W	JHD1		0.0697984	0.140819	0.116697	0.015756	0.0497005	0.374126	0.105101	0.024262	-0.00349989	0.986019
YJR119C	JHD2		-0.00559985	0.930674	-0.0900994	0.038908	-0.114601	0.019823	-0.0961997	0.028648	0.0264035	0.889755
YPR061C	JID1		0.0263043	0.696064	0.0360039	0.507914	0.0311976	0.526499	0.0387031	0.59254	0.0370026	0.83499
YLR331C	JIP3		0.0122969	0.829009	0.0336943	0.440122	0.0450934	0.357769	0.0467006	0.281452	0.030901	0.835958
YDR475C	JIP4		0.153105	0.003064	0.111298	0.060541	0.00400513	0.941255	0.0844997	0.070249	0.00309846	0.988841
YPR169W	JIP5		-0.247101	0.000531	-0.146499	0.022352	-0.0517999	0.346269	-0.0390999	0.361041	0.0945063	0.297558
YNL227C	JJJ1		-0.0571995	0.200701	0.033201	0.580733	0.0818986	0.114244	0.0992009	0.057646	0.0759981	0.527452
YJL162C	JJJ2		0.00139874	0.980351	-0.0399999	0.504881	0.052402	0.325196	-0.0524999	0.290371	-0.0225003	0.88032
YJR097W	JJJ3		0.0484036	0.379197	-0.1361	0.207342	-0.0404999	0.485292	-0.1196	0.014067	-0.0542005	0.687171
YLL057C	JLP1		-0.0552	0.366919	-0.0857003	0.346918	-0.0397003	0.428403	-0.0144996	0.832481	0.0149979	0.939984
YMR132C	JLP2		0.0293045	0.530692	-0.0568003	0.240662	-0.0654005	0.143203	-0.0288004	0.496575	-0.0132993	0.940003
YMR294W	JNM1		0.140006	0.005771	0.292299	0.000165	0.372896	8e-06	0.360701	2e-06	0.110497	0.166187
YJR091C	JSN1		-0.0583002	0.237257	-0.0161005	0.828684	0.0249012	0.733996	-0.1464	0.00956	0.00960516	0.9678
YKR038C	KAE1		0.0362994	0.58863	-0.00579973	0.938224	0.0463933	0.347257	0.0353987	0.508772	-0.00729972	0.971651
YBR017C	KAP104		-0.1969	0.000133	-0.259699	9.9e-05	-0.1887	0.001112	-0.2012	0.000177	0.0520959	0.647485
YGL241W	KAP114		0.0331023	0.540124	-0.00410019	0.943453	0.037101	0.583785	-0.000799475	0.991208	0.0224033	0.921597
YPL125W	KAP120		-0.114601	0.01422	-0.0849993	0.058697	-0.0842007	0.060859	-0.106301	0.032752	0.0441003	0.694716
YGL016W	KAP122		-0.0268002	0.602949	-0.114901	0.017536	-0.0136998	0.799205	-0.113899	0.039518	0.0152977	0.949265
YER110C	KAP123		-0.3275	1.3e-05	-0.315199	0.000146	-0.2314	0.000836	-0.4216	1e-06	-0.0342002	0.817912
YLR347C	KAP95		-0.1024	0.034483	-0.1983	0.001322	-0.0837007	0.109077	-0.1791	0.001103	0.00580238	0.975392
YNL188W	KAR1		0.163202	0.001371	0.173601	0.004213	0.106094	0.062702	0.1666	0.002377	0.0686983	0.535918
YJL034W	KAR2		0.375301	8e-06	0.282203	0.000107	0.267104	0.000681	0.404903	0	0.0433025	0.770876
YPR141C	KAR3		0.0920044	0.076024	0.0682993	0.227284	0.00890276	0.891094	0.136598	0.012392	0.0279042	0.904401
YCL055W	KAR4		-0.1904	0.004605	-0.150901	0.009335	-0.0965992	0.107415	-0.0246002	0.69924	0.0105937	0.96562
YMR065W	KAR5		-0.0546006	0.260742	-0.126599	0.021058	-0.0546006	0.330868	-0.0527004	0.277515	-0.0831993	0.476706
YPL269W	KAR9		-0.0998005	0.039452	-0.0425994	0.434913	-0.0218	0.734522	-0.0323002	0.571284	0.00930417	0.96871
YCL024W	KCC4		0.0875036	0.048689	0.205705	0.001296	0.1236	0.024043	0.119794	0.009512	0.0485013	0.647485
YDR017C	KCS1		0.108103	0.043896	0.0506062	0.4415	-0.0359992	0.609853	-0.0778996	0.17011	0.0172948	0.934056
YFR042W	KEG1		0.0579978	0.220464	0.00749693	0.900698	-0.0596002	0.284359	0.0127975	0.818138	0.0340044	0.875372
YDR367W	KEI1		-0.0708998	0.103993	-0.0578001	0.270341	-0.0838001	0.068949	-0.0739004	0.111671	-0.0336995	0.792431
YHR158C	KEL1		-0.0265004	0.58863	0.0339057	0.41597	0.0702931	0.120217	0.0226022	0.675162	0.054001	0.603507
YGR238C	KEL2		-0.2501	5.8e-05	-0.1513	0.014779	-0.0854003	0.172161	-0.3547	7e-06	-0.154899	0.083702
YPL263C	KEL3		-0.0287004	0.65747	-0.0484003	0.450613	0.0374947	0.546226	0.0192037	0.69924	0.0658067	0.552635
YGL173C	KEM1		-0.0214998	0.689387	0.0197019	0.680108	0.0107942	0.883886	-0.0705998	0.326116	0.0803029	0.503988
YPL145C	KES1		0.00910348	0.903248	0.0607945	0.446568	-0.0278	0.644461	-0.0750002	0.150591	-0.0828998	0.539138
YGL203C	KEX1		-0.00140009	0.981427	0.0246034	0.749588	-0.0159999	0.784473	0.0100064	0.86335	0.00400513	0.986019
YNL238W	KEX2		-0.149201	0.005391	-0.1446	0.007905	-0.1135	0.01831	-0.115901	0.017527	-0.00910031	0.961416
YIL125W	KGD1		0.0258934	0.576719	0.0268992	0.735687	-0.0357995	0.387442	-0.0173002	0.7124	0.0248019	0.887092
YDR148C	KGD2		0.144595	0.009017	0.149598	0.018524	0.0473988	0.440938	0.0907992	0.085317	0.0343989	0.851992
YJL094C	KHA1		-0.0576004	0.443967	-0.1168	0.031478	0.0272956	0.744599	-0.1165	0.021758	0.0118963	0.956993
YHR102W	KIC1		-0.127	0.026454	-0.1241	0.015044	-0.0643004	0.194117	-0.0229004	0.643259	-0.0186003	0.921597
YDR122W	KIN1		-0.1257	0.020726	0.120896	0.129001	0.0346947	0.552116	0.0670053	0.119739	-0.0464993	0.719304
YLR096W	KIN2		-0.259599	2.3e-05	-0.270901	0.000139	-0.226599	0.000207	-0.2434	8.4e-05	-0.0568003	0.669093
YDL108W	KIN28		0.0370026	0.409613	0.0164963	0.724724	0.119104	0.014771	0.1182	0.022782	0.0326933	0.83499
YAR018C	KIN3		0.027607	0.632311	0.0473988	0.380894	0.0294034	0.560132	-0.0262007	0.594613	0.00630521	0.972997
YOR233W	KIN4		-0.0652993	0.132513	-0.0404999	0.390231	-0.0114993	0.835327	-0.0343007	0.50742	0.0227016	0.891909
YCR091W	KIN82		0.0343989	0.61314	0.109294	0.114829	-0.0118003	0.880423	0.0157973	0.819213	0.0157973	0.964141
YBL063W	KIP1		-0.0471998	0.270481	-0.0222995	0.590507	-0.0424999	0.325438	-0.00359968	0.943383	-0.0336995	0.821342
YPL155C	KIP2		0.0107942	0.858966	-0.0136007	0.811285	0.00570179	0.919152	-0.0217004	0.69698	0.00180224	0.995532
YGL216W	KIP3		-0.1237	0.005979	-0.0786993	0.072714	-0.147499	0.003431	-0.1255	0.007838	0.0535979	0.707776
YKL168C	KKQ8		0.0635029	0.180652	-0.0301006	0.563909	0.00139874	0.985949	0.00119694	0.984152	0.0226022	0.908354
YDL049C	KNH1		-0.206101	0.000522	-0.0257996	0.601186	-0.195599	0.00241	-0.194201	0.000414	-0.0697002	0.543878
YLL019C	KNS1		-9.95494e-05	0.99869	0.0387031	0.492976	0.0286964	0.668365	-0.0169002	0.823332	0.0560979	0.739
YHR186C	KOG1		-0.1981	0.000249	-0.0937005	0.029288	-0.0454002	0.362932	-0.0924002	0.066833	0.0225028	0.91126
YNL322C	KRE1		0.071694	0.099775	-0.0485002	0.240662	0.0038037	0.94754	0.0776942	0.061789	0.0312964	0.83499
YGR166W	KRE11		-0.161	0.127772	-0.199999	0.107344	-0.1934	0.102817	-0.2058	0.066877	-0.1172	0.76347
YDR483W	KRE2		-0.0598002	0.180122	-0.0628997	0.169302	0.0151978	0.772723	-0.0774002	0.09261	-0.0519001	0.687171
YIL027C	KRE27		-0.0421003	0.348553	0.0302937	0.530282	-0.0075999	0.889803	-0.0139998	0.785479	-0.0136998	0.938866
YER038C	KRE29		0.0791016	0.223125	-0.0538995	0.496437	-0.0455997	0.552116	0.00439352	0.957181	0.0388997	0.868512
YNL132W	KRE33		-0.322599	1.1e-05	-0.315	0.000463	-0.196799	0.000945	-0.415599	1e-06	-0.0290006	0.874568
YOR336W	KRE5		-0.1597	0.00508	-0.1531	0.005791	-0.1257	0.04048	-0.1717	0.005041	-0.0221003	0.928928
YPR159W	KRE6		0.0568055	0.280646	0.00390442	0.955429	0.0578038	0.440252	0.0224033	0.730944	-0.00249947	0.99211
YJL174W	KRE9		-0.00109975	0.984233	-0.0651001	0.203524	-0.1073	0.0805	-0.0110994	0.831897	0.0137981	0.94304
YNL308C	KRI1		-0.1733	0.003645	-0.0125001	0.874984	0.160004	0.00626	0.0825936	0.081623	0.123097	0.302516
YCL059C	KRR1		-0.1559	0.003835	-0.0428001	0.340768	0.071694	0.111693	-0.1288	0.008735	-0.0196997	0.922283
YDR037W	KRS1		-0.248099	0.000103	-0.1452	0.007757	-0.0736999	0.167615	-0.0789994	0.111806	-0.0303997	0.878801
YHR082C	KSP1		-0.0907999	0.059097	0.0115958	0.817305	-0.0413993	0.319479	-0.0498004	0.270278	0.0298981	0.829639
YGR040W	KSS1		-0.0900994	0.595925	-0.1634	0.43115	-0.1769	0.345027	-0.1326	0.421966	-0.156901	0.770876
YBL071W-A	KTI11		0.101005	0.052429	-0.0660996	0.342677	-0.0514006	0.385401	0.038998	0.455915	0.00870201	0.972388
YKL110C	KTI12		0.0447019	0.365056	-0.1192	0.071015	-0.0320995	0.57519	-0.201599	0.000537	-0.0388005	0.808776
YOR099W	KTR1		0.088603	0.104491	0.00809959	0.867698	0.0200007	0.686947	-0.0848004	0.123925	-0.0656994	0.589757
YKR061W	KTR2		-0.0252005	0.737428	-0.0951992	0.068757	-0.0969	0.153258	-0.1287	0.017419	-0.00330033	0.995532
YBR205W	KTR3		-0.0626993	0.182114	-0.0596994	0.171334	-0.00439971	0.942236	-0.0608005	0.215421	-0.00369948	0.984944
YBR199W	KTR4		0.0142982	0.772105	0.0973007	0.040801	0.0215934	0.697017	0.0309999	0.553297	0.0201003	0.915181
YNL029C	KTR5		0.0247026	0.668018	0.0436945	0.447034	0.0870962	0.122315	-0.0772998	0.131478	-0.0288004	0.868512
YPL053C	KTR6		-0.143699	0.003097	-0.0194994	0.714262	-0.0523997	0.232348	-0.0617007	0.166057	-0.0496003	0.712274
YIL085C	KTR7		-0.1908	0.001757	-0.1091	0.041715	-0.109799	0.049342	-0.0797997	0.101698	0.029997	0.856195
YJL207C	LAA1		-0.0309995	0.524858	-0.00500038	0.931621	-0.0876	0.109237	-0.0462997	0.352648	-0.0440995	0.732182
YKL008C	LAC1		0.201596	0.00037	0.0293045	0.602392	-0.0364001	0.540344	0.0514974	0.336439	0.0509962	0.732616
YHL003C	LAG1		0.0366932	0.470527	0.0291065	0.498393	-0.0309007	0.508493	0.0226022	0.639632	-0.0302995	0.845845
YOL025W	LAG2		-0.0970003	0.039549	-0.0863006	0.096351	-0.0799003	0.095088	-0.0716001	0.164539	-0.0407996	0.787291
YNL045W	LAP2		0.00809959	0.881084	0.0149979	0.797278	-0.0378997	0.386861	0.0362009	0.415583	-0.0258995	0.889755
YNL239W	LAP3		-0.1476	0.010223	-0.0238006	0.651418	-0.0431999	0.424441	-0.105601	0.047252	0.00269532	0.989806
YKL103C	LAP4		-0.00140009	0.980683	0.0936007	0.179792	-0.0270001	0.572052	0.198104	0.000419	0.0601027	0.711406
YKR063C	LAS1		0.00139874	0.980651	-0.0301993	0.749885	-0.0772998	0.159779	-0.00410019	0.936161	0.0856014	0.419067
YOR181W	LAS17		-0.162501	0.002006	-0.0806004	0.093181	-0.0254002	0.62032	-0.0840998	0.078442	-0.0346006	0.819986
YJL062W	LAS21		-0.0493002	0.278312	-0.0846994	0.092314	-0.1181	0.026743	-0.1441	0.005153	0.00489684	0.981431
YNL071W	LAT1		0.144399	0.007765	0.0956949	0.099974	0.0523046	0.455126	0.0910024	0.133291	0.0655999	0.632534
YMR296C	LCB1		-0.0306001	0.547287	-0.0556003	0.246687	0.0331023	0.603158	-0.192301	0.010906	0.079402	0.600057
YDR062W	LCB2		-0.1039	0.027588	-0.0390999	0.485221	-0.0703999	0.110015	-0.120799	0.010078	-0.0191996	0.904096
YJL134W	LCB3		-0.0284002	0.602089	-0.101299	0.094685	-0.1165	0.035716	-0.0881995	0.092781	-0.0602995	0.687171
YOR171C	LCB4		-0.0499004	0.354397	-0.0875004	0.171054	-0.0848998	0.115997	-0.0386997	0.384791	0.0234967	0.898657
YLR260W	LCB5		0.126497	0.004491	0.0487942	0.284732	0.0642069	0.183603	0.00139874	0.981255	-0.0309995	0.854851
YDR499W	LCD1		0.0121968	0.836343	0.0469939	0.286413	0.0155975	0.835327	0.0594937	0.325809	-0.0352997	0.83499
YPL056C	LCL1		0.000605805	0.991174	-0.00920049	0.853302	0.0230992	0.650553	-0.0708998	0.222257	-0.0884004	0.505753
YLR104W	LCL2		0.0923969	0.04501	0.0700046	0.103784	0.049798	0.333205	0.0596045	0.232801	-0.0393993	0.762532
YGL085W	LCL3		-0.0245004	0.681069	-0.0744	0.072786	-0.1085	0.020088	-0.0546006	0.184005	-0.0136007	0.939984
YER127W	LCP5		0.0424062	0.375586	0.034103	0.530489	0.134497	0.006605	0.139404	0.014624	0.0495053	0.702194
YCL005W	LDB16		-0.0410994	0.439831	-0.0910995	0.102648	-0.0415998	0.447214	-0.0726997	0.148457	-0.0520003	0.732616
YDL146W	LDB17		-0.0211996	0.676643	-0.0202995	0.762663	0.000605805	0.990722	-0.0502006	0.262325	0.0201003	0.921597
YLL049W	LDB18		-0.00679955	0.895566	-0.114201	0.030639	-0.1261	0.022315	-0.0872996	0.112955	-0.0604996	0.707776
YOR322C	LDB19		-0.1255	0.009605	-0.0404999	0.325309	-0.0362995	0.513857	-0.0711999	0.132286	0.0193034	0.90875
YBL006C	LDB7		0.1313	0.010151	0.195096	0.002727	0.176604	0.023736	0.173997	0.008323	0.0619973	0.701509
YPL213W	LEA1		-0.0631002	0.141178	-0.0611	0.164218	-0.0199001	0.690853	-0.0382004	0.449196	0.0379023	0.806259
YPL054W	LEE1		-0.0118003	0.842876	-0.0916006	0.045365	-0.0755002	0.114607	-0.0695003	0.139073	-0.00559985	0.975392
YNL323W	LEM3		-0.0831993	0.059737	-0.0171995	0.713984	-0.0101998	0.840551	-0.0240001	0.611647	-0.00569979	0.972685
YGL009C	LEU1		-0.115401	0.009623	-0.0628003	0.142665	-0.1969	0.000606	-0.2405	0.00013	-0.0849993	0.36047
YCL018W	LEU2		0.0336943	0.497869	-0.00490049	0.913369	-0.00400036	0.935658	0.00420653	0.943321	0.0114956	0.961334
YLR451W	LEU3		-0.0617007	0.171048	-0.0818993	0.114176	-0.0751005	0.143126	-0.0588997	0.202611	-0.0121	0.95257
YNL104C	LEU4		0.1013	0.024935	0.0447998	0.26357	-0.0740006	0.09711	0.0807941	0.057684	-0.0154996	0.927678
YHR002W	LEU5		0.0447998	0.298616	0.101906	0.022902	0.134996	0.006671	0.0631025	0.150519	0.0176939	0.917804
YOR108W	LEU9		-0.00619958	0.919487	-0.129	0.016421	-0.0777001	0.115997	-0.1667	0.002163	-0.0560997	0.657441
YDL051W	LHP1		-0.0537003	0.250217	-0.0945998	0.031648	-0.0234003	0.637905	-0.110301	0.012296	-0.0359001	0.800674
YKL073W	LHS1		-0.0822001	0.113957	-0.00549992	0.930338	0.133997	0.0091	-0.0339993	0.45257	-0.0308005	0.854851
YJR070C	LIA1		-0.199	0.00138	-0.1298	0.092701	-0.101001	0.040014	-0.2406	0.000124	-0.0910995	0.602184
YGL090W	LIF1		0.0575958	0.173758	0.0756011	0.147069	0.0682993	0.128735	0.134195	0.018345	0.0427004	0.736179
YHR156C	LIN1		0.0918014	0.049821	0.148999	0.023596	0.187806	0.0019	0.189502	0.000975	0.0247026	0.907078
YMR298W	LIP1		0.1182	0.020603	0.0359054	0.539982	-0.00210065	0.969532	0.0102929	0.894167	-0.00949961	0.965871
YLR239C	LIP2		0.0696059	0.110196	0.0925051	0.049299	0.0791972	0.086227	0.082103	0.086384	-0.00800024	0.966534
YOR196C	LIP5		-0.0538995	0.263676	0.0106939	0.826835	0.00940451	0.859316	0.0229004	0.685795	0.0038037	0.986865
YFR001W	LOC1		0.0881009	0.061913	0.304196	9.6e-05	0.419604	1e-06	0.291604	8e-05	0.0930057	0.475681
YJL038C	LOH1		0.0830023	0.19007	-0.00349989	0.944192	-0.0196003	0.745587	-0.0110005	0.842982	-0.00780006	0.972184
YKL205W	LOS1		-0.0332993	0.495403	-0.0461999	0.352029	-0.0188005	0.745276	-0.1111	0.031797	-0.0309007	0.887277
YKL183W	LOT5		0.0659996	0.223268	0.00129784	0.981601	-0.0428996	0.59944	0.0126974	0.816627	0.0219061	0.921597
YLR011W	LOT6		0.0948981	0.095823	0.0943036	0.115405	0.0818032	0.120626	-0.0207004	0.730605	-0.0357995	0.83499
YFL018C	LPD1		0.0806031	0.148924	0.0732993	0.215778	-0.00810035	0.915691	0.112006	0.013374	-0.00249947	0.988841
[truncated: 4,184 more rows]
