# Supplementary material for: Dot1 promotes H2B ubiquitination by a methyltransferase-independent mechanism
Source: Nucleic Acids Res. 2018 Sep 8;46(21):11251–61. doi: 10.1093/nar/gky801 (PMC6265471; doi:10.1093/nar/gky801)
Supplement: Supplementary Data [file gky801_supplemental_files.zip › TableS5_VanWelsem.xlsx]

## Sheet: README
High-throughput genetic interactions determined based on Epistatic Miniarray profiling (EMAP).
Static interaction scores (S) were computed as previously described; a positive score (S>0) represents better growth than the expected double mutant fitness and a negative score (S<0) worse than expected.
EMAP procedures, see
https://www.sciencedirect.com/science/article/pii/S2211124713007195?via%3Dihub
Strains used for EMAP analysis
WT	Y7092	MATα can1∆::STE2pr-Sp_his5 lyp1∆ his3∆1 leu2∆0 ura3∆0 met15∆0
dot1Δ	NKI2052	MATα can1∆::STE2pr-Sp_his5 lyp1∆ his3∆1 leu2∆0 ura3∆0 met15∆0 dot1::NatMX
OE	NKI4553	MATα can1∆::STE2pr-Sp_his5 lyp1∆ his3∆1 leu2∆0 ura3∆0 met15∆0 dot1::NatNT2-TDH3pr-DOT1
OE-M	NKI2378	MATα can1∆::STE2pr-Sp_his5 lyp1∆ his3∆1 leu2∆0 ura3∆0 met15∆0 dot1::NatNT2-TDH3pr-DOT1G401R
Conditions
UT	untreated
20	20J/m2 UV
80	80 J/m2 UV

## Sheet: EMAP DOT1data
Array	SAGA-related	dot1Δ	dot1Δ (20)	dot1Δ (80)	OE	OE (20)	OE (80)	OE-M	OE-M (20)	OE-M (80)	Feature
UBP8	SAGA-DUB	-0.679658	-2.26695	-0.176802	-4.45209	-5.49519	-2.9943	-5.65398	-4.44272	-2.32539	Ubiquitin-specific protease that is a component of the SAGA (Spt-Ada-Gcn5-Acetyltransferase) acetylation complex; required for SAGA-mediated deubiquitination of histone H2B
SGF11	SAGA-DUB	0.339698	-0.108269	0.619016	-3.25948	-4.26524	-2.74321	-5.57356	-4.29911	-3.66972	Integral subunit of SAGA histone acetyltransferase complex; regulates transcription of a subset of SAGA-regulated genes, required for the Ubp8p association with SAGA and for H2B deubiquitylation
SGF73	SAGA-DUB	0.328281	-0.20826	-0.689755	0.223442	-2.15574	-1.36333	-1.37438	-0.56775	-1.97021	SAGA complex subunit; has a role in anchoring the deubiquitination module into SAGA and SLIK complexes; involved in preinitiation complex assembly at promoters; relocalizes to the cytosol in response to hypoxia; human ortholog ataxin-7 is associated with spinocerebellar ataxia diseases; mutant displays reduced transcription elongation in the G-less-based run-on (GLRO) assay
RTG2	SAGA/SLIK/AGA	-0.093138	0.101421	-0.36437	0.80052	0.178974	-0.296523	#N/A	#N/A	#N/A	Sensor of mitochondrial dysfunction; regulates the subcellular location of Rtg1p and Rtg3p, transcriptional activators of the retrograde (RTG) and TOR pathways; Rtg2p is inhibited by the phosphorylated form of Mks1p
TAF9	SAGA/SLIK/AGA	-2.20555	-1.66802	-1.46692	-0.528169	-0.929299	-0.389921	-1.32939	-1.07286	-0.241137	Subunit (17 kDa) of TFIID and SAGA complexes; involved in RNA polymerase II transcription initiation and in chromatin modification, similar to histone H3
CHD1	SAGA/SLIK/AGA	-0.397721	-0.744007	-0.088935	-0.036622	-1.12886	-0.23676	-0.065967	0.770077	-0.213736	Chromatin remodeler that regulates various aspects of transcription; acts in in conjunction with Isw1b to regulate chromatin structure and maintain chromatin integrity during transcription elongation by RNAP II by preventing trans-histone exchange over coding regions; contains a chromo domain, a helicase domain and a DNA-binding domain; component of both the SAGA and SLIK complexes
TAF10	SAGA/SLIK/AGA	-0.465114	-0.986842	-1.0635	0.20367	-0.873992	-0.544066	-0.218299	-0.268198	-0.000417	Subunit (145 kDa) of TFIID and SAGA complexes; involved in RNA polymerase II transcription initiation and in chromatin modification
TAF12	SAGA/SLIK/AGA	-1.99632	-2.00854	-1.29383	0.961268	-0.241313	-1.0901	0.720321	-0.949198	-0.976996	Subunit (61/68 kDa) of TFIID and SAGA complexes; involved in RNA polymerase II transcription initiation and in chromatin modification, similar to histone H2A
SGF29	SAGA/SLIK/AGA	0.210045	-1.07751	0.302996	0.340192	-0.742018	0.174323	-2.71098	-2.06315	-0.772295	Component of the HAT/Core module of the SAGA, SLIK, and ADA complexes; HAT/Core module also contains Gcn5p, Ngg1p, and Ada2p; binds methylated histone H3K4; involved in transcriptional regulation through SAGA and TBP recruitment to target promoters and H3 acetylation
SPT8	SAGA/SLIK/AGA	0.514382	0.251039	-0.684511	0.870283	0.238046	0.12883	0.437607	-0.755725	-0.821558	Subunit of the SAGA transcriptional regulatory complex but not present in SAGA-like complex SLIK/SALSA, required for SAGA-mediated inhibition at some promoters
AHC1	SAGA/SLIK/AGA	1.23854	1.42008	0.712849	0.699047	0.811152	0.453732	0.332951	0.367109	-0.0595	Subunit of the Ada histone acetyltransferase complex; required for structural integrity of the complex
PMR1		-0.350835	-1.96836	-1.76418	-3.9499	-5.39582	-4.46192	-3.80393	-3.78037	-3.12718	High affinity Ca2+/Mn2+ P-type ATPase required for Ca2+ and Mn2+ transport into Golgi; involved in Ca2+ dependent protein sorting and processing; mutations in human homolog ATP2C1 cause acantholytic skin condition Hailey-Hailey disease
MSC3		-3.44012	-7.03298	-2.43462	-3.94499	-3.2039	-2.57119	-2.87104	-4.78545	-1.98661	Protein of unknown function; green fluorescent protein (GFP)-fusion protein localizes to the cell periphery; msc3 mutants are defective in directing meiotic recombination events to homologous chromatids; potential Cdc28p substrate; protein abundance increases in response to DNA replication stress
CSF1		1.48463	-0.11246	0.03107	-3.54567	-6.1211	-3.77041	-3.84051	-3.85844	-5.16084	Protein required for fermentation at low temperature; the authentic, non-tagged protein is detected in highly purified mitochondria in high-throughput studies
SHP1		1.22941	-0.051203	-0.216891	-3.20268	-3.66418	-4.96048	-2.82976	-4.93113	-3.84658	UBX (ubiquitin regulatory X) domain-containing protein that regulates Glc7p phosphatase activity and interacts with Cdc48p; interacts with ubiquitylated proteins in vivo and is required for degradation of a ubiquitylated model substrate
IRA2		-4.16762	-4.58378	-1.75766	-2.99962	-2.21035	-2.149	-2.41269	-3.01221	-1.28127	GTPase-activating protein; negatively regulates RAS by converting it from the GTP- to the GDP-bound inactive form, required for reducing cAMP levels under nutrient limiting conditions; similar to human neurofibromin; IRA2 has a paralog, IRA1, that arose from the whole genome duplication
GIM5		1.61576	0.25159	0.620567	-2.95188	-4.41913	-3.20485	-1.19814	-1.37162	-1.37882	Subunit of the heterohexameric cochaperone prefoldin complex; prefoldin binds specifically to cytosolic chaperonin and transfers target proteins to it; prefoldin complex also localizes to chromatin of actively transcribed genes in the nucleus and facilitates transcriptional elongation
COQ2		-2.16941	-3.81967	-1.28163	-2.85312	-3.05365	-1.24043	-1.53756	-3.06089	-1.32459	Para hydroxybenzoate polyprenyl transferase; catalyzes the second step in ubiquinone (coenzyme Q) biosynthesis; human COQ2, mutations in which are implicated in an increased risk of mutiple-system atrophy, is able to complement a yeast coq2 null mutant
SER1		-2.6594	-2.86785	-2.74716	-2.82832	-2.55567	-1.48524	-2.58122	-2.44319	-2.33573	3-phosphoserine aminotransferase; catalyzes the formation of phosphoserine from 3-phosphohydroxypyruvate, required for serine and glycine biosynthesis; regulated by the general control of amino acid biosynthesis mediated by Gcn4p; protein abundance increases in response to DNA replication stress
RIC1		-0.869451	-0.677697	-0.521849	-2.78322	-2.82641	-2.66403	-1.02095	-0.770154	-1.65276	Protein involved in retrograde transport to the cis-Golgi network; forms heterodimer with Rgp1p that acts as a GTP exchange factor for Ypt6p; involved in transcription of rRNA and ribosomal protein genes
RAD51		-0.12054	-0.995698	-0.976279	-2.77718	-2.04123	-1.86315	-1.90259	-1.29071	-0.652996	Strand exchange protein; forms a helical filament with DNA that searches for homology; involved in the recombinational repair of double-strand breaks in DNA during vegetative growth and meiosis; homolog of Dmc1p and bacterial RecA protein
HST3		-0.925273	-1.88016	-0.530925	-2.77455	-3.0189	-2.78792	-5.32477	-3.2958	-4.04749	Member of the Sir2 family of NAD(+)-dependent protein deacetylases; involved along with Hst4p in telomeric silencing, cell cycle progression, radiation resistance, genomic stability and short-chain fatty acid metabolism
PRM6		1.27244	0.172346	-0.593733	-2.72067	-1.36726	-1.62133	-3.33177	-2.58193	-1.62762	Potassium transporter that mediates K+ influx; activates high-affinity Ca2+ influx system (HACS) during mating pheromone response; expression up-regulated in response to alpha factor; regulated by Ste12p during mating; localized to sites of polarized growth; member of a fungal-specific gene family; PRM6 has a paralog, KCH1, that arose from the whole genome duplication
CTF18		0.590015	-0.448078	-0.013416	-2.69734	-1.55737	-2.10087	-1.37455	-0.526345	-0.727829	Subunit of a complex with Ctf8p that shares some subunits with Replication Factor C and is required for sister chromatid cohesion; may have overlapping functions with Rad24p in the DNA damage replication checkpoint
RSN1		-0.242397	-0.841733	0.035027	-2.68888	-2.28416	-1.69431	-1.68722	-2.02789	-1.18362	Membrane protein of unknown function; overexpression suppresses NaCl sensitivity of sro7 mutant cells by restoring sodium pump (Ena1p) localization to the plasma membrane
HOM3		-3.44497	-4.31506	-1.44821	-2.5482	-3.75255	-1.73246	-3.66128	-2.72471	-2.14602	Aspartate kinase (L-aspartate 4-P-transferase); cytoplasmic enzyme that catalyzes the first step in the common pathway for methionine and threonine biosynthesis; expression regulated by Gcn4p and the general control of amino acid synthesis
MSS18		-0.968542	-2.62178	-0.315623	-2.52695	-4.39673	-2.22448	-0.092349	-2.57675	-0.428994	Nuclear encoded protein needed for efficient splicing of mitochondrial COX1 aI5beta intron; mss18 mutations block cleavage of 5' exon - intron junction; phenotype of intronless strain suggests additional functions
ARC1		-0.236573	-0.4733	-0.982066	-2.41144	-3.11413	-3.93895	-1.42191	-2.95958	-3.47192	Protein that binds tRNA and methionyl- and glutamyl-tRNA synthetases (Mes1p and Gus1p), delivering tRNA to them, stimulating catalysis, and ensuring their localization to the cytoplasm; also binds quadruplex nucleic acids; protein abundance increases in response to DNA replication stress
SWM1		0.160753	0.551757	0.466333	-2.37399	-1.7873	-2.59827	1.78608	0.696356	0.360181	Subunit of the anaphase-promoting complex (APC); APC is an E3 ubiquitin ligase that regulates the metaphase-anaphase transition and exit from mitosis; required for activation of the daughter-specific gene expression and spore wall maturation
GSH2		-3.63287	-4.27975	-3.50385	-2.35105	-3.42575	-2.85807	-3.16531	-4.56849	-3.60272	Glutathione synthetase; catalyzes the ATP-dependent synthesis of glutathione (GSH) from gamma-glutamylcysteine and glycine; induced by oxidative stress and heat shock
CSM3		0.581543	-0.011454	-0.060698	-2.32839	-2.4105	-2.80146	-1.61514	-2.18526	-1.20409	Replication fork associated factor; required for stable replication fork pausing; component of the DNA replication checkpoint pathway; required for accurate chromosome segregation during meiosis; forms nuclear foci upon DNA replication stress
HPC2		-0.746268	-1.3467	-1.07579	-2.32405	-2.94707	-1.43785	-0.523005	-0.432077	0.169543	Subunit of the HIR complex; HIR is a nucleosome assembly complex involved in regulation of histone gene transcription; mutants display synthetic defects with subunits of FACT, a complex that allows passage of RNA Pol II through nucleosomes
CHO2		-2.21993	-3.67443	-3.95219	-2.29879	-2.93252	-3.45659	-4.06491	-2.78318	-4.00153	Phosphatidylethanolamine methyltransferase (PEMT); catalyzes the first step in the conversion of phosphatidylethanolamine to phosphatidylcholine during the methylation pathway of phosphatidylcholine biosynthesis
SKG1		-0.855788	-0.787609	0.368912	-2.24792	-1.21893	-1.01745	-2.66138	-1.9699	-1.12622	Transmembrane protein with a role in cell wall polymer composition; localizes on inner surface of plasma membrane at bud and in daughter cell; SKG1 has a paralog, AIM20, that arose from the whole genome duplication
YCR050C		-3.31016	-2.93592	-2.97381	-2.24696	-2.8642	-1.7293	-1.85974	-2.09795	-1.54634	Non-essential protein of unknown function; deletion mutant is synthetically sick or lethal with alpha-synuclein
SSN8		-0.426531	-1.19485	-0.982672	-2.21928	-2.06858	-2.69392	#N/A	#N/A	#N/A	Cyclin-like component of the RNA polymerase II holoenzyme; involved in phosphorylation of the RNA polymerase II C-terminal domain; forms a kinase-cyclin pair in the RNAPII holoenzyme with Ssn3p; required for both entry into and execution of the meiotic program; involved in glucose repression and telomere maintenance; cyclin homolog 35% identical to human cyclin C
LDB18		-1.35072	-2.24137	-0.814291	-2.18275	-2.29808	-1.35505	-1.76986	-1.52947	-0.51076	Component of the dynactin complex; dynactin is required for dynein activity; null mutant exhibits defects in nuclear migration and spindle orientation and has reduced affinity for alcian blue dye; has homology to mammalian dynactin subunit p24
UBR1		-1.06159	-1.36686	-1.48744	-2.16563	-2.2374	-0.815684	-2.0457	-2.10983	-1.87145	E3 ubiquitin ligase (N-recognin); forms heterodimer with Rad6p to ubiquitinate substrates in the N-end rule pathway; regulates peptide transport via Cup9p ubiquitination; plays a major role in targeting cytosolic misfolded proteins for degradation; mutation in human UBR1 causes Johansson-Blizzard Syndrome (JBS)
MAL31		-1.56085	-1.72922	-0.787211	-2.15728	-2.65193	-1.56128	-1.46514	-1.78298	-1.17705	Maltose permease; high-affinity maltose transporter (alpha-glucoside transporter); encoded in the MAL3 complex locus; member of the 12 transmembrane domain superfamily of sugar transporters; functional in genomic reference strain S288C
SKI3		0.570684	0.464634	0.411193	-2.14207	-1.33498	-1.38338	-2.15456	-1.72048	-0.282106	Ski complex component and TPR protein, mediates 3'-5' RNA degradation by the cytoplasmic exosome; null mutants have superkiller phenotype of increased viral dsRNAs and are synthetic lethal with mutations in 5'-3' mRNA decay; mutations in the human ortholog, TTC37, causes Syndromic diarrhea/Trichohepatoenteric (SD/THE) syndrome
GET1		-1.04296	-1.82904	-0.828888	-2.13623	-3.03777	-2.51833	-0.824487	-1.18965	-0.540699	Subunit of the GET complex; involved in insertion of proteins into the ER membrane; required for the retrieval of HDEL proteins from the Golgi to the ER in an ERD2 dependent fashion and for normal mitochondrial morphology and inheritance
COS6		-1.41564	-1.30045	-0.213389	-2.11841	-2.06232	-1.28538	-1.02532	-1.28501	-0.107408	Protein of unknown function; member of the DUP380 subfamily of conserved, often subtelomerically-encoded proteins
NPP1		0.036917	0.022729	0.555528	-2.10053	-1.39479	-1.01344	-3.05429	-3.06019	-1.43456	Nucleotide pyrophosphatase/phosphodiesterase; mediates extracellular nucleotide phosphate hydrolysis along with Npp2p and Pho5p; activity and expression enhanced during conditions of phosphate starvation; involved in spore wall assembly; NPP1 has a paralog, NPP2, that arose from the whole genome duplication, and an npp1 npp2 double mutant exhibits reduced dityrosine fluorescence relative to the s…
TEF4		-2.30971	-2.73784	-1.4017	-2.04967	-3.99271	-1.98004	-1.72422	-1.95177	-1.02064	Gamma subunit of translational elongation factor eEF1B; stimulates the binding of aminoacyl-tRNA (AA-tRNA) to ribosomes by releasing eEF1A (Tef1p/Tef2p) from the ribosomal complex
YCH1		-0.337123	-0.391906	-0.336309	-2.03726	-1.80708	-1.77338	-1.09274	-1.39027	-0.377853	Phosphatase with sequence similarity to Cdc25p; Arr2p and Mih1p; member of the single-domain rhodanese homology superfamily; green fluorescent protein (GFP)-fusion protein localizes to both the cytoplasm and the nucleus
BOP2		-0.113313	0.237998	0.152316	-2.02843	-0.916998	-1.45619	#N/A	#N/A	#N/A	Protein of unknown function
RAD24		0.599096	-0.381941	-0.066692	-2.02312	0.367587	-0.469835	-0.921632	-0.304957	-0.544268	Checkpoint protein; involved in the activation of the DNA damage and meiotic pachytene checkpoints; subunit of a clamp loader that loads Rad17p-Mec3p-Ddc1p onto DNA; homolog of human and S. pombe Rad17 protein
YKE2		0.260891	-1.02796	-0.884688	-2.02171	-3.92841	-2.85871	-3.22695	-1.89893	-3.55704	Subunit of the heterohexameric Gim/prefoldin protein complex; involved in the folding of alpha-tubulin, beta-tubulin, and actin; prefoldin complex also localizes to chromatin of actively transcribed genes in the nucleus and facilitates transcriptional elongation
SLX8		1.3511	-0.615594	0.279511	-2.01378	-2.46005	-2.45781	-1.22193	-1.71382	-1.09338	Subunit of Slx5-Slx8 SUMO-targeted ubiquitin ligase (STUbL) complex; stimulated by prior attachment of SUMO to the substrate; contains a C-terminal RING domain; forms nuclear foci upon DNA replication stress
UBP12		-0.78065	-1.28981	-0.773647	-2.00931	-2.47589	-2.26073	-1.42583	-1.90148	-0.780832	Ubiquitin-specific protease; cleaves ubiquitin from ubiquitinated proteins; present in the nucleus and cytoplasm
NIP100		-1.80801	-1.44397	-0.353769	-2.00434	-2.96203	-2.23534	-1.06886	-2.50413	-0.597136	Large subunit of the dynactin complex; dynactin is involved in partitioning the mitotic spindle between mother and daughter cells; putative ortholog of mammalian p150(glued)
ARP1		-0.328245	-1.3072	0.146612	-1.99386	-2.55286	-1.32438	-2.50143	-2.26889	-0.615612	Actin-related protein of the dynactin complex; required for spindle orientation and nuclear migration; putative ortholog of mammalian centractin
IMP2		-1.40564	-3.17887	-0.286573	-1.993	-2.64983	-0.834268	-2.00997	-2.59815	-0.98588	Catalytic subunit of the mitochondrial inner membrane peptidase complex, required for maturation of mitochondrial proteins of the intermembrane space; complex contains Imp1p and Imp2p (both catalytic subunits), and Som1p
SWM2		-0.885398	0.573753	-0.386705	-1.98285	-0.428676	-1.18379	-0.956005	0.252815	-0.556041	Protein with a role in snRNA and snoRNA cap trimethylation; interacts with Tgs1p and shows similar phenotypes; required for trimethylation of the caps of spliceosomal snRNAs and the U3 snoRNA, and for efficient 3' end processing of U3 snoRNA; may act as a specificity factor for Tgs1p
DIA2		0.342185	-1.20283	-0.539527	-1.93542	-3.42337	-0.683489	-1.88987	-1.88587	-2.68774	Origin-binding F-box protein; forms SCF ubiquitin ligase complex with Skp1p and Cdc53p; required to target Cdc6p for ubiquitin-mediated destruction during G1 phase; required for deactivation of Rad53 checkpoint kinase, completion of DNA replication during recovery from DNA damage; required for assembly of RSC complex, RSC-mediated transcription regulation, and nucleosome positioning; involved in …
TRP3		-0.271418	0.09889	-0.07353	-1.90382	-1.30452	-1.03762	-1.62055	-0.700228	-0.695751	Indole-3-glycerol-phosphate synthase; forms bifunctional hetero-oligomeric anthranilate synthase:indole-3-glycerol phosphate synthase enzyme complex with Trp2p
HEL2		-0.5791	-1.09826	-0.381895	-1.8973	-2.69944	-2.78231	0.247464	-0.720921	0.110865	RING finger ubiquitin ligase (E3); involved in ubiquitylation and degradation of excess histones; interacts with Ubc4p and Rad53p; null mutant sensitive to hydroxyurea (HU); green fluorescent protein (GFP)-fusion protein localizes to the cytoplasm; computational analysis suggests a role as a transcription factor
HCM1		0.231918	-0.79737	0.035057	-1.89406	-1.61586	-1.37012	-0.126556	-0.342497	-0.716052	Forkhead transcription factor; drives S-phase specific expression of genes involved in chromosome segregation, spindle dynamics, and budding; suppressor of calmodulin mutants with specific SPB assembly defects; telomere maintenance role
TRM10		0.009201	0.197911	-0.237489	-1.87737	-1.12135	-1.36373	0.665645	0.199229	0.350913	tRNA methyltransferase; methylates the N-1 position of guanine at position 9 in tRNAs; protein abundance increases in response to DNA replication stress; member of the SPOUT (SpoU-TrmD) methyltransferase family
RSP5		-1.30594	-0.597	-1.50044	-1.86295	-1.74333	-1.00522	-0.813787	-1.77264	-0.700471	E3 ubiquitin ligase of the NEDD4 family; involved in regulating many cellular processes including MVB sorting, heat shock response, transcription, endocytosis, and ribosome stability; human homolog is involved in Liddle syndrome; mutant tolerates aneuploidy; ubiquitinates Sec23p and Sna3p
TAN1		0.530275	-0.507683	-0.687445	-1.84872	-1.03601	-1.36039	-0.573912	-1.72124	-0.608368	Putative tRNA acetyltransferase; RNA-binding protein required for the formation of the modified nucleoside N(4)-acetylcytidine in serine and leucine tRNAs but not required for the same modification in 18S rRNA; protein abundance increases in response to DNA replication stress
GAC1		-0.934609	-0.786122	-0.012319	-1.84174	-0.697678	0.756971	-1.07306	-1.04295	0.333105	Regulatory subunit for Glc7p type-1 protein phosphatase (PP1); tethers Glc7p to Gsy2p glycogen synthase, binds Hsf1p heat shock transcription factor, required for induction of some HSF-regulated genes under heat shock; GAC1 has a paralog, PIG1, that arose from the whole genome duplication
TPK3		-0.77359	-0.335683	-0.030582	-1.82426	-1.58936	-1.11589	1.31251	0.698245	0.82065	cAMP-dependent protein kinase catalytic subunit; promotes vegetative growth in response to nutrients via the Ras-cAMP signaling pathway; partially redundant with Tpk1p and Tpk2p; localizes to P-bodies during stationary phase; TPK3 has a paralog, TPK1, that arose from the whole genome duplication
MNN4		-0.936084	-1.22316	-0.643729	-1.8128	-1.75533	-0.756585	-2.08086	-2.01023	-0.352395	Putative positive regulator of mannosylphosphate transferase Mnn6p; involved in mannosylphosphorylation of N-linked oligosaccharides; expression increases in late-logarithmic and stationary growth phases; coding sequence contains length polymorphisms in different strains; MNN4 has a paralog, YJR061W, that arose from the whole genome duplication
NEM1		1.34388	1.00917	1.32697	-1.81034	-2.37641	-1.66289	-1.3511	-1.16851	0.030906	Probable catalytic subunit of Nem1p-Spo7p phosphatase holoenzyme; regulates nuclear growth by controlling phospholipid biosynthesis, required for normal nuclear envelope morphology and sporulation; homolog of the human protein Dullard
SWD1		0.009512	-0.408532	0.360077	-1.78367	-1.88954	-1.37018	-1.91056	-1.43399	-1.21572	Subunit of the COMPASS (Set1C) complex; COMPASS methylates histone H3 on lysine 4 and is required in transcriptional silencing near telomeres; WD40 beta propeller superfamily member with similarity to mammalian Rbbp7
RHB1		-2.6198	-2.52404	-1.76604	-1.77608	-2.19057	-2.05619	-2.04074	-2.13673	-1.304	Putative Rheb-related GTPase involved in regulating canavanine resistance and arginine uptake; member of the Ras superfamily of G-proteins
RPS6A		0.996561	0.698023	0.388829	-1.74116	-1.55106	-1.7437	0.315527	0.099269	-0.307254	Protein component of the small (40S) ribosomal subunit; homologous to mammalian ribosomal protein S6, no bacterial homolog; RPS6A has a paralog, RPS6B, that arose from the whole genome duplication
RPL2A		-0.19346	0.621639	-0.109121	-1.72865	-2.5459	-1.47413	-3.74856	-2.76237	-1.75792	Ribosomal 60S subunit protein L2A; homologous to mammalian ribosomal protein L2 and bacterial L2; RPL2A has a paralog, RPL2B, that arose from the whole genome duplication
PMP1		-0.456368	-0.196455	-0.227058	-1.72677	-1.04446	-0.804133	-1.11596	-1.4582	-0.586898	Regulatory subunit for the plasma membrane H(+)-ATPase Pma1p; small single-membrane span proteolipid; forms unique helix and positively charged cytoplasmic domain that is able to specifically segregate phosphatidylserines; PMP1 has a paralog, PMP2, that arose from the whole genome duplication
HUR1		1.85373	0.735544	-0.006523	-1.72415	-2.7994	-3.43888	#N/A	#N/A	#N/A	Protein of unknown function; reported null mutant phenotype of hydroxyurea sensitivity may be due to effects on overlapping PMR1 gene
CBT1		-0.656504	-2.66418	-0.90895	-1.71212	-1.98385	-0.801435	-1.31026	-1.88609	-0.402532	Protein involved in 5' RNA end processing; substrates include mitochondrial COB, 15S_rRNA, and RPM1 transcripts; may also have a role in 3' end processing of the COB pre-mRNA; displays genetic interaction with cell cycle-regulated kinase Dbf2p
HAP3		-1.08135	-1.8434	-0.953896	-1.70762	-2.60972	-1.99691	0.716554	-1.17844	-0.778994	Subunit of the heme-activated, glucose-repressed Hap2p/3p/4p/5p CCAAT-binding complex, a transcriptional activator and global regulator of respiratory gene expression; contains sequences contributing to both complex assembly and DNA binding
RIM1		-1.5323	-3.09263	-1.05559	-1.6999	-1.94493	-0.685511	-1.61166	-2.46527	-1.02701	Single-stranded DNA-binding protein essential for mitochondrial genome maintenance; involved in mitochondrial DNA replication
HAP2		-0.968135	-2.88673	-1.60017	-1.69284	-3.48039	-1.76443	-1.0116	-2.25886	-1.12845	Subunit of the heme-activated, glucose-repressed Hap2p/3p/4p/5p CCAAT-binding complex, a transcriptional activator and global regulator of respiratory gene expression; contains sequences sufficient for both complex assembly and DNA binding
FLX1		-0.374803	-0.419853	-0.505364	-1.69231	-2.18939	-0.998997	-0.450533	-0.63849	-0.182345	Protein required for transport of flavin adenine dinucleotide (FAD); a synthesis product of riboflavin, across the mitochondrial membrane
PAC1		-0.017703	0.257843	0.077072	-1.67917	-1.3129	-1.57501	-0.547057	-0.998271	-0.59009	Involved in nuclear migration, part of the dynein/dynactin pathway; targets dynein to microtubule tips, which is necessary for sliding of microtubules along bud cortex; serves at interface between dynein's ATPase site and its microtubule binding stalk, causing individual dynein motors to remain attached to microtubules for long periods; synthetic lethal with bni1; homolog of human LIS1, mutations…
RPI1		-0.424886	0.035376	-0.660697	-1.6682	-1.75409	-1.54055	-1.08416	-1.70479	-1.3781	Transcription factor, allelic differences between S288C and Sigma1278b; mediates fermentation stress tolerance by modulating cell wall integrity; overexpression suppresses heat shock sensitivity of wild-type RAS2 overexpression and also suppresses cell lysis defect of mpk1 mutation; allele from S288c can confer fMAPK pathway independent transcription of FLO11; S288C and Sigma1278b alleles differ …
BFA1		-1.2692	-1.84282	-0.828015	-1.6656	-2.57135	-2.71691	-0.778374	-2.26558	-0.884522	Component of the GTPase-activating Bfa1p-Bub2p complex; involved in multiple cell cycle checkpoint pathways that control exit from mitosis
RPL41B		0.461928	0.712785	-0.060179	-1.61717	-0.682132	-0.408111	-1.36268	-0.583698	-1.19529	Ribosomal 60S subunit protein L41B; comprises only 25 amino acids; rpl41a rpl41b double null mutant is viable; homologous to mammalian ribosomal protein L41, no bacterial homolog; RPL41B has a paralog, RPL41A, that arose from the whole genome duplication
UBC5		-0.21473	-0.447077	-0.327472	-1.60231	-1.93826	-0.983713	0.169007	-0.931254	-1.00154	Ubiquitin-conjugating enzyme; mediates selective degradation of short-lived, abnormal, or excess proteins, including histone H3; central component of the cellular stress response; expression is heat inducible; protein abundance increases in response to DNA replication stress; UBC5 has a paralog, UBC4, that arose from the whole genome duplication
CDC26		0.140704	1.42334	0.5255	-1.59192	0.567404	-1.17894	0.520228	0.69718	-0.589311	Subunit of the Anaphase-Promoting Complex/Cyclosome (APC/C); which is a ubiquitin-protein ligase required for degradation of anaphase inhibitors, including mitotic cyclins, during the metaphase/anaphase transition; relocalizes to the cytosol in response to hypoxia
IPT1		-2.19314	-2.21041	-1.15634	-1.58297	-1.94841	-1.23015	-1.1819	-2.22584	-1.18254	Inositolphosphotransferase, involved in synthesis of mannose-(inositol-P)2-ceramide (M(IP)2C), the most abundant sphingolipid; can mutate to resistance to the antifungals syringomycin E and DmAMP1 and to K. lactis zymocin
ASI1		-0.689125	-0.878637	0.613982	-1.56054	-1.58311	0.087474	-2.02152	-0.825725	-0.24465	Putative integral membrane E3 ubiquitin ligase; acts with Asi2p and Asi3p to ensure the fidelity of SPS-sensor signalling by maintaining the dormant repressed state of gene expression in the absence of inducing signals; ASI1 has a paralog, ASI3, that arose from the whole genome duplication
BOI1		-0.620342	-1.0189	-0.757649	-1.51474	0.108592	0.491447	-0.207514	0.045584	-1.13519	Protein implicated in polar growth; functionally redundant with Boi2p; interacts with bud-emergence protein Bem1p; contains an SH3 (src homology 3) domain and a PH (pleckstrin homology) domain; relocalizes from bud neck to cytoplasm upon DNA replication stress; BOI1 has a paralog, BOI2, that arose from the whole genome duplication
KAR3		-0.895955	-1.25384	-0.821912	-1.51195	-0.807215	-0.682163	0.732129	-0.336145	0.493272	Minus-end-directed microtubule motor; functions in mitosis and meiosis, localizes to the spindle pole body and localization is dependent on functional Cik1p, required for nuclear fusion during mating; potential Cdc28p substrate
KTR2		-0.651853	-0.505546	-0.291086	-1.50885	-0.234574	0.138416	0.446413	-0.541155	0.00736	Mannosyltransferase involved in N-linked protein glycosylation; member of the KRE2/MNT1 mannosyltransferase family; KTR2 has a paralog, YUR1, that arose from the whole genome duplication
CLN1		-2.12933	-3.45643	-0.977114	-1.49829	-1.92225	-1.01181	-1.18432	-2.11308	-0.549794	G1 cyclin involved in regulation of the cell cycle; activates Cdc28p kinase to promote the G1 to S phase transition; late G1 specific expression depends on transcription factor complexes, MBF (Swi6p-Mbp1p) and SBF (Swi6p-Swi4p); CLN1 has a paralog, CLN2, that arose from the whole genome duplication
PMT3		-0.540404	0.111174	0.418585	-1.49655	-1.21751	-0.380868	0.333003	-0.139173	0.497745	Protein O-mannosyltransferase; transfers mannose residues from dolichyl phosphate-D-mannose to protein serine/threonine residues; acts in a complex with Pmt5p, can instead interact with Pmt1p in some conditions; antifungal drug target; PMT3 has a paralog, PMT2, that arose from the whole genome duplication
FMP27		0.571683	0.268083	0.273766	-1.4918	0.042641	-0.143407	0.157061	0.485149	0.802405	Putative protein of unknown function; the authentic, non-tagged protein is detected in highly purified mitochondria in high-throughput studies
SHE10		-0.875251	-0.296532	-0.695076	-1.48508	-1.10362	-0.831563	-1.36665	-1.92649	-0.569494	Protein involved in outer spore wall assembly; likely involved directly in dityrosine layer assembly; putative GPI-anchored protein; overexpression causes growth arrest; SHE10 has a paralog, OSW7/YFR039C, that arose from the whole genome duplication and deletion of both SHE10 and OWS7 results in reduced dityrosine fluorescence from the spore wall relative to other mutants
SNF4		-0.972653	-0.570016	-0.497814	-1.48485	-1.53178	-0.601274	-0.541724	-0.664349	-0.413105	Activating gamma subunit of the AMP-activated Snf1p kinase complex; additional subunits of the complex are Snf1p and a Sip1p/Sip2p/Gal83p family member; activates glucose-repressed genes, represses glucose-induced genes; role in sporulation, and peroxisome biogenesis; protein abundance increases in response to DNA replication stress
YMR010W		-0.36068	0.047593	0.941606	-1.48331	-1.17363	-0.692457	-1.44582	-1.8342	-1.01247	Putative protein of unknown function; green fluorescent protein (GFP)-fusion protein localizes to the cytoplasm; YMR010W is not an essential gene; YMR010W mRNA is transcribed with ADI1
YER077C		-0.445829	-0.010872	-0.392715	-1.47544	-0.264239	-1.03491	-1.0706	-1.3602	-0.698183	Putative protein of unknown function; green fluorescent protein (GFP)-fusion protein localizes to the mitochondrion; null mutation results in a decrease in plasma membrane electron transport
MAK32		-1.14557	-0.695616	-0.570792	-1.47388	0.059075	-0.762239	-0.752012	-0.002225	-0.776166	Protein necessary for structural stability of L-A double-stranded RNA-containing particles
LIN1		-0.119175	0.068827	-0.029569	-1.47318	-1.6397	-0.113912	-0.101608	-0.339083	-0.012972	Non-essential component of U5 snRNP; nuclear protein; physically interacts with Irr1p of cohesin complex; may link together proteins involved in chromosome segregation, mRNA splicing and DNA replication
SWF1		-1.85914	-2.17943	-2.28775	-1.463	-2.09939	-1.87263	-1.34689	-1.6965	-0.845552	Palmitoyltransferase that acts on transmembrane proteins; including the SNAREs Snc1p, Syn8p, Tlg1p and likely all SNAREs; contains an Asp-His-His-Cys-cysteine rich (DHHC-CRD) domain; may have a role in vacuole fusion
NMD4		-0.121045	0.292723	-0.197365	-1.46254	-0.826621	-0.347625	-1.71051	-1.03016	0.016398	Protein that may be involved in nonsense-mediated mRNA decay; interacts with Nam7p, relocalizes from nucleus to cytoplasmic foci upon DNA replication stress
CIK1		-0.604564	-1.80573	-1.2339	-1.45543	-1.95535	-1.6623	-2.64835	-2.5263	-2.05304	Kinesin-associated protein; required for both karyogamy and mitotic spindle organization, interacts stably and specifically with Kar3p and may function to target this kinesin to a specific cellular role; CIK1 has a paralog, VIK1, that arose from the whole genome duplication
RPS21B		-0.886654	-1.63575	-1.47957	-1.44304	-1.97307	-1.72187	-0.29662	-1.35568	-0.806084	Protein component of the small (40S) ribosomal subunit; homologous to mammalian ribosomal protein S21, no bacterial homolog; RPS21B has a paralog, RPS21A, that arose from the whole genome duplication
LUG1		-0.966488	-1.80114	-0.92795	-1.44069	-1.45945	-2.00322	-0.513238	-1.23426	-0.798792	Putative protein of unknown function; green fluorescent protein (GFP)-fusion protein localizes to the nucleolus; YCR087C-A is not an essential gene (1)
YSY6		-0.151948	-0.144492	0.811877	-1.43923	-0.045099	0.052998	-2.29074	-1.75817	-1.06433	Protein whose expression suppresses a secretory pathway mutation in E. coli; has similarity to the mammalian RAMP4 protein involved in secretion
IRC25		-0.292564	-0.534185	-1.05036	-1.43918	-1.61062	-1.1476	-2.5328	-2.99817	-1.35896	Component of a heterodimeric Poc4p-Irc25p chaperone; involved in assembly of alpha subunits into the 20S proteasome; may regulate formation of proteasome isoforms with alternative subunits under different conditions
NUM1		1.55441	1.21448	0.888192	-1.4146	-1.82323	-0.594949	-0.536862	0.763847	0.73298	Protein required for nuclear migration, component of the mitochondria-ER-cortex-ancor (MECA); required for the association of mitochondria with the cell cortex and for accurate distribution of mitochondrial network; interacts with Mdm36p to link the ER and motochondria at the cortex; localizes to the mother cell cortex and the bud tip; may mediate interactions of dynein and cytoplasmic microtubul…
DAL81		-2.21096	-2.17493	-1.81678	-1.40035	-2.64473	-1.93018	-2.06047	-3.17706	-2.36074	Positive regulator of genes in multiple nitrogen degradation pathways; contains DNA binding domain but does not appear to bind the dodecanucleotide sequence present in the promoter region of many genes involved in allantoin catabolism
APQ12		-0.899352	-1.1695	-1.44807	-1.39975	-1.6537	-1.03494	-1.01268	-1.66642	-0.94027	Protein required for nuclear envelope morphology; nuclear pore complex localization, mRNA export from the nucleus; exhibits synthetic lethal genetic interactions with genes involved in lipid metabolism
YPR084W		-0.426333	-0.869499	-0.372588	-1.39707	-1.78416	-1.01019	-2.09652	-1.85423	-0.776159	Putative protein of unknown function
HOM6		-1.78772	-2.24415	-1.15858	-1.39551	-3.22291	-1.59158	-2.23827	-4.03866	-2.61746	Homoserine dehydrogenase (L-homoserine:NADP oxidoreductase); dimeric enzyme that catalyzes the third step in the common pathway for methionine and threonine biosynthesis; enzyme has nucleotide-binding, dimerization and catalytic regions
GIM3		1.69703	0.662888	0.518833	-1.39529	-0.75703	-1.70794	#N/A	#N/A	#N/A	Subunit of the heterohexameric cochaperone prefoldin complex; prefoldin binds specifically to cytosolic chaperonin and transfers target proteins to it; prefoldin complex also localizes to chromatin of actively transcribed genes in the nucleus and facilitates transcriptional elongation
JEM1		-1.01291	-0.1766	-0.593024	-1.39232	-0.271492	-0.758825	-0.853394	-0.893096	-0.676736	DnaJ-like chaperone required for nuclear membrane fusion during mating; localizes to the ER membrane; exhibits genetic interactions with KAR2
YNG2		-0.812601	-0.802432	-0.829461	-1.37043	-0.172045	-0.21169	-0.248223	-1.11659	-0.880458	Subunit of NuA4, an essential histone acetyltransferase complex; positions Piccolo NuA4 for efficient acetylation of histone H4 or histone H2A; relocalizes to the cytosol in response to hypoxia; similar to human tumor suppressor ING1 and its isoforms ING4 and ING5
ALG3		-1.4853	-0.9797	-0.573316	-1.36753	-0.502771	0.462542	-1.2951	-2.30531	-1.42894	Dolichol-P-Man dependent alpha(1-3) mannosyltransferase; involved in the synthesis of dolichol-linked oligosaccharide donor for N-linked glycosylation of proteins
SAM37		0.367475	-0.062388	-0.404451	-1.33962	-1.44153	-1.86538	0.732499	0.301922	-0.606398	Component of the Sorting and Assembly Machinery (SAM or TOB complex) of the mitochondrial outer membrane, which binds precursors of beta-barrel proteins and facilitates their outer membrane insertion; contributes to SAM complex stability
GPB1		-0.427528	-0.642704	-0.825492	-1.32451	-1.8033	-0.397397	-1.50228	-1.19165	-0.818146	Multistep regulator of cAMP-PKA signaling; inhibits PKA downstream of Gpa2p and Cyr1p, thereby increasing cAMP dependency; promotes ubiquitin-dependent proteolysis of Ira2p; regulated by G-alpha protein Gpa2p; GPB1 has a paralog, GPB2, that arose from the whole genome duplication
UBX7		-1.09689	-0.912345	-0.683302	-1.31785	-1.51032	-0.038643	-0.547629	-1.83604	-0.326232	UBX (ubiquitin regulatory X) domain-containing protein; interacts with Cdc48p; UBX7 has a paralog, UBX6, that arose from the whole genome duplication
MDM12		0.118234	0.81695	0.296949	-1.31632	-0.311048	-1.68534	-0.621807	-1.62624	-1.17848	Mitochondrial outer membrane protein; required for transmission of mitochondria to daughter cells; component of the ERMES complex that links the ER to mitochondria; may influence import and assembly of outer membrane beta-barrel proteins
MED7		-0.742655	-1.31889	-0.464679	-1.30119	-1.46887	-0.513475	-1.43011	-1.94015	-0.806033	Subunit of the RNA polymerase II mediator complex; associates with core polymerase subunits to form the RNA polymerase II holoenzyme; essential for transcriptional regulation
JNM1		-0.959643	-1.67626	-0.437249	-1.29525	-2.14405	-0.828845	-2.23488	-1.96172	-0.228289	Component of the yeast dynactin complex; consisting of Nip100p, Jnm1p, and Arp1p; required for proper nuclear migration and spindle partitioning during mitotic anaphase B
CDC36		-0.475974	-1.71865	-0.608939	-1.29297	-1.77625	-0.163505	-0.761911	-2.05594	-0.490791	Component of the CCR4-NOT complex, which has multiple roles in regulating mRNA levels including regulation of transcription and destabilizing mRNAs by deadenylation; basal transcription factor
ELG1		-0.75791	-1.35578	-0.455938	-1.28801	-1.21333	-0.777196	-1.76985	-0.699863	-0.373838	Subunit of an alternative replication factor C complex; important for DNA replication and genome integrity; suppresses spontaneous DNA damage; involved in homologous recombination-mediated repair and telomere homeostasis; required for PCNA (Pol30p) unloading during DNA replication
RPN4		1.4505	1.67388	1.21562	-1.27747	-0.999191	-0.827487	-1.52723	-2.27875	-1.25545	Transcription factor that stimulates expression of proteasome genes; Rpn4p levels are in turn regulated by the 26S proteasome in a negative feedback control mechanism; RPN4 is transcriptionally regulated by various stress responses; relative distribution to the nucleus increases upon DNA replication stress
RAD27		1.06997	0.678886	0.262518	-1.27202	-2.15163	-1.93036	-0.930639	-2.28742	-2.69175	5' to 3' exonuclease, 5' flap endonuclease; required for Okazaki fragment processing and maturation, for long-patch base-excision repair and large loop repair (LLR); member of the S. pombe RAD2/FEN1 family; relocalizes to the cytosol in response to hypoxia
OPI3		-3.36509	-6.60936	-4.13282	-1.26232	-2.29647	-2.94705	-1.19676	-1.61318	-0.711412	Phospholipid methyltransferase (methylene-fatty-acyl-phospholipid synthase), catalyzes the last two steps in phosphatidylcholine biosynthesis
DNM1		0.379588	0.167309	-0.247142	-1.26131	-1.42391	-1.13505	-0.378143	-0.433206	0.023046	Dynamin-related GTPase required for mitochondrial fission and morphology; assembles on the cytoplasmic face of mitochondrial tubules at sites at which division will occur; also participates in endocytosis and regulating peroxisome abundance
SKT5		-1.36813	-0.835876	-0.114334	-1.25244	-0.670354	0.474458	-0.017622	-1.38037	0.422798	Activator of Chs3p (chitin synthase III) during vegetative growth; recruits Chs3p to the bud neck via interaction with Bni4p; SKT5 has a paralog, SHC1, that arose from the whole genome duplication
RSC58		1.51207	0.783373	-0.253957	-1.25131	-0.968294	-1.12276	1.63989	1.87244	0.216513	Component of the RSC chromatin remodeling complex; RSC functions in transcriptional regulation and elongation, chromosome stability, and establishing sister chromatid cohesion; involved in telomere maintenance
HXT8		0.417877	0.994445	0.245721	-1.24616	-0.960211	-0.834297	-1.00225	0.478658	-0.653637	Protein of unknown function with similarity to hexose transporter family members, expression is induced by low levels of glucose and repressed by high levels of glucose
CYT1		-0.793564	-2.63777	-0.879592	-1.23577	-1.97855	-0.61847	-1.71452	-2.28197	-0.353525	Cytochrome c1; component of the mitochondrial respiratory chain; expression is regulated by the heme-activated, glucose-repressed Hap2p/3p/4p/5p CCAAT-binding complex
STP4		-0.544636	-0.19005	-0.495842	-1.22354	-1.41803	-0.685655	-1.07396	-0.239985	-0.50224	Protein containing a Kruppel-type zinc-finger domain; similar to Stp1p, Stp2p; predicted transcription factor; relative distribution to the nucleus increases upon DNA replication stress; STP4 has a paralog, STP3, that arose from the whole genome duplication
CSM1		-0.892361	0.154807	-0.092513	-1.21647	-0.60975	-0.73473	-0.778007	0.182201	0.236098	Nucleolar protein that forms a complex with Lrs4p and then Mam1p at kinetochores during meiosis I to mediate accurate homolog segregation; required for condensin recruitment to the replication fork barrier site and rDNA repeat segregation
SSF2		-0.091973	-0.971793	-0.282926	-1.20802	-1.67436	-0.702276	-1.00782	-0.41283	-0.683296	Protein required for ribosomal large subunit maturation; functionally redundant with Ssf1p; member of the Brix family; SSF2 has a paralog, SSF1, that arose from the whole genome duplication
ELC1		-1.33914	-0.95677	-0.355484	-1.19593	-0.405554	-0.66023	-1.78953	-0.714184	-0.940622	Elongin C, conserved among eukaryotes; forms a complex with Cul3p that polyubiquitylates monoubiquitylated RNA polymerase II to trigger its proteolysis; plays a role in global genomic repair
SWD3		-0.73137	-2.34756	-1.07144	-1.19326	-2.24899	-1.585	-1.19408	-2.43228	-1.58595	Essential subunit of the COMPASS (Set1C) complex; COMPASS methylates histone H3 on lysine 4 and is required in transcriptional silencing near telomeres; WD40 beta propeller superfamily member and ortholog of mammalian WDR5
LHS1		-0.001581	-0.364124	-0.042459	-1.19039	-1.46534	-1.00504	1.16436	-0.035734	-0.038362	Molecular chaperone of the endoplasmic reticulum lumen; involved in polypeptide translocation and folding; nucleotide exchange factor for the ER lumenal Hsp70 chaperone Kar2p; regulated by the unfolded protein response pathway
RIT1		0.854491	0.744207	0.15014	-1.19038	-0.354101	-0.185534	0.160202	0.210705	0.085778	2'-O-ribosyl phosphate transferase; modifies the initiator methionine tRNA at position 64 to distinguish it from elongator methionine tRNA
CUE5		0.041768	0.479646	0.034802	-1.18882	0.217112	-0.883333	-0.617734	-0.099778	-0.477359	Ubiquitin-binding protein; contains a CUE domain that binds ubiquitin, which may facilitate intramolecular monoubiquitination; green fluorescent protein (GFP)-fusion protein localizes to the cytoplasm in a punctate pattern; CUE5 has a paralog, DON1, that arose from the whole genome duplication
HMG2		0.537731	-0.331398	-0.285979	-1.18857	-1.9849	-1.28906	-1.12156	-0.31657	0.10267	HMG-CoA reductase; converts HMG-CoA to mevalonate, a rate-limiting step in sterol biosynthesis; one of two isozymes; overproduction induces assembly of peripheral ER membrane arrays and short nuclear-associated membrane stacks; forms foci at the nuclear periphery upon DNA replication stress; HMG2 has a paralog, HMG1, that arose from the whole genome duplication
LGE1		-1.44436	-2.51125	-1.97058	-1.17287	-2.02274	-2.06533	0.244453	-0.498573	-0.263236	Protein of unknown function; null mutant forms abnormally large cells, and homozygous diploid null mutant displays delayed premeiotic DNA synthesis and reduced efficiency of meiotic nuclear division
SSH1		1.15487	-0.408533	-0.124731	-1.17101	-0.333891	0.139501	#N/A	#N/A	#N/A	Subunit of the Ssh1 translocon complex; Sec61p homolog involved in co-translational pathway of protein translocation; not essential
RMI1		0.34362	-1.92792	-2.02716	-1.1645	-2.26391	-2.2793	-0.736852	-1.62709	-1.70313	Subunit of the RecQ (Sgs1p) - Topo III (Top3p) complex; stimulates superhelical relaxing and ssDNA binding activities of Top3p; involved in response to DNA damage; functions in S phase-mediated cohesion establishment via a pathway involving the Ctf18-RFC complex and Mrc1p; null mutants display increased rates of recombination and delayed S phase
BUD8		0.731717	0.509326	0.413147	-1.16207	-1.01837	-1.54515	-0.236856	0.355916	-0.302159	Protein involved in bud-site selection; diploid mutants display a unipolar budding pattern instead of the wild-type bipolar pattern, and bud at the proximal pole; BUD8 has a paralog, BUD9, that arose from the whole genome duplication
CRD1		-0.560944	-0.915896	-0.9675	-1.1568	-2.3057	-0.589013	-1.76787	-2.37847	-0.235665	Cardiolipin synthase; produces cardiolipin, which is a phospholipid of the mitochondrial inner membrane that is required for normal mitochondrial membrane potential and function; also required for normal vacuolar ion homeostasis
RPL33B		0.380436	0.428274	-0.203445	-1.15361	-0.787862	-1.65341	0.153541	1.28301	0.353766	Ribosomal 60S subunit protein L33B; rpl33b null mutant exhibits normal growth while rpl33a rpl33b double null mutant is inviable; homologous to mammalian ribosomal protein L35A, no bacterial homolog; RPL33B has a paralog, RPL33A, that arose from the whole genome duplication
NUP100		-0.896127	-0.930701	-1.7236	-1.14902	-0.661749	-0.593991	-0.886123	0.180154	-0.22429	FG-nucleoporin component of central core of the nuclear pore complex (NPC); contributes directly to nucleocytoplasmic transport and maintenance of the NPC permeability barrier and is involved in gene tethering at the nuclear periphery; NUP100 has a paralog, NUP116, that arose from the whole genome duplication
RAD61		-0.320139	-0.486045	-0.181987	-1.13641	-1.1614	-0.239956	-1.01466	-1.48532	0.358922	Subunit of a complex that inhibits sister chromatid cohesion; also negatively regulates chromosome condensation; inhibited by Eco1p-acetylated cohesin subunits Smc3p and Mcd1p; binds Smc3p ATPase head of cohesin; related to the human Wapl protein that controls the association of cohesin with chromatin
PAN3		-1.14116	-0.72141	-0.767791	-1.13075	-0.799608	-0.289319	0.448832	-0.082462	-0.344915	Essential subunit of the Pan2p-Pan3p poly(A)-ribonuclease complex; complex acts to control poly(A) tail length and regulate the stoichiometry and activity of postreplication repair complexes
BDF2		-0.534063	0.366357	1.30909	-1.12283	0.693622	1.85253	-0.157902	-0.467053	0.964836	Protein involved in transcription initiation; acts at TATA-containing promoters; associates with the basal transcription factor TFIID; contains two bromodomains; corresponds to the C-terminal region of mammalian TAF1; redundant with Bdf1p; protein abundance increases in response to DNA replication stress; BDF2 has a paralog, BDF1, that arose from the whole genome duplication
PUS7		0.175978	0.23086	-0.222528	-1.1211	-1.39071	-1.53181	-0.826875	0.452385	-0.714475	Pseudouridine synthase; catalyzes pseudouridylation at positions 35 and 56 in U2 snRNA, position 50 in 5S rRNA, position 13 in cytoplasmic tRNAs, and position 35 in pre-tRNA(Tyr); conserved in archaea, vertebrates, and some bacteria
AKR2		-0.732708	-0.136987	-0.239199	-1.11228	-0.861057	-0.717164	-1.48088	-0.969498	-0.489552	Ankyrin repeat-containing protein; member of a family of putative palmitoyltransferases containing an Asp-His-His-Cys-cysteine rich (DHHC-CRD) domain; possibly involved in constitutive endocytosis of Ste3p; AKR2 has a paralog, AKR1, that arose from the whole genome duplication
WHI2		0.600892	-0.179359	-0.742977	-1.11086	-0.031284	-0.793416	-0.169797	-0.805114	-0.601901	Protein required, with binding partner Psr1p, for full activation of the general stress response, possibly through Msn2p dephosphorylation; regulates growth during the diauxic shift; negative regulator of G1 cyclin expression
POL32		-5.11166	-5.43548	-3.97485	-1.10764	-1.57385	-1.50778	-0.89089	-0.514786	-0.503917	Third subunit of DNA polymerase delta; involved in chromosomal DNA replication; required for error-prone DNA synthesis in the presence of DNA damage and processivity; interacts with Hys2p, PCNA (Pol30p), and Pol1p
YBP2		0.530207	-1.36924	-0.456101	-1.10536	-1.53862	-0.882689	-1.44464	-0.769871	-0.439575	Central kinetochore associated protein; mediates mitotic progression; interacts with several central kinetochore proteins and centromeric histone Cse4p; role in resistance to oxidative stress; similar to Slk19p; YBP2 has a paralog, YBP1, that arose from the whole genome duplication
SMK1		-0.752528	0.414948	-0.032131	-1.1048	-0.445907	-0.173938	-1.09391	1.09847	-0.060773	Middle sporulation-specific mitogen-activated protein kinase (MAPK) required for production of the outer spore wall layers; negatively regulates activity of the glucan synthase subunit Gsc2p
BUD3		-0.233043	-0.203972	-0.139532	-1.09818	0.119209	0.030978	#N/A	#N/A	#N/A	Protein involved in bud-site selection and required for axial budding pattern; localizes with septins to bud neck in mitosis and may constitute an axial landmark for next round of budding
TAZ1		1.03832	0.059097	0.356336	-1.09445	-0.853162	-0.492112	0.452296	0.498377	0.217238	Lyso-phosphatidylcholine acyltransferase; required for normal phospholipid content of mitochondrial membranes; major determinant of the final acyl chain composition of the mitochondrial-specific phospholipid cardiolipin; mutations in human ortholog tafazzin cause Barth syndrome, a rare X-linked disease characterized by skeletal and cardiomyopathy and bouts of cyclic neutropenia
TOP1		0.364539	0.013558	-0.001971	-1.09212	-1.04724	-0.977775	-0.54603	-0.278778	-0.865118	Topoisomerase I; nuclear enzyme that relieves torsional strain in DNA by cleaving and re-sealing the phosphodiester backbone; relaxes both positively and negatively supercoiled DNA; functions in replication, transcription, and recombination
ASI3		-0.517843	-1.14416	-0.208346	-1.08753	-0.43172	0.147806	0.093035	0.046153	-0.147932	Putative integral membrane E3 ubiquitin ligase; acts with Asi1p and Asi2p to ensure the fidelity of SPS-sensor signalling by maintaining the dormant repressed state of gene expression in the absence of inducing signals; ASI3 has a paralog, ASI1, that arose from the whole genome duplication
AVO2		-1.93838	-1.87457	-2.01845	-1.07718	-0.921527	-0.469232	0.340926	0.202956	-0.039535	Component of a complex containing the Tor2p kinase and other proteins; complex may have a role in regulation of cell growth
APM3		0.260281	0.864386	0.619926	-1.06337	-1.3073	-0.370783	-0.540599	-0.055856	-0.023117	Mu3-like subunit of the clathrin associated protein complex (AP-3); functions in transport of alkaline phosphatase to the vacuole via the alternate pathway
SSK1		0.402859	-0.203646	-0.492571	-1.06064	-0.002223	-0.01665	0.580345	-0.01052	0.584806	Cytoplasmic response regulator; part of a two-component signal transducer that mediates osmosensing via a phosphorelay mechanism; required for mitophagy; dephosphorylated form is degraded by the ubiquitin-proteasome system; potential Cdc28p substrate
MRC1		-1.27452	-1.60671	-1.08798	-1.05334	-2.62117	-2.35982	-1.98018	-2.90791	-1.86743	S-phase checkpoint protein required for DNA replication; interacts with and stabilizes Pol2p at stalled replication forks during stress, where it forms a pausing complex with Tof1p and is phosphorylated by Mec1p; protects uncapped telomeres; degradation of Mrc1p via Dia2p help cells resume cell cycle during recovery from MMS-induced DNA damage in S-phase
RTT102		-1.25138	-1.46806	-0.505124	-1.05265	-0.765816	-0.695408	-1.66727	-1.68752	-0.704913	Component of both the SWI/SNF and RSC chromatin remodeling complexes; suggested role in chromosome maintenance; possible weak regulator of Ty1 transposition; protein abundance increases in response to DNA replication stress
YIL029C		0.348494	0.251856	0.367134	-1.04294	-1.11097	-0.187301	-1.65998	-0.759318	-0.276715	Putative protein of unknown function; deletion confers sensitivity to 4-(N-(S-glutathionylacetyl)amino) phenylarsenoxide (GSAO); YIL029C has a paralog, YPR071W, that arose from a single-locus duplication
MAD2		-0.506842	-0.735423	-0.650568	-1.04211	-1.24703	-0.909158	-0.353737	-0.956894	-0.85541	Component of the spindle-assembly checkpoint complex; delays onset of anaphase in cells with defects in mitotic spindle assembly; forms a complex with Mad1p; regulates APC/C activity during prometaphase and metaphase of meiosis I; gene dosage imbalance between MAD1 and MAD2 leads to chromosome instability
FMP21		0.623084	-0.215957	0.293811	-1.03706	-1.47347	-1.10136	-1.72805	-3.02763	-1.01207	Putative protein of unknown function; the authentic, non-tagged protein is detected in highly purified mitochondria in high-throughput studies
APC5		-1.73158	-3.46057	-2.2328	-1.03275	-2.65609	-1.32538	-1.53093	-3.24024	-1.8506	Subunit of the Anaphase-Promoting Complex/Cyclosome (APC/C); APC/C is a ubiquitin-protein ligase required for degradation of anaphase inhibitors, including mitotic cyclins, during the metaphase/anaphase transition; component of the platform domain of the APC/C, based on structural analysis; relative distribution to nuclear foci decreases upon DNA replication stress
TDA3		-0.959884	-0.959317	-0.683292	-1.03016	-1.02281	-1.1005	-0.390102	-0.585985	-0.694261	Putative oxidoreductase involved in late endosome to Golgi transport; physical and genetical interactions with Btn2p; null mutant is viable, has extended S phase, and sensitive to expression of top1-T722A allele; similar to human FOXRED1
NOT3		0.309646	0.766255	-0.223441	-1.0295	0.340318	-0.737268	-1.20514	-2.04579	-0.450813	Subunit of CCR4-NOT global transcriptional regulator; involved intranscription initiation and elongation and in mRNA degradation; conserved lysine in human homolog of Not3p and Not5p is mutated in cancers
SNF11		-1.08732	-0.550518	-0.199913	-1.02168	-1.14317	-0.95227	0.107326	-0.005614	-0.447181	Subunit of the SWI/SNF chromatin remodeling complex; involved in transcriptional regulation; interacts with a highly conserved 40-residue sequence of Snf2p; relocates to the cytosol under hypoxic conditions
PEP5		0.367408	0.820114	0.859173	-1.01523	-0.849426	-0.564182	-0.150107	-0.759706	-0.449034	Histone E3 ligase, component of CORVET tethering complex; peripheral vacuolar membrane protein required for protein trafficking and vacuole biogenesis; interacts with Pep7p; involved in ubiquitylation and degradation of excess histones
PEX13		0.1089	-0.641906	-0.993988	-1.0109	-1.64848	-1.20567	0.453196	-1.13654	0.287128	Integral peroxisomal membrane protein required for translocation of peroxisomal matrix proteins, interacts with the PTS1 signal recognition factor Pex5p and the PTS2 signal recognition factor Pex7p, forms a complex with Pex14p and Pex17p
MSI1		-0.209804	-0.38011	-0.1596	-1.0097	-0.133803	-1.14547	-1.66364	-0.135999	-0.792446	Subunit of chromatin assembly factor I (CAF-1); chromatin assembly by CAF-1 is important for multiple processes including silencing at telomeres, mating type loci, and rDNA; maintenance of kinetochore structure; deactivation of the DNA damage checkpoint after DNA repair; and chromatin dynamics during transcription; Msi1p localizes to both nucleus and cytoplasm and has an independent role as a neg…
LCB3		0.094029	0.591502	0.212975	-1.00065	-0.280158	-0.705241	0.035404	0.608371	0.995445	Long-chain base-1-phosphate phosphatase; specific for dihydrosphingosine-1-phosphate, regulates ceramide and long-chain base phosphates levels, involved in incorporation of exogenous long chain bases in sphingolipids; LCB3 has a paralog, YSR3, that arose from the whole genome duplication
MED1		0.327482	-0.099608	0.070114	-0.991838	-1.23108	-1.06611	-0.983769	-1.97321	-0.661499	Subunit of the RNA polymerase II mediator complex; associates with core polymerase subunits to form the RNA polymerase II holoenzyme; essential for transcriptional regulation
TRM7		-1.17397	-1.09127	-0.541116	-0.98372	-1.82397	-1.23274	0.333229	-1.83197	-0.213606	2'-O-ribose methyltransferase; methylates the 2'-O-ribose of tRNA-Phe, tRNA-Trp, and tRNA-Leu at positions C32 and N34 of the tRNA anticodon loop; crucial biological role likely modification of tRNA-Phe; interacts with Trm732p and Rtt10p in 2'-O-methylation of C32 and N34 substrate tRNAs, respectively
ISR1		-1.00907	-1.04369	-1.12504	-0.981151	-1.03001	-0.186337	0.721527	0.771348	-0.423096	Predicted protein kinase; overexpression causes sensitivity to staurosporine, which is a potent inhibitor of protein kinase C
ARG80		1.44919	1.24946	0.639913	-0.980717	-0.089638	-0.398836	0.626588	1.7022	0.289974	Transcription factor involved in regulation of arginine-responsive genes; acts with Arg81p and Arg82p
COG6		0.343047	0.139111	-0.295162	-0.980165	-1.05464	-0.647104	-2.56139	-2.52648	-1.56535	Component of the conserved oligomeric Golgi complex (Cog1p through Cog8p), a cytosolic tethering complex that functions in protein trafficking to mediate fusion of transport vesicles to Golgi compartments
HEK2		-0.515259	-0.032494	-0.562978	-0.969956	-1.18777	-0.924373	-0.010742	-2.00196	-0.36072	RNA binding protein involved in the asymmetric localization of ASH1 mRNA; represses translation of ASH1 mRNA, an effect reversed by Yck1p-dependent phosphoryation; regulates telomere position effect and length; similarity to hnRNP-K
HOT1		-0.491622	0.152297	-0.296936	-0.968242	-0.664502	-0.407095	-0.921689	0.114061	-0.334992	Transcription factor required for the transient induction of glycerol biosynthetic genes GPD1 and GPP2 in response to high osmolarity; targets Hog1p to osmostress responsive promoters; has similarity to Msn1p and Gcr1p
PIG1		-0.62564	0.424635	0.121005	-0.966834	-0.954569	-0.773738	1.04411	1.37601	0.474447	Putative targeting subunit for type-1 protein phosphatase Glc7p; tethers Glc7p to Gsy2p glycogen synthase; PIG1 has a paralog, GAC1, that arose from the whole genome duplication
YGR237C		-2.47759	-2.48147	-1.28059	-0.963938	-1.29215	-0.037751	-0.18316	-1.31143	-0.654485	Putative protein of unknown function; green fluorescent protein (GFP)-fusion protein localizes to the cytoplasm
LIF1		-1.3004	0.443015	0.445551	-0.959281	0.402285	0.123572	-0.334922	1.86191	0.770656	Component of the DNA ligase IV complex; this complex mediates nonhomologous end joining in DNA double-strand break repair; physically interacts with Dnl4p and Nej1p; homologous to mammalian XRCC4 protein
BRE2		-1.12152	-2.25908	-0.756155	-0.958247	-1.25692	-1.13321	-0.760529	-0.2093	-0.599054	Subunit of COMPASS (Set1C) complex; COMPASS methylates Lys4 of histone H3 and functions in silencing at telomeres; has a C-terminal Sdc1 Dpy-30 Interaction (SDI) domain that mediates binding to Sdc1p; similar to trithorax-group protein ASH2L
AIM34		-0.095926	-0.12638	0.241772	-0.958107	-1.66552	-2.54094	-0.08232	0.356589	-0.043494	Protein of unknown function; GFP-fusion protein localizes to the mitochondria; null mutant is viable and displays reduced frequency of mitochondrial genome loss
AGP2		0.228211	0.46985	0.015921	-0.941266	-0.631215	-0.680362	-0.471857	-0.317079	-0.058106	Plasma membrane regulator of polyamine and carnitine transport; has similarity to transporters but lacks transport activity; may act as a sensor that transduces environmental signals; has a positive or negative regulatory effect on transcription of many transporter genes
YPL041C		0.081318	-0.689292	-1.05198	-0.937784	-1.50159	-0.541668	-0.132915	-0.686485	-0.402945	Protein of unknown function involved in maintenance of proper telomere length
ORC1		-0.839604	-2.08082	-1.15271	-0.932243	-1.83851	-0.920013	-0.552631	-1.91552	-0.689797	Largest subunit of the origin recognition complex; involved in directing DNA replication by binding to replication origins; also involved in transcriptional silencing; exhibits ATPase activity; ORC1 has a paralog, SIR3, that arose from the whole genome duplication
HOS1		0.101964	0.582789	0.05219	-0.931726	-0.069438	-0.938062	-0.2169	-1.1636	-0.00018	Class I histone deacetylase (HDAC) family member; deacetylates Smc3p on lysine residues at anaphase onset; has sequence similarity to Hda1p, Rpd3p, Hos2p, and Hos3p; interacts with the Tup1p-Ssn6p corepressor complex
SAT4		-0.939668	-1.50126	-0.686879	-0.929828	-0.544732	0.529796	-2.41364	-1.94273	-1.1787	Ser/Thr protein kinase involved in salt tolerance; funtions in regulation of Trk1p-Trk2p potassium transporter; partially redundant with Hal5p; has similarity to Npr1p
HSC82		-0.274591	-0.496317	-0.484042	-0.920097	0.24263	-0.451632	-3.51126	-2.75706	-1.89998	Cytoplasmic chaperone of the Hsp90 family; plays a role in determining prion variants; redundant in function and nearly identical with Hsp82p, and together they are essential; expressed constitutively at 10-fold higher basal levels than HSP82 and induced 2-3 fold by heat shock; contains two acid-rich unstructured regions that promote the solubility of chaperone-substrate complexes; HSC82 has a pa…
OAF1		-0.425111	1.40384	0.913155	-0.918313	0.532761	-0.1315	-0.033142	1.04818	0.192803	Oleate-activated transcription factor; acts alone and as a heterodimer with Pip2p; activates genes involved in beta-oxidation of fatty acids and peroxisome organization and biogenesis; involved in diauxic shift; OAF1 has a paralog, PIP2, that arose from the whole genome duplication
AIM21		-0.115385	-0.294395	0.060125	-0.91491	-0.31243	-0.208845	-0.603267	-0.476545	0.150033	Protein of unknown function involved in mitochondrial migration along actin filament; may interact with ribosomes; GFP-fusion protein colocalizes with Sac1p to the actin cytoskeleton
NTO1		-0.60861	-0.889089	-0.481124	-0.913789	-0.1589	-0.529381	-0.341226	-0.526734	-0.013591	Subunit of the NuA3 histone acetyltransferase complex; this complex acetylates histone H3; contains PHD finger domain that interacts with methylated histone H3
MVP1		-1.19199	-1.27676	-1.3027	-0.899645	-0.892689	-2.20321	-0.489218	-1.59859	-1.14469	Protein required for sorting proteins to the vacuole; Mvp1p and Vps1p act in concert to promote membrane traffic to the vacuole; participates in transcription initiation and/or early elongation of specific genes; interacts with "foot domain" of RNA polymerase II; deletion results in abnormal CTD-Ser5 phosphorylation of RNA polymerase II at specific promoter regions; protein abundance increases in…
RPL4A		0.01663	0.549945	0.231567	-0.886656	-1.6328	-0.846078	-1.24837	-1.85425	-0.894237	Ribosomal 60S subunit protein L4A; N-terminally acetylated; homologous to mammalian ribosomal protein L4 and bacterial L4; RPL4A has a paralog, RPL4B, that arose from the whole genome duplication
SWR1		0.044782	-1.31799	-0.838618	-0.88356	-0.355683	-0.032725	-2.55327	-2.80871	-1.56823	Swi2/Snf2-related ATPase that is the structural component of the SWR1 complex, which exchanges histone variant H2AZ (Htz1p) for chromatin-bound histone H2A; relocalizes to the cytosol in response to hypoxia
SET2		-1.27067	-0.47957	0.206243	-0.869907	-0.003318	-0.430432	-1.73396	-0.614814	0.295162	Histone methyltransferase with a role in transcriptional elongation; methylates H3 lysine 36 (H3K36), which suppresses incorporation of acetylated histones and signals for the deacetylation of these histones within transcribed genes; associates with the C-terminal domain(CTD) of Rpo21p; H3K36me3 (trimethylation) requires Spt6p, proline 38 on H3, CTD of Rpo21p, Ctk1p, and C-terminal SRI domain of …
AZF1		-0.249129	0.05003	0.429061	-0.866404	-0.408371	0.089612	-1.76366	-0.103355	-0.181438	Zinc-finger transcription factor; involved in diauxic shift; in the presence of glucose, activates transcription of genes involved in growth and carbon metabolism; in nonfermentable carbon sources, activates transcription of genes involved in maintenance of cell wall integrity; relocalizes to the cytosol in response to hypoxia
ENT3		-0.731655	-0.066513	-0.147135	-0.862459	-1.1985	-0.619122	-0.371479	1.3989	-0.71713	Protein containing an N-terminal epsin-like domain; involved in clathrin recruitment and traffic between the Golgi and endosomes; associates with the clathrin adaptor Gga2p
PEX8		-0.298111	-0.318427	-0.770959	-0.856244	-1.04716	-0.682373	-0.376313	-0.706111	-0.247823	Intraperoxisomal organizer of the peroxisomal import machinery; organizes the formation of the importomer complex, bridging the docking complex with the RING finger complex; tightly associated with the lumenal face of the peroxisomal membrane; essential for peroxisome biogenesis; binds PTS1-signal receptor Pex5p, and PTS2-signal receptor Pex7p
HSP42		-0.54077	0.840661	0.114142	-0.84828	-1.09766	-0.471233	0.162207	0.302031	-0.228762	Small heat shock protein (sHSP) with chaperone activity; forms barrel-shaped oligomers that suppress unfolded protein aggregation; involved in cytoskeleton reorganization after heat shock; protein abundance increases and forms cytoplasmic foci in response to DNA replication stress
CHS1		-0.487559	-0.427912	-0.449689	-0.845928	-0.943968	-1.36654	-0.388432	-0.932876	-0.487582	Chitin synthase I; requires activation from zymogenic form in order to catalyze the transfer of N-acetylglucosamine (GlcNAc) to chitin; required for repairing the chitin septum during cytokinesis; transcription activated by mating factor
ERP4		-0.410537	-0.56601	0.102024	-0.844628	-0.799492	-0.485898	-0.487935	0.609039	0.718825	Member of the p24 family involved in ER to Golgi transport; similar to Emp24p and Erv25p; ERP4 has a paralog, ERP2, that arose from the whole genome duplication
RAD26		-0.044413	-1.19135	0.518578	-0.829335	0.696357	0.301973	0.163538	-0.89778	0.041419	Protein involved in transcription-coupled nucleotide excision repair of UV-induced DNA lesions; recruitment to DNA lesions is dependent on an elongating RNA polymerase II; homolog of human CSB protein
FAR3		-0.779636	-0.69815	-0.552079	-0.829224	0.113498	-0.011201	-1.41762	-0.271692	-0.456716	Protein of unknown function; involved in recovery from cell cycle arrest in response to pheromone, in a Far1p-independent pathway; interacts with Far7p, Far8p, Far9p, Far10p, and Far11p; localizes to the endoplasmic reticulum; protein abundance increases in response to DNA replication stress
DPB4		0.201648	-0.669141	-0.857474	-0.82707	-0.819882	-0.949421	-0.09633	0.174936	0.179805	Subunit of DNA pol epsilon and of ISW2 chromatin accessibility complex; involved in both chromosomal DNA replication and inheritance of telomeric silencing; stabilizes the interaction of Pol epsilon with primer-template DNA, positively affecting the processivity of the polymerase and exonuclease activities of Pol epsilon; interacts with extranucleosomal DNA and acts as anchor point for ISW2 compl…
UPF3		0.26616	-0.490443	-0.205176	-0.826864	-1.15208	-0.570671	-1.0078	-1.70338	-1.2659	Component of the nonsense-mediated mRNA decay (NMD) pathway; along with Nam7p and Nmd2p; involved in decay of mRNA containing nonsense codons; involved in telomere maintenance
HEX3		0.284936	-1.08853	-0.543181	-0.823127	-1.45101	-1.84464	-1.48483	-1.8583	-1.23363	Subunit of the Slx5-Slx8 SUMO-targeted ubiquitin ligase (STUbL) complex, stimulated by SUMO-modified substrates; contains a RING domain and two SIMs (SUMO-interacting motifs); forms SUMO-dependent nuclear foci, including DNA repair centers
PEX30		0.373608	-0.021749	0.117354	-0.822406	-0.409956	-0.528249	0.384034	-0.025533	0.234624	Peroxisomal integral membrane protein; involved in negative regulation of peroxisome number; partially functionally redundant with Pex31p; genetic interactions suggest action at a step downstream of steps mediated by Pex28p and Pex29p; PEX30 has a paralog, PEX31, that arose from the whole genome duplication
HBT1		0.202865	0.753938	-0.543938	-0.819368	-1.38462	-0.669577	0.146946	0.451339	-0.261446	Shmoo tip protein, substrate of Hub1p ubiquitin-like protein; mutants are defective for mating projection formation, thereby implicating Hbt1p in polarized cell morphogenesis; HBT1 has a paralog, YNL195C, that arose from the whole genome duplication
FLC2		-1.12715	-1.56475	-0.928593	-0.813566	-0.409316	0.047706	-0.089834	-0.485859	-0.083934	Putative FAD transporter; required for uptake of FAD into endoplasmic reticulum; involved in cell wall maintenance; FLC2 has a paralog, YOR365C, that arose from the whole genome duplication
NGL2		-0.861253	0.297504	-0.451474	-0.812428	-0.599276	-0.645437	-0.411026	-0.92309	-0.669772	Protein involved in 5.8S rRNA processing; Ccr4p-like RNase required for correct 3'-end formation of 5.8S rRNA at site E; similar to Ngl1p; NGL2 has a paralog, NGL3, that arose from the whole genome duplication
VHR2		1.18837	0.013909	0.419428	-0.805592	-0.470514	-0.558829	0.07972	-0.161672	0.133234	Non-essential nuclear protein; null mutation has global effects on transcription; VHR2 has a paralog, VHR1, that arose from the whole genome duplication; relative distribution to the nucleus increases upon DNA replication stress
PSY3		1.02585	0.827283	0.304175	-0.803793	0.071175	-0.107881	-1.08915	-0.704848	-0.364859	Component of the Shu complex, which promotes error-free DNA repair; Shu complex mediates inhibition of Srs2p function; structural analysis reveals a similar DNA-binding region in both Psy3p and Csm2p and that both regions work together to form a single DNA binding site; deletion of PSY3 results in a mutator phenotype; deletion increases sensitivity to anticancer drugs oxaliplatin and cisplatin bu…
ERM6		0.208147	0.1456	0.360868	-0.800959	-1.19394	-0.212771	-1.61887	-0.907887	-0.808165	Potassium transporter that mediates K+ influx; activates high-affinity Ca2+ influx system (HACS) during mating pheromone response; expression up-regulated in response to alpha factor; localized to sites of polarized growth; member of a fungal-specific gene family; potential Cdc28p substrate; KCH1 has a paralog, PRM6, that arose from the whole genome duplication
CKS1		1.05204	0.606493	0.246106	-0.79847	-0.972251	-1.35628	-0.094211	-0.773444	0.283731	Cyclin-dependent protein kinase regulatory subunit and adaptor; interacts with Cdc28p(Cdk1p); required for G1/S and G2/M phase transitions and budding; mediates the phosphorylation and degradation of Sic1p; modulates proteolysis of M-phase targets through interactions with the proteasome; role in transcriptional regulation, recruiting proteasomal subunits to target gene promoters
ECM8		-0.008477	-0.000434	-0.069848	-0.790449	0.714994	0.306006	#N/A	#N/A	#N/A	Non-essential protein of unknown function
RPS11A		-0.478988	-1.02011	-1.0325	-0.785726	-2.22484	-1.73288	-3.32865	-2.07257	-3.1211	Protein component of the small (40S) ribosomal subunit; homologous to mammalian ribosomal protein S11 and bacterial S17; RPS11A has a paralog, RPS11B, that arose from the whole genome duplication
RAD17		0.197665	-0.488148	0.392787	-0.785595	-0.0896	-0.529198	-0.020078	0.353416	-0.338885	Checkpoint protein; involved in the activation of the DNA damage and meiotic pachytene checkpoints; with Mec3p and Ddc1p, forms a clamp that is loaded onto partial duplex DNA; homolog of human and S. pombe Rad1 and U. maydis Rec1 proteins
CTP1		-1.95413	-2.10302	-2.0142	-0.782534	-0.584034	-0.943104	0.354328	0.601653	-0.50967	Mitochondrial inner membrane citrate transporter; member of the mitochondrial carrier family
GET2		-0.713277	-1.7443	-0.858741	-0.779988	-1.28755	-1.14897	-0.58901	-0.998492	-0.969055	Subunit of the GET complex; involved in insertion of proteins into the ER membrane; required for the retrieval of HDEL proteins from the Golgi to the ER in an ERD2 dependent fashion and for meiotic nuclear division
RBK1		-1.21391	-0.921705	-0.062485	-0.779274	-0.375415	-0.324809	-1.27645	-0.691021	-0.184034	Putative ribokinase
COG7		-1.01939	-2.41456	-1.42659	-0.774152	-2.33627	-1.56962	-0.854565	-2.24796	-1.02092	Component of the conserved oligomeric Golgi complex (Cog1p through Cog8p), a cytosolic tethering complex that functions in protein trafficking to mediate fusion of transport vesicles to Golgi compartments
TOM7		0.140385	-0.01221	-0.162039	-0.773236	-0.319678	-0.091876	-0.781663	-0.406483	0.078438	Component of the TOM (translocase of outer membrane) complex responsible for recognition and initial import steps for all mitochondrially directed proteins; promotes assembly and stability of the TOM complex
RMD11		-0.564603	-1.94857	-0.503704	-0.770765	-1.72131	-0.626502	-0.31006	-1.23859	-0.061935	Subunit of SEA (Seh1-associated), Npr2/3, and Iml1p complexes; Npr2/3 complex mediates downregulation of TORC1 activity upon amino acid limitation; SEA complex is a coatomer-related complex that associates dynamically with the vacuole; Iml1p complex (Iml1p-Npr2p-Npr3p) is required for non-nitrogen-starvation (NNS)-induced autophagy; required for Npr2p phosphorylation and Iml1p-Npr2p interaction; …
KAP122		0.805211	1.10435	0.167901	-0.770167	-0.593719	-1.19635	-0.03886	0.888155	-0.265257	Karyopherin beta; responsible for import of the Toa1p-Toa2p complex into the nucleus; binds to nucleoporins Nup1p and Nup2p; may play a role in regulation of pleiotropic drug resistance
CHK1		0.434736	-0.486827	-0.888684	-0.766938	-0.415385	-0.362411	0.168841	0.843875	-0.801254	Serine/threonine kinase and DNA damage checkpoint effector; mediates cell cycle arrest via phosphorylation of Pds1p; phosphorylated by checkpoint signal transducer Mec1p; homolog of S. pombe and mammalian Chk1 checkpoint kinase
STP2		-0.699686	-0.960772	-0.011419	-0.766045	-1.03328	-0.468702	-0.432576	-1.22814	-0.632333	Transcription factor; activated by proteolytic processing in response to signals from the SPS sensor system for external amino acids; activates transcription of amino acid permease genes; STP2 has a paralog, STP1, that arose from the whole genome duplication
YCK2		-0.267502	0.380532	0.049345	-0.761729	0.033693	-0.158368	-0.096008	0.062003	0.198515	Palmitoylated plasma membrane-bound casein kinase I isoform; shares redundant functions with Yck1p in morphogenesis, proper septin assembly, endocytic trafficking, and glucose sensing; stabilized by Sod1p binding in the presence of glucose and oxygen, causing glucose repression of respiratory metabolism; YCK2 has a paralog, YCK1, that arose from the whole genome duplication
SEF1		-0.753427	0.040635	-1.15647	-0.757006	-1.08042	-0.25548	-0.744231	-0.262474	-0.524525	Putative transcription factor; has homolog in Kluyveromyces lactis
SRC1		-0.192222	-0.473136	0.324343	-0.751016	-1.09019	-0.595526	-0.982474	-1.48487	-0.78667	Inner nuclear membrane protein; functions in regulation of subtelomeric genes and is linked to TREX (transcription export) factors; SRC1 produces 2 splice variant proteins with different functions; alternative splicing of SRC1 pre-mRNA is promoted by Hub1p; mutant has aneuploidy tolerance; SEC1 has a paralog, HEH2, that arose from the whole genome duplication
STE50		0.350872	-2.46168	-1.74683	-0.750122	-2.52993	-2.49715	#N/A	#N/A	#N/A	Protein involved in mating response; invasive/filamentous growth, and osmotolerance, acts as an adaptor that links G protein-associated Cdc42p-Ste20p complex to the effector Ste11p to modulate signal transduction
CTF3		-0.546656	-0.584433	-0.454262	-0.749775	0.181545	-0.179287	-0.748478	-0.07161	-0.144898	Outer kinetochore protein that forms a complex with Mcm16p and Mcm22p; may bind the kinetochore to spindle microtubules; orthologous to human centromere constitutive-associated network (CCAN) subunit CENP-I and fission yeast mis6
ARL1		0.190584	0.584469	0.717296	-0.745802	-0.31541	0.163446	-1.34125	-0.767158	-0.556444	Soluble GTPase with a role in regulation of membrane traffic; regulates potassium influx; G protein of the Ras superfamily, similar to ADP-ribosylation factor
BCK1		0.863976	-0.428345	-0.314576	-0.742007	-1.58222	-1.28086	-0.131931	-0.431049	-1.14914	Mitogen-activated protein (MAP) kinase kinase kinase acting in the protein kinase C signaling pathway, which controls cell integrity; upon activation by Pkc1p phosphorylates downstream kinases Mkk1p and Mkk2p
PEX5		-0.611025	-1.43749	-0.616037	-0.737374	-0.708516	-0.700336	-0.668366	-1.20226	-0.58787	Peroxisomal membrane signal receptor for the C-terminal tripeptide signal sequence (PTS1) of peroxisomal matrix proteins, required for peroxisomal matrix protein import; also proposed to have PTS1-receptor independent functions
MBF1		-0.022961	0.168853	0.142064	-0.736705	-1.14542	-0.19639	0.243659	-1.24127	-0.001747	Transcriptional coactivator; bridges the DNA-binding region of Gcn4p and TATA-binding protein Spt15p; suppressor of frameshift mutations; protein abundance increases in response to DNA replication stress
INP54		0.982972	0.259177	1.19682	-0.732438	0.037319	-0.071541	0.529017	1.38967	0.515396	Phosphatidylinositol 4,5-bisphosphate 5-phosphatase with a role in secretion, localizes to the endoplasmic reticulum via the C-terminal tail; lacks the Sac1 domain and proline-rich region found in the other 3 INP proteins
SLA1		0.00227	-2.36557	-1.82691	-0.725824	-1.98206	-3.05066	-0.299471	-2.80557	-1.95774	Cytoskeletal protein binding protein required for assembly of the cortical actin cytoskeleton; interacts with proteins regulating actin dynamics and proteins required for endocytosis; found in the nucleus and cell cortex; has 3 SH3 domains
PCP1		0.310094	-1.08096	-0.717586	-0.72566	-2.68935	-1.50726	-1.97387	-2.37257	-0.291786	Mitochondrial serine protease required for the processing of various mitochondrial proteins and maintenance of mitochondrial DNA and morphology; belongs to the rhomboid-GlpG superfamily of intramembrane peptidases
RAD16		-1.44249	-0.305442	-0.704989	-0.725425	-0.303231	-1.12032	-1.78781	-1.73262	-0.503766	Protein that recognizes and binds damaged DNA in an ATP-dependent manner (with Rad7p) during nucleotide excision repair; subunit of Nucleotide Excision Repair Factor 4 (NEF4) and the Elongin-Cullin-Socs (ECS) ligase complex
PFS1		0.241669	0.595531	0.33545	-0.722121	0.144478	-0.731706	-0.727841	-1.61739	-0.218114	Sporulation protein required for prospore membrane formation at selected spindle poles, ensures functionality of all four spindle pole bodies during meiosis II; not required for meiotic recombination or meiotic chromosome segregation
RDH54		-0.134946	-1.25397	-0.230054	-0.718817	-1.74417	-0.649669	-0.278221	-1.5522	0.446121	DNA-dependent ATPase; DNA recombination/repair factor, supercoils DNA and promotes DNA strand opening; stimulates strand exchange by modifying the topology of double-stranded DNA; involved in recombinational repair of DNA double-strand breaks during mitosis and meiosis; proposed to be involved in crossover interference; interacts with Dmc1p; stimulates Dmc1p and Rad51p
FIR1		-1.16547	-0.565678	-1.21236	-0.717838	-0.515607	0.355887	-1.71546	-1.32639	-0.673813	Protein involved in 3' mRNA processing; interacts with Ref2p; potential Cdc28p substrate
CKB1		1.819	0.38822	-0.242523	-0.711049	-2.02536	-2.16411	-0.984548	-1.47083	-1.42034	Beta regulatory subunit of casein kinase 2 (CK2); a Ser/Thr protein kinase with roles in cell growth and proliferation; CK2, comprised of CKA1, CKA2, CKB1 and CKB2, has many substrates including transcription factors and all RNA polymerases
PRM3		-0.236569	-0.921607	-0.171853	-0.70648	0.126067	-0.335735	0.019488	-0.636065	-0.061383	Pheromone-regulated protein required for nuclear envelope fusion during karyogamy; localizes to the outer face of the nuclear membrane; interacts with Kar5p at the spindle pole body
TIM18		0.366126	-0.081207	-0.92445	-0.705893	-0.906217	-0.933918	-1.04221	-1.68314	-0.835913	Component of the mitochondrial TIM22 complex; involved in insertion of polytopic proteins into the inner membrane; may mediate assembly or stability of the complex
UBP16		-1.45075	-0.669092	-1.52021	-0.703743	-1.01057	-0.615182	-0.060326	-0.40078	-0.429061	Deubiquitinating enzyme anchored to the outer mitochondrial membrane; probably not important for general mitochondrial functioning, but may perform a more specialized function at mitochondria
COX10		-1.41414	-0.034311	-0.32604	-0.703426	-0.944416	-0.178653	-1.05579	-1.00642	-0.354939	Heme A:farnesyltransferase; catalyzes the first step in the conversion of protoheme to the heme A prosthetic group required for cytochrome c oxidase activity; human ortholog is associated with mitochondrial disorders
YOS9		-1.07884	-0.479369	-0.258592	-0.702056	-1.03587	0.078726	-0.57233	-0.713759	-0.339155	ER quality-control lectin; integral subunit of the HRD ligase; binds to glycans with terminal alpha-1,6 linked mannose on misfolded N-glycosylated proteins and participates in targeting proteins to ERAD; member of the OS-9 protein family
BEM3		-0.410626	-0.417387	-0.483419	-0.701604	-0.83122	-0.942375	-1.09257	-1.80882	-1.23248	Rho GTPase activating protein (RhoGAP); involved in control of the cytoskeleton organization; targets the essential Rho-GTPase Cdc42p, which controls establishment and maintenance of cell polarity, including bud-site assembly
GAL11		-0.354799	-0.573418	0.157781	-0.691614	-0.528296	0.037484	-0.755497	-1.56243	-0.70263	Subunit of the RNA polymerase II mediator complex; associates with core polymerase subunits to form the RNA polymerase II holoenzyme; affects transcription by acting as target of activators and repressors; forms part of the tail domain of mediator
SAM1		-0.014299	0.096813	-0.235182	-0.685774	-0.582337	-0.745223	0.923954	0.446625	-0.225628	S-adenosylmethionine synthetase; catalyzes transfer of the adenosyl group of ATP to the sulfur atom of methionine; SAM1 has a paralog, SAM2, that arose from the whole genome duplication
OPI10		-0.262276	-0.298644	-0.327283	-0.684222	-0.246593	-1.11964	-1.47171	-0.970914	-0.233782	Protein with a possible role in phospholipid biosynthesis; null mutant displays an inositol-excreting phenotype that is suppressed by exogenous choline; protein abundance increases in response to DNA replication stress
FPK1		0.107813	0.37447	0.161982	-0.68065	-0.51588	-0.900028	0.021379	1.37148	-0.322001	Ser/Thr protein kinase; regulates the putative phospholipid translocases Lem3p-Dnf1p/Dnf2p; phosphorylates and inhibits upstream inhibitory kinase, Ypk1p; localizes to the cytoplasm, early endosome/TGN compartments, and plasma membrane; FPK1 has a paralog, KIN82, that arose from the whole genome duplication
KAP120		-0.851258	0.066091	-0.43252	-0.676183	0.052189	0.231352	0.341463	1.21952	0.009784	Karyopherin responsible for the nuclear import of ribosome maturation factor Rfp1p
PTR2		-0.262479	-0.174211	-0.152212	-0.670566	-0.068208	0.347295	-2.56081	-2.68868	-1.07687	Integral membrane peptide transporter; mediates transport of di- and tri-peptides; conserved protein that contains 12 transmembrane domains; PTR2 expression is regulated by the N-end rule pathway via repression by Cup9p
HSL1		0.130487	-0.252766	0.432929	-0.664169	-0.797436	-0.425967	0.660064	-0.175995	0.318494	Nim1p-related protein kinase that regulates the morphogenesis and septin checkpoints; associates with the assembled septin filament; required along with Hsl7p for bud neck recruitment, phosphorylation, and degradation of Swe1p
DUG2		-1.1258	-0.982469	-0.004988	-0.663058	-0.145948	-0.135216	#N/A	#N/A	#N/A	Component of glutamine amidotransferase (GATase II); forms a complex with Dug3p to degrade glutathione (GSH) and other peptides containing a gamma-glu-X bond in an alternative pathway to GSH degradation by gamma-glutamyl transpeptidase (Ecm38p)
APL6		0.379146	-0.556148	-0.662981	-0.657517	0.00494	-1.5239	-0.030082	0.838406	-1.18534	Beta3-like subunit of the yeast AP-3 complex; functions in transport of alkaline phosphatase to the vacuole via the alternate pathway; exists in both cytosolic and peripherally associated membrane-bound pools
FIG2		-1.02436	0.167667	-0.833147	-0.657448	-0.260958	-0.152123	-0.113471	1.1938	-0.081139	Cell wall adhesin, expressed specifically during mating; may be involved in maintenance of cell wall integrity during mating; FIG2 has a paralog, AGA1, that arose from the whole genome duplication
EAP1		-0.448627	-1.09849	-0.589822	-0.653927	-1.05848	-0.551513	-0.984176	-0.343377	-0.383262	eIF4E-associated protein, competes with eIF4G for binding to eIF4E; accelerates mRNA degradation by promoting decapping, facilitated by interaction with eIF4E; essential for Puf5p mediated repression; associates with Puf5p and Dhh1p; inhibits cap-dependent translation; functions independently of eIF4E to maintain genetic stability; plays a role in cell growth, implicated in the TOR signaling casc…
YDR161W		-0.163273	-0.185782	-0.445	-0.650313	-0.933252	-0.402601	-1.16685	0.550893	-0.841184	Putative protein of unknown function; non-essential gene; proposed function in rRNA and ribosome biosynthesis based on transcriptional co-regulation; genetic interactions suggest a role in ER-associated protein degradation (ERAD)
YKU70		-0.525463	-1.2484	-0.164317	-0.64922	-0.688772	-1.46833	-2.02083	-1.17176	-0.839715	Subunit of the telomeric Ku complex (Yku70p-Yku80p); involved in telomere length maintenance, structure and telomere position effect; relocates to sites of double-strand cleavage to promote nonhomologous end joining during DSB repair
MXR2		-0.742416	-1.02002	-0.342148	-0.648882	-0.507361	0.14251	-1.53712	-1.81273	-1.01	Methionine-R-sulfoxide reductase; involved in the response to oxidative stress; protects iron-sulfur clusters from oxidative inactivation along with MXR1; involved in the regulation of lifespan
APA1		-0.372211	0.381807	0.087793	-0.645735	0.148663	-0.302338	0.195236	0.537548	-0.412289	AP4A phosphorylase; bifunctional diadenosine 5',5'''-P1,P4-tetraphosphate phosphorylase and ADP sulfurylase involved in catabolism of bis(5'-nucleosidyl) tetraphosphates; catalyzes phosphorolysis of dinucleoside oligophosphates, cleaving substrates' alpha/beta-anhydride bond and introducing Pi into the beta-position of the corresponding NDP formed; protein abundance increases under DNA replicatio…
TEC1		0.193876	-0.773815	-0.049122	-0.644296	-0.840687	-1.61288	-0.030179	0.616191	-0.188682	Transcription factor targeting filamentation genes and Ty1 expression; Ste12p activation of most filamentation gene promoters depends on Tec1p and Tec1p transcriptional activity is dependent on its association with Ste12p; binds to TCS elements upstream of filamentation genes, which are regulated by Tec1p/Ste12p/Dig1p complex; competes with Dig2p for binding to Ste12p/Dig1p; positive regulator of…
THP2		0.178603	-0.367533	0.405311	-0.640119	-0.712813	-0.3426	-1.16199	-1.27538	-1.0521	Subunit of the THO and TREX complexes; THO connects transcription elongation and mitotic recombination, and TREX is recruited to activated genes and couples transcription to mRNA export; involved in telomere maintenance
MAF1		0.551208	-1.91911	-0.75258	-0.639851	-2.16141	-1.33367	0.094835	-1.77405	-0.82496	Highly conserved negative regulator of RNA polymerase III; involved in control of tRNA processing and stability; binds N-terminal domain of Rpc160p subunit of Pol III to prevent closed-complex formation; localization and activity are regulated by phosphorylation, mediated by TORC1, protein kinase A, and Sch9p; localizes to cytoplasm during vegetative growth and translocates to nucleus and nucleol…
BMH1		1.17943	-0.160048	-1.30148	-0.638493	-2.13257	-1.76644	-0.395569	-0.857131	0.068571	14-3-3 protein, major isoform; controls proteome at post-transcriptional level, binds proteins and DNA, involved in regulation of many processes including exocytosis, vesicle transport, Ras/MAPK signaling, aggresome formation and rapamycin-sensitive signaling; protein increases in abundance and relative distribution to the nucleus increases upon DNA replication stress; BMH1 has a paralog, BMH2, t…
POM152		0.281256	2.43139	0.364966	-0.637375	0.085836	-0.372062	1.10453	1.76477	0.918532	Glycoprotein subunit of transmembrane ring of nuclear pore complex; contributes to nucleocytoplasmic transport, nuclear pore complex (NPC) biogenesis and spindle pole body duplication; homologous to human NUP210
MIH1		-0.854962	-0.463174	-0.821251	-0.631845	-0.08078	-0.757073	-0.73288	-1.41191	-1.02513	Protein tyrosine phosphatase involved in cell cycle control; regulates the phosphorylation state of Cdc28p; homolog of S. pombe cdc25
CAP1		-1.5015	-1.26267	-1.33092	-0.631548	-0.823643	-0.72566	0.045842	-0.764144	-0.509768	Alpha subunit of the capping protein heterodimer (Cap1p and Cap2p); capping protein (CP) binds to the barbed ends of actin filaments preventing further polymerization; localized predominantly to cortical actin patches; protein increases in abundance and relocalizes from bud neck to plasma membrane upon DNA replication stress
MAD3		-0.060507	0.75634	0.543843	-0.628164	-0.424769	-0.586398	0.859798	1.68023	1.1243	Subunit of spindle-assembly checkpoint complex; involved in delaying anaphase onset in cells with defects in mitotic spindle assembly; pseudosubstrate inhibitor of APC(Cdc20), the anaphase promoting complex involved in securin (Pds1p) turnover; MAD3 has a paralog, BUB1, that arose from the whole genome duplication
TPM1		0.727142	-0.768085	-1.08312	-0.619628	-2.69471	-2.46648	-1.26801	-1.74689	-1.47483	Major isoform of tropomyosin; binds to and stabilizes actin cables and filaments, which direct polarized cell growth and the distribution of several organelles; acetylated by the NatB complex and acetylated form binds actin most efficiently; TPM1 has a paralog, TPM2, that arose from the whole genome duplication
FEN1		-1.13498	-0.630473	-0.087172	-0.619038	-0.021653	-0.690588	0.088207	0.18639	-0.022763	Fatty acid elongase, involved in sphingolipid biosynthesis; acts on fatty acids of up to 24 carbons in length; mutations have regulatory effects on 1,3-beta-glucan synthase, vacuolar ATPase, and the secretory pathway; FEN1 has a paralog, ELO1, that arose from the whole genome duplication
TMA23		0.532162	0.499262	0.117961	-0.612263	0.736335	0.636674	#N/A	#N/A	#N/A	Nucleolar protein implicated in ribosome biogenesis; deletion extends chronological lifespan
SAS5		-1.14684	-0.726423	-0.278764	-0.609773	-0.960027	-0.513653	-0.389381	-1.3395	-0.290459	Subunit of the SAS complex (Sas2p, Sas4p, Sas5p), which acetylates free histones and nucleosomes and regulates transcriptional silencing; stimulates Sas2p HAT activity
UFO1		0.002487	0.300969	0.31226	-0.60944	-0.543063	-0.434694	-0.388887	0.000319	0.133752	F-box receptor protein; subunit of the Skp1-Cdc53-F-box receptor (SCF) E3 ubiquitin ligase complex; binds to phosphorylated Ho endonuclease, allowing its ubiquitylation by SCF and subsequent degradation
PGD1		-1.59403	-1.9389	-0.857908	-0.608185	-0.993688	-0.244191	0.156292	1.16334	0.059951	Subunit of the RNA polymerase II mediator complex; associates with core polymerase subunits to form the RNA polymerase II holoenzyme; essential for basal and activated transcription; direct target of Cyc8p-Tup1p transcriptional corepressor
NBP2		-0.042726	-1.08879	-0.675543	-0.60646	-1.34322	-1.03431	-0.27212	0.717069	-0.946378	Protein involved in the HOG (high osmolarity glycerol) pathway; negatively regulates Hog1p by recruitment of phosphatase Ptc1p the Pbs2p-Hog1p complex; interacts with Bck1p and down regulates the cell wall integrity pathway; found in the nucleus and cytoplasm, contains an SH3 domain and a Ptc1p binding domain (PBM)
BRR1		0.029294	0.449979	0.22083	-0.606351	-0.572337	-0.675736	1.03598	1.10464	-0.701615	snRNP protein component of spliceosomal snRNPs; required for pre-mRNA splicing and snRNP biogenesis; in null mutant newly-synthesized snRNAs are destabilized and 3'-end processing is slowed
GSG1		0.806519	-0.623934	0.170643	-0.601461	-0.311977	-0.005831	0.098568	-0.433497	-0.129632	Subunit of TRAPPIII (transport protein particle); TRAPPIII is a multimeric guanine nucleotide-exchange factor for Ypt1p, required for membrane expansion during autophagy and the CVT pathway; directs Ypt1p to the PAS; late post-replication meiotic role
PHO90		0.06019	-0.299322	-0.329868	-0.60138	-0.176141	-0.306192	-2.92814	-2.41044	-1.16379	Low-affinity phosphate transporter; acts upstream of Pho81p in regulation of the PHO pathway; deletion of pho84, pho87, pho89, pho90, and pho91 causes synthetic lethality; transcription independent of Pi and Pho4p activity; overexpression results in vigorous growth; PHO90 has a paralog, PHO87, that arose from the whole genome duplication
UBP11		-1.10824	-0.668697	0.211598	-0.597394	0.193589	0.334789	0.693423	0.673174	0.255413	Ubiquitin-specific protease; cleaves ubiquitin from ubiquitinated proteins; UBP11 has a paralog, UBP7, that arose from the whole genome duplication
GSM1		-0.612602	-1.07318	-0.28843	-0.595601	-1.36737	-1.04169	-0.097944	-1.50499	-0.56044	Putative zinc cluster protein of unknown function; proposed to be involved in the regulation of energy metabolism, based on patterns of expression and sequence analysis
PPH22		0.230265	0.932666	0.534551	-0.593364	-0.608795	-1.10038	-0.23615	-1.70721	-0.525375	Catalytic subunit of protein phosphatase 2A (PP2A); functionally redundant with Pph21p; methylated at C terminus; forms alternate complexes with several regulatory subunits; involved in signal transduction and regulation of mitosis; protein abundance increases in response to DNA replication stress; PPH22 has a paralog, PPH21, that arose from the whole genome duplication
ECM30		-0.332226	-0.719336	-0.195401	-0.593268	-0.493591	-0.208197	-1.03779	-1.39372	-0.701654	Putative protein of unknown function; may play a role in cell wall biosynthesis, mutants have abormal relative levels of mannose and glucose and have Gap1p sorting and transport defects; (GFP)-fusion protein localizes to the cytoplasm
PNT1		-0.642471	0.225125	-0.20049	-0.591276	-0.551893	-0.139715	-1.58907	-0.581437	-0.786242	Mitochondrial integral inner membrane protein; involved in membrane insertion of C-terminus of Cox2p, interacts genetically and physically with Cox18p; deletion mutant sensitive to the anti-Pneumocystis carinii drug pentamidine
MEH1		0.488116	-0.069535	-0.296518	-0.59077	-1.09091	-0.573411	-0.233366	-0.649012	-1.06926	Component of the EGO and GSE complexes; EGO is involved in the regulation of microautophagy and GSE is required for proper sorting of amino acid permease Gap1p; loss results in a defect in vacuolar acidification
URM1		0.177458	-1.43469	-1.0032	-0.586303	-1.17047	-0.158407	-1.1357	-1.99442	-0.603554	Ubiquitin-like protein involved in thiolation of cytoplasmic tRNAs; receives sulfur from the E1-like enzyme Uba4p and transfers it to tRNA; also functions as a protein tag with roles in nutrient sensing and oxidative stress response
PBP1		-0.316609	-1.42847	-0.461249	-0.58184	-0.808671	0.011243	0.319954	-0.36094	0.219607	Component of glucose deprivation induced stress granules; involved in P-body-dependent granule assembly; similar to human ataxin-2; interacts with Pab1p to regulate mRNA polyadenylation; interacts with Mkt1p to regulate HO translation; protein increases in abundance and relative distribution to the nucleus increases upon DNA replication stress
POL3		0.443653	0.156688	-0.046078	-0.581737	1.39027	0.227412	-0.050622	-0.344715	-0.495999	Catalytic subunit of DNA polymerase delta; required for chromosomal DNA replication during mitosis and meiosis, intragenic recombination, repair of double strand DNA breaks, and DNA replication during nucleotide excision repair (NER)
AGX1		-0.86405	-0.765464	0.060566	-0.57914	-1.1352	-0.001564	-0.928254	-1.68181	-0.542575	Alanine:glyoxylate aminotransferase (AGT); catalyzes the synthesis of glycine from glyoxylate, which is one of three pathways for glycine biosynthesis in yeast; has similarity to mammalian and plant alanine:glyoxylate aminotransferases
RPN10		1.57157	1.35141	0.496585	-0.57328	-0.183357	-0.804217	-0.044489	-0.066405	-0.579462	Non-ATPase base subunit of the 19S regulatory particle (RP) of the 26S proteasome; N-terminus plays a role in maintaining the structural integrity of the RP; binds selectively to polyubiquitin chains; homolog of the mammalian S5a protein
YPR022C		-2.7688	-2.59321	-1.33761	-0.57055	-1.03502	-0.105473	-0.012441	-1.3355	-0.611878	Putative transcription factor, as suggested by computational analysis; green fluorescent protein (GFP)-fusion protein localizes to both the cytoplasm and the nucleus and is induced in response to the DNA-damaging agent MMS
VAC7		-1.60199	0.041752	-1.28364	-0.570539	-0.805766	0.305691	-1.0792	-0.120371	-0.55753	Integral vacuolar membrane protein involved in vacuole inheritance and morphology; activates Fab1p kinase activity under basal conditions and also after hyperosmotic shock
RMR1		0.745107	0.133694	-0.195629	-0.56921	-1.93575	-0.715901	-0.191287	-1.68314	-0.259118	Protein required for meiotic recombination and gene conversion; null mutant displays reduced PIS1 expression and growth defects on non-fermentable carbon sources and minimal media; GFP-fusion protein localizes to both cytoplasm and nucleus
FET3		-1.34877	-0.683391	-0.85609	-0.561476	-0.488576	-0.418645	-0.85928	-0.962488	-0.667331	Ferro-O2-oxidoreductase; required for high-affinity iron uptake and involved in mediating resistance to copper ion toxicity, belongs to class of integral membrane multicopper oxidases; protein abundance increases in response to DNA replication stress
HST1		0.245646	0.146798	-0.06514	-0.557614	-0.235396	0.157357	0.362231	-1.01018	-0.404365	NAD(+)-dependent histone deacetylase; essential subunit of the Sum1p/Rfm1p/Hst1p complex required for ORC-dependent silencing and mitotic repression; non-essential subunit of the Set3C deacetylase complex; involved in telomere maintenance; HST1 has a paralog, SIR2, that arose from the whole genome duplication
PEX3		-1.37786	-1.69492	-1.82184	-0.554106	-0.938691	-1.07317	-0.902426	-1.49162	-1.84317	Peroxisomal membrane protein (PMP) required for proper localization and stability of PMPs; anchors peroxisome retention factor Inp1p at the peroxisomal membrane; interacts with Pex19p
RPL15B		-0.678627	-0.356742	-0.634848	-0.550886	0.940958	-0.17257	#N/A	#N/A	#N/A	Ribosomal 60S subunit protein L15B; binds to 5.8 S rRNA; homologous to mammalian ribosomal protein L15, no bacterial homolog; RPL15B has a paralog, RPL15A, that arose from the whole genome duplication; relocalizes from nucleus to nucleolus upon DNA replication stress
SCS2		0.720341	0.6945	0.433548	-0.549576	-0.860517	-0.405955	-0.29308	-0.483206	0.047565	Integral ER membrane protein, regulates phospholipid metabolism; one of 6 proteins (Ist2p, Scs2p, Scs22p, Tcb1p, Tcb2p, Tcb3p) that connect ER to the plasma membrane (PM) and regulate PI4P levels by controlling access of Sac1p phosphatase to its substrate PI4P in the PM; interacts with FFAT motif of Opi1p; involved in telomeric silencing; null shows inositol auxotrophy above 34 deg C; VAP homolog…
GET3		-0.024088	-0.016209	-0.14174	-0.549555	-0.115362	-0.707441	-1.00274	0.067087	-0.394189	Guanine nucleotide exchange factor for Gpa1p; amplifies G protein signaling; subunit of the GET complex, which is involved in Golgi to ER trafficking and insertion of proteins into the ER membrane; has low-level ATPase activity; protein abundance increases in response to DNA replication stress
FRE4		-0.13949	0.872836	0.211338	-0.549195	0.043711	0.681087	0.018496	-0.033492	0.512046	Ferric reductase; reduces a specific subset of siderophore-bound iron prior to uptake by transporters; expression induced by low iron levels
NAM7		-0.603472	-0.637824	-0.424641	-0.548932	-0.395693	-0.319768	0.918567	-0.096869	0.439574	ATP-dependent RNA helicase of the SFI superfamily; involved in nonsense mediated mRNA decay; required for efficient translation termination at nonsense codons and targeting of NMD substrates to P-bodies; binds to the small ribosomal subunit via an interaction with Rps26; forms cytoplasmic foci upon DNA replication stress
PSY4		0.460454	-1.06592	-0.737318	-0.546757	0.099733	-0.436185	0.366223	1.41382	-0.590258	Regulatory subunit of protein phosphatase PP4; presence of Psy4p in the PP4 complex (along with catalytic subunit Pph3p and Psy2p) is required for dephosphorylation of the histone variant H2AX, but not for dephosphorylation of Rad53p, during recovery from the DNA damage checkpoint; localization is cell-cycle dependent and regulated by Cdc28p phosphorylation; required for cisplatin resistance; hom…
BIK1		1.35128	1.89554	1.18523	-0.544256	1.3314	0.202388	-0.459704	1.94492	0.243985	Microtubule-associated protein; component of the interface between microtubules and kinetochore, involved in sister chromatid separation; essential in polyploid cells but not in haploid or diploid cells; ortholog of mammalian CLIP-170
CAT8		-1.11761	-0.943949	-0.498789	-0.542892	-0.597299	-0.520911	0.110766	-0.38128	-0.361052	Zinc cluster transcriptional activator; necessary for derepression of a variety of genes under non-fermentative growth conditions, active after diauxic shift, binds carbon source responsive elements; relative distribution to the nucleus increases upon DNA replication stress
DUS3		0.108116	-0.122168	0.178666	-0.542734	-0.443561	-0.318661	-0.516655	-0.535876	-0.337107	Dihydrouridine synthase; member of a widespread family of conserved proteins including Smm1p, Dus1p, and Dus4p; contains a consensus oleate response element (ORE) in its promoter region; forms nuclear foci upon DNA replication stress
RSC4		0.520872	0.497027	0.360593	-0.53954	0.534332	1.57546	0.784336	-0.123942	0.96493	Component of the RSC chromatin remodeling complex; found in close proximity to nucleosomal DNA; displaced from the surface of nucleosomal DNA after chromatin remodeling; acetylated (K25) by Gcn5p, altering replication stress tolerance; contains tandem bromodomains that recognize histone H3 acetylated on K14 (H3K14ac) by Gcn5p
PEF1		-0.260527	-1.73559	-0.244909	-0.535455	-1.71898	-0.382482	-0.754933	-0.521858	-0.467725	Penta-EF-hand protein; required for polar bud growth and cell wall abscission; binds calcium and zinc with different affinity; localizes to bud site in G1, bud neck in G2; binds to Sec31p and modulates COPII coat assembly
KRE27		0.250223	0.012752	-0.267294	-0.534101	-0.874137	-0.816337	0.535722	-0.052288	-0.406135	Member of conserved ER transmembrane complex; required for efficient folding of proteins in the ER; null mutant displays induction of the unfolded protein response, and also shows K1 killer toxin resistance; homologous to worm B0334.15/EMC-5, fly CG15168, human MMGT
UBC7		-0.299854	0.911932	0.522626	-0.530722	-0.606087	-0.479982	0.574531	1.71592	0.980391	Ubiquitin conjugating enzyme; involved in the ER-associated protein degradation pathway; requires Cue1p for recruitment to the ER membrane; proposed to be involved in chromatin assembly
BYE1		-0.147915	-0.95093	-0.212898	-0.529835	-1.86879	-1.13656	-1.41759	-1.9842	-0.881066	Negative regulator of transcription elongation; contains a TFIIS-like domain and a PHD finger, multicopy suppressor of temperature-sensitive ess1 mutations, probably binds RNA polymerase II large subunit
SPP1		-1.04199	-1.5655	-1.45199	-0.520106	-0.656384	-0.231911	-0.874706	-1.20381	-0.599874	Subunit of COMPASS (Set1C); a complex which methylates histone H3 on lysine 4 and is required in telomeric transcriptional silencing; interacts with Orc2p; PHD finger domain protein similar to human CGBP, an unmethylated CpG binding protein; relocalizes to the cytosol in response to hypoxia
ELA1		1.32816	0.800058	0.235744	-0.51949	-1.10191	-2.1946	-0.540978	0.27738	-1.00027	Elongin A; F-box protein that forms a heterodimer with Elc1p and is required for ubiquitin-dependent degradation of the RNA Polymerase II subunit Rpo21p; subunit of the Elongin-Cullin-Socs (ECS) ligase complex
BCK2		0.110797	-1.29406	-0.68623	-0.518437	-0.380826	-0.423234	0.525719	-0.053253	-0.403367	Protein rich in serine and threonine residues involved in protein kinase C signaling pathway, which controls cell integrity; overproduction suppresses pkc1 mutations
SWE1		-0.201927	-0.135788	-0.196319	-0.508161	-1.40731	-0.220369	-0.501816	-1.19379	-0.177362	Protein kinase that regulates the G2/M transition by inhibition of Cdc28p kinase activity; localizes to the nucleus and to the daughter side of the mother-bud neck; phosphorylates conserved tyrosine residue in N-terminus of Hsp90 in cell-cycle associated manner, thus modulating the ability of Hsp90 to chaperone a selected clientele; homolog of S. pombe Wee1p; potential Cdc28p substrate
BUL1		-1.65353	-2.95482	-1.27823	-0.501617	-1.96887	-0.803352	-0.592225	-1.72131	-0.422941	Ubiquitin-binding component of the Rsp5p E3-ubiquitin ligase complex; disruption causes temperature-sensitive growth, overexpression causes missorting of amino acid permeases; BUL1 has a paralog, BUL2, that arose from the whole genome duplication
MNN11		-0.168149	-2.25739	-1.51511	-0.501079	-2.04607	-2.31743	-0.261387	-2.21991	-1.01086	Subunit of a Golgi mannosyltransferase complex; this complex also contains Anp1p, Mnn9p, Mnn10p, and Hoc1p, and mediates elongation of the polysaccharide mannan backbone; has homology to Mnn10p
MIP1		-1.63713	-3.32592	-1.57377	-0.491382	-2.08827	-0.900246	-0.187207	-1.07212	-0.425002	Mitochondrial DNA polymerase; conserved C-terminal segment is required for the maintenance of mitochondrial genome; mutations in the human ortholog POLG are associated with Alpers-Huttenlocher syndrome (AHS) and other mitochondrial diseases; Mip1p is the single subunit of mitochondrial DNA polymerase in yeast, in contrast to metazoans in which there is a complex of a catalytic subunit and an acce…
YAP1		1.44474	0.422201	0.53168	-0.490436	0.485149	-0.049259	0.079314	-0.243552	-0.812031	Basic leucine zipper (bZIP) transcription factor; required for oxidative stress tolerance; activated by H2O2 through the multistep formation of disulfide bonds and transit from the cytoplasm to the nucleus; Yap1p is degraded in the nucleus after the oxidative stress has passed; mediates resistance to cadmium; YAP1 has a paralog, CAD1, that arose from the whole genome duplication; relative distrib…
NHP6A		1.00142	0.301474	0.682641	-0.488894	-0.705413	-1.26548	-0.717053	-0.035756	-0.49694	High-mobility group (HMG) protein, binds to and remodels nucleosomes; involved in recruiting FACT and other chromatin remodelling complexes to chromosomes; functionally redundant with Nhp6Bp; homologous to mammalian HMGB1 and HMGB2; NHP6A has a paralog, NHP6B, that arose from the whole genome duplication; protein abundance increases in response to DNA replication stress
TCO89		-0.780825	-1.51747	-1.92732	-0.48374	-1.53477	-1.81082	0.12597	-0.972661	-1.40338	Subunit of TORC1 (Tor1p or Tor2p-Kog1p-Lst8p-Tco89p); TORC1 complex regulates growth in response to nutrient availability; cooperates with Ssd1p in the maintenance of cellular integrity; deletion strains are hypersensitive to rapamycin
RAD9		0.602821	0.633904	0.111052	-0.480832	0.626688	-0.33993	-0.18226	1.30717	-0.623299	DNA damage-dependent checkpoint protein; required for cell-cycle arrest in G1/S, intra-S, and G2/M, plays a role in postreplication repair (PRR) pathway; transmits checkpoint signal by activating Rad53p and Chk1p; hyperphosphorylated by Mec1p and Tel1p; multiple cyclin dependent kinase consensus sites and the C-terminal BRCT domain contribute to DNA damage checkpoint activation; Rad9p Chk1 Activa…
CIN4		-0.412612	-0.500938	-0.581906	-0.480056	-0.733833	0.058033	-0.755531	-2.24166	-0.367185	GTP-binding protein involved in beta-tubulin (Tub2p) folding; isolated as mutant with increased chromosome loss and sensitivity to benomyl; regulated by the GTPase-activating protein, Cin2p, the human retinitis pigmentosa 2 (RP2) homolog
CLB4		-0.238194	-0.530471	-0.38046	-0.479312	-1.05981	-0.257834	-0.700786	-1.99892	-0.234705	B-type cyclin involved in cell cycle progression; activates Cdc28p to promote the G2/M transition; may be involved in DNA replication and spindle assembly; accumulates during S phase and G2, then targeted for ubiquitin-mediated degradation; CLB4 has a paralog, CLB3, that arose from the whole genome duplication
FUN30		0.855247	0.465646	0.916174	-0.475949	-1.03655	-0.140115	0.624996	-0.151795	0.081897	Snf2p family member with ATP-dependent chromatin remodeling activity; has a role in silencing at the mating type locus, telomeres and centromeres; enriched at centromeres and is required for correct chromatin structure around centromeres, as well as at the boundary element of the silent HMR; recruited to DNA double-strand breaks (DSBs) where it promotes 5' strand resection of DSBs; potential Cdc2…
BAS1		0.714637	-0.453653	-0.97183	-0.475691	-0.62775	-1.16383	-0.176569	-0.988916	-0.70376	Myb-related transcription factor; involved in regulating basal and induced expression of genes of the purine and histidine biosynthesis pathways; also involved in regulation of meiotic recombination at specific genes
GEM1		-1.31725	-0.819319	-1.03251	-0.474749	-0.933459	0.017452	-0.526921	-0.997049	-0.066208	Outer mitochondrial membrane GTPase, subunit of the ERMES complex; potential regulatory subunit of the ERMES complex that links the ER to mitochondria and may promote inter-organellar calcium and phospholipid exchange as well as coordinating mitochondrial DNA replication and growth; cells lacking Gem1p contain collapsed, globular, or grape-like mitochondria; ortholog of metazoan Miro GTPases
PIB1		-1.1238	-1.56288	-0.53305	-0.473177	-0.047173	0.197943	-1.37068	0.422854	0.056065	RING-type ubiquitin ligase of the endosomal and vacuolar membranes; binds phosphatidylinositol(3)-phosphate; contains a FYVE finger domain
KIN2		-0.958868	-1.04289	-0.389037	-0.469872	0.381364	-0.232909	-0.517156	0.207372	0.432124	Serine/threonine protein kinase involved in regulation of exocytosis; localizes to the cytoplasmic face of the plasma membrane; KIN2 has a paralog, KIN1, that arose from the whole genome duplication
CLB2		0.124502	-0.036771	-0.01183	-0.466933	0.634363	-0.136356	0.423215	0.461439	-0.67576	B-type cyclin involved in cell cycle progression; activates Cdc28p to promote the transition from G2 to M phase; accumulates during G2 and M, then targeted via a destruction box motif for ubiquitin-mediated degradation by the proteasome; CLB2 has a paralog, CLB1, that arose from the whole genome duplication
KTI12		0.331744	0.384365	0.137207	-0.466657	-0.821211	0.067626	-0.849494	-0.976148	-0.449703	Protein that plays a role, with Elongator complex, in modification of wobble nucleosides in tRNA; involved in sensitivity to G1 arrest induced by zymocin; interacts with chromatin throughout the genome; also interacts with Cdc19p
MDM38		-0.6143	-1.16954	-1.38594	-0.465928	-1.27436	-0.844539	-0.842144	-1.60581	-0.977623	Mitochondrial protein; forms a complex with Mba1p to facilitate recruitment of mRNA-specific translational activators to ribosomes; roles in protein export and K+/H+ exchange; human ortholog Letm1 implicated in Wolf-Hirschhorn syndrome
DPB3		-0.564438	0.493556	0.215854	-0.465834	-1.3277	-0.532325	0.969282	1.64879	1.3286	Third-largest subunit of DNA polymerase II (DNA polymerase epsilon); required to maintain fidelity of chromosomal replication and also for inheritance of telomeric silencing; stabilizes the interaction of Pol epsilon with primer-template DNA, positively affecting the processivity of the polymerase and exonuclease activities of Pol epsilon; mRNA abundance peaks at the G1/S boundary of the cell cyc…
RIF1		-0.580342	-1.16836	-0.644955	-0.462758	1.03083	0.215914	-1.8772	-1.80242	-0.981228	Protein that binds to the Rap1p C-terminus and acts synergistically with Rif2p to help control telomere length and establish telomeric silencing; deletion results in telomere elongation
RPB4		0.151202	-0.632184	-0.596742	-0.462625	-0.413744	-0.852447	0.068875	-0.714036	-0.474616	RNA polymerase II subunit B32; forms two subunit dissociable complex with Rpb7p; involved in recruitment of 3'-end processing factors to transcribing RNA polymerase II complex and in export of mRNA to cytoplasm under stress conditions; also involved in translation initiation
ATG21		0.074249	-0.99557	-0.487444	-0.461286	-1.18523	-0.767359	0.902111	0.997351	-0.10638	Phosphoinositide binding protein required for vesicle formation in the cytoplasm-to-vacuole targeting (Cvt) pathway; binds both phosphatidylinositol (3,5)-bisphosphate and phosphatidylinositol 3-phosphate; WD-40 repeat protein
PAM17		1.9157	1.27681	0.73859	-0.45561	-0.040694	-1.03419	1.29814	1.32018	1.0299	Constituent of the TIM23 complex; proposed alternatively to be a component of the import motor (PAM complex) or to interact with and modulate the core TIM23 (Translocase of the Inner mitochondrial Membrane) complex; protein abundance increases in response to DNA replication stress
AIR1		2.61711	2.14034	1.35218	-0.452517	-0.030513	0.98048	1.0965	1.84598	0.410428	Zinc knuckle protein; involved in nuclear RNA processing and degradation as a component of the TRAMP complex; stimulates the poly(A) polymerase activity of Pap2p in vitro; AIR1 has a paralog, AIR2, that arose from the whole genome duplication; although Air1p and Air2p are homologous TRAMP subunits, they have nonredundant roles in regulation of substrate specificity of the exosome
VPS13		-0.593101	-1.39388	-1.1161	-0.450549	-0.767166	-1.15216	0.321572	-1.25163	-0.707733	Protein of unknown function; heterooligomeric or homooligomeric complex; peripherally associated with membranes; involved in sporulation, vacuolar protein sorting, prospore membrane formation and protein-Golgi retention; homologous to human CHAC and COH1 which are involved in chorea acanthocytosis and Cohen syndrome, respectively
HMT1		-0.175199	1.01261	0.001866	-0.446431	-0.802592	-0.796072	-1.87845	-2.43853	-0.957627	Nuclear SAM-dependent mono- and asymmetric methyltransferase; modifies hnRNPs, including Npl3p and Hrp1p, affecting their activity and nuclear export; methylates U1 snRNP protein Snp1p and ribosomal protein Rps2p; interacts genetically with genes encoding components of Rpd3(L) and this interaction is important for Rpd3 recruitment to the subtelomeric region.
SAK1		-0.886639	-0.606154	0.089934	-0.438554	-0.49494	-0.561155	-1.47124	-1.19664	-1.29499	Upstream serine/threonine kinase for the SNF1 complex; partially redundant with Elm1p and Tos3p; members of this family have functional orthology with LKB1, a mammalian kinase associated with Peutz-Jeghers cancer-susceptibility syndrome; SAK1 has a paralog, TOS3, that arose from the whole genome duplication
BUD13		0.072916	0.202294	0.044758	-0.438459	-0.852771	0.408722	1.18032	0.583137	1.12015	Subunit of the RES complex; RES complex is required for nuclear pre-mRNA retention and splicing; involved in bud-site selection; diploid mutants display a unipolar budding pattern instead of the wild-type bipolar pattern
PEX15		-0.841499	-0.085011	-1.09125	-0.43839	-0.743723	-0.775145	-0.669014	-0.261028	-0.587784	Phosphorylated tail-anchored type II integral peroxisomal membrane protein required for peroxisome biogenesis, cells lacking Pex15p mislocalize peroxisomal matrix proteins to cytosol, overexpression results in impaired peroxisome assembly
WHI5		0.040694	-0.39978	-0.50845	-0.436524	-1.15761	-0.851344	0.074586	0.301671	-0.369171	Repressor of G1 transcription; binds to SCB binding factor (SBF) at SCB target promoters in early G1; phosphorylation of Whi5p by the CDK, Cln3p/Cdc28p relieves repression and promoter binding by Whi5; periodically expressed in G1; WHI5 has a paralog, SRL3, that arose from the whole genome duplication
LDB19		-0.708892	-1.17166	-1.12455	-0.435486	-2.70872	-1.35054	-0.71579	-2.20876	-0.991145	Protein involved in ubiquitin-dependent endocytosis; regulates endocytosis of plasma membrane proteins by recruiting the ubiquitin ligase Rsp5p to its target; inhibited by Npr1p-mediated phosphorylation, which affects translocation between the cytosol and the plasma membrane; null mutant has reduced affinity for alcian blue dye
DGR2		-0.817992	0.030188	0.277103	-0.432359	0.401588	-0.182877	-0.862729	-0.826278	0.2272	Protein of unknown function; null mutant is resistant to 2-deoxy-D-glucose and displays abnormally elongated buds; DGR2 has a paralog, YMR102C, that arose from the whole genome duplication
GOT1		-0.012425	-0.211825	-0.59054	-0.42742	-0.105088	-0.451663	-0.249147	-0.696946	0.27026	Homodimeric protein that is packaged into COPII vesicles and cycles between the ER and Golgi; involved in secretory transport but not directly required for aspects of transport assayed in vitro; may influence membrane composition
EST2		-0.339709	-0.475329	-0.359214	-0.424883	-0.373973	-0.705985	-0.481157	-0.732972	-0.287295	Reverse transcriptase subunit of the telomerase holoenzyme; essential for telomerase core catalytic activity, involved in other aspects of telomerase assembly and function; mutations in human homolog are associated with aplastic anemia
SPT23		-0.788765	-0.556766	-0.601426	-0.422336	-0.274802	0.188724	-0.104428	-0.802383	-0.325224	ER membrane protein involved in regulation of OLE1 transcription; inactive ER form dimerizes and one subunit is then activated by ubiquitin/proteasome-dependent processing followed by nuclear targeting; SPT23 has a paralog, MGA2, that arose from the whole genome duplication
BMH2		0.269201	0.04987	0.846249	-0.413513	0.026848	-0.426929	0.673037	-0.034263	0.453698	14-3-3 protein, minor isoform; controls proteome at post-transcriptional level, binds proteins and DNA, involved in regulation of many processes including exocytosis, vesicle transport, Ras/MAPK signaling, and rapamycin-sensitive signaling; protein increases in abundance and relative distribution to the nucleus increases upon DNA replication stress; BMH2 has a paralog, BMH1, that arose from the w…
PCT1		-0.85436	-1.12517	-0.732693	-0.409453	-0.768841	-0.143447	-0.364798	-0.62329	-0.557989	Cholinephosphate cytidylyltransferase; a rate-determining enzyme of the CDP-choline pathway for phosphatidylcholine synthesis, inhibited by Sec14p, activated upon lipid-binding; contains an element within the regulatory domain involved in both silencing and activation of enzymatic activity
ASR1		-0.515011	0.10998	0.25362	-0.406963	-1.19541	0.229815	-0.343928	-2.36115	-0.279178	Ubiquitin ligase that modifies and regulates RNA Pol II; involved in a putative alcohol-responsive signaling pathway; accumulates in the nucleus under alcohol stress; contains a Ring/PHD finger domain similar to the mammalian rA9 protein
ASH1		-0.488194	0.649295	0.171587	-0.40686	-0.002514	0.331618	0.038321	0.795101	0.383384	Component of the Rpd3L histone deacetylase complex; zinc-finger inhibitor of HO transcription; mRNA is localized and translated in the distal tip of anaphase cells, resulting in accumulation of Ash1p in daughter cell nuclei and inhibition of HO expression; potential Cdc28p substrate
SLY41		0.045752	0.461829	-0.166441	-0.399212	-0.333287	-1.00739	0.099707	-0.682238	0.00393	Protein involved in ER-to-Golgi transport
SAS3		-0.124531	0.220853	0.03783	-0.39595	-0.348139	-0.410593	-0.032676	-0.230738	-0.071001	Histone acetyltransferase catalytic subunit of NuA3 complex; acetylates histone H3, involved in transcriptional silencing; homolog of the mammalian MOZ proto-oncogene; mutant has aneuploidy tolerance; sas3gcn5 double mutation is lethal
RPS23A		-1.01458	0.599577	0.100041	-0.39298	-0.055532	0.024353	-1.69586	-1.34487	-0.826442	Ribosomal protein 28 (rp28) of the small (40S) ribosomal subunit; required for translational accuracy; homologous to mammalian ribosomal protein S23 and bacterial S12; RPS23A has a paralog, RPS23B, that arose from the whole genome duplication; deletion of both RPS23A and RPS23B is lethal
CPR1		-0.531287	0.181235	-0.004483	-0.392666	-0.269201	-0.115837	0.251844	0.421098	0.455273	Cytoplasmic peptidyl-prolyl cis-trans isomerase (cyclophilin); catalyzes the cis-trans isomerization of peptide bonds N-terminal to proline residues; binds the drug cyclosporin A; protein abundance increases in response to DNA replication stress
MLP1		-0.749946	-0.362899	0.180463	-0.387287	-1.03974	-0.718796	-0.146948	-0.811538	0.025597	Myosin-like protein associated with the nuclear envelope; connects the nuclear pore complex with the nuclear interior; involved with Tel1p in telomere length control; involved with Pml1p and Pml39p in nuclear retention of unspliced mRNAs; MLP1 has a paralog, MLP2, that arose from the whole genome duplication
TMA19		0.398982	0.80145	0.448063	-0.386428	-0.661524	-0.550504	-1.18212	-1.2914	0.184287	Protein that associates with ribosomes; homolog of translationally controlled tumor protein; green fluorescent protein (GFP)-fusion protein localizes to the cytoplasm and relocates to the mitochondrial outer surface upon oxidative stress
INP53		-1.42232	-0.741248	-0.21841	-0.386276	-0.669402	-0.78872	-0.489211	0.315989	0.468285	Polyphosphatidylinositol phosphatase; dephosphorylates multiple phosphatidylinositol phosphates; involved in trans Golgi network-to-early endosome pathway; hyperosmotic stress causes translocation to actin patches; contains Sac1 and 5-ptase domains; INP53 has a paralog, INP52, that arose from the whole genome duplication
PRS5		-0.708153	-0.502447	-0.349988	-0.383176	0.184543	0.147794	-0.726219	0.279325	0.523987	5-phospho-ribosyl-1(alpha)-pyrophosphate synthetase; synthesizes PRPP, which is required for nucleotide, histidine, and tryptophan biosynthesis; one of five related enzymes, which are active as heteromultimeric complexes; forms cytoplasmic foci upon DNA replication stress
CST6		-0.023862	0.62785	0.951383	-0.383023	0.051399	-0.161131	-0.521	-0.008045	-0.302753	Basic leucine zipper (bZIP) transcription factor, in ATF/CREB family; mediates transcriptional activation of NCE103 (encoding carbonic anhydrase) in response to low CO2 levels such as in the ambient air; proposed to be a regulator of oleate responsive genes; involved in utilization of non-optimal carbon sources and chromosome stability; relocalizes to the cytosol in response to hypoxia; CST6 has …
PEX6		-0.177799	-0.047938	-0.574897	-0.381881	-1.00788	-1.48265	-0.160872	-0.764155	-1.47267	AAA-peroxin; heterodimerizes with AAA-peroxin Pex1p and participates in the recycling of peroxisomal signal receptor Pex5p from the peroxisomal membrane to the cystosol
OST4		0.519147	1.08424	-0.011104	-0.381209	-0.163001	-0.233527	-0.514078	-0.366417	-0.574871	Subunit of the oligosaccharyltransferase complex of the ER lumen; complex catalyzes protein asparagine-linked glycosylation; type I membrane protein required for incorporation of Ost3p or Ost6p into the OST complex
YML108W		-0.48632	0.696655	-0.21527	-0.375513	-0.317968	-0.359261	-0.591286	0.628376	-0.600998	Protein of unknown function; structure defines a new subfamily of the split beta-alpha-beta sandwiches; green fluorescent protein (GFP)-fusion protein localizes to the cytoplasm and nucleus; YML108W is not an essential gene; relative distribution to the nucleus increases upon DNA replication stress
YDR306C		-0.672293	-0.139467	-0.714344	-0.368695	0.14678	-0.156602	1.01501	2.22406	1.22969	F-box protein of unknown function; interacts with Sgt1p via a Leucine-Rich Repeat (LRR) domain
NUT1		-0.376512	-1.2894	-0.43625	-0.366916	-0.956812	-0.359137	0.073412	0.246794	0.845788	Component of the RNA polymerase II mediator complex; mediator is required for transcriptional activation and also has a role in basal transcription
DSE3		-0.878044	-0.919706	-0.972627	-0.354923	-1.09245	-1.02714	-0.472357	-1.20915	-0.730186	Daughter cell-specific protein, may help establish daughter fate; relocalizes from bud neck to cytoplasm upon DNA replication stress
STV1		-1.12559	-2.21106	-1.67063	-0.354801	-0.922984	-0.89187	-0.001648	-0.94178	-0.390595	Subunit a of the vacuolar-ATPase V0 domain; one of two isoforms (Stv1p and Vph1p); Stv1p is located in V-ATPase complexes of the Golgi and endosomes while Vph1p is located in V-ATPase complexes of the vacuole
SET4		-0.153314	-0.219016	-0.400798	-0.354	-0.942326	-0.93955	0.367281	-0.00248	-0.026064	Protein of unknown function, contains a SET domain; SET4 has a paralog, SET3, that arose from the whole genome duplication
POL4		-0.290502	-0.352324	0.065923	-0.349142	-0.328341	0.297152	-0.420119	-0.561002	-0.829259	DNA polymerase IV; undergoes pair-wise interactions with Dnl4p-Lif1p and Rad27p to mediate repair of DNA double-strand breaks by non-homologous end joining (NHEJ); homologous to mammalian DNA polymerase beta
HUL4		-0.680969	-0.16142	0.023305	-0.343247	0.507267	-0.033777	0.347306	0.389597	0.390397	Protein with similarity to hect domain E3 ubiquitin-protein ligases; not essential for viability; found in association with Trf4 in TRAMP complex
AIM29		0.636119	0.755019	0.252561	-0.341293	-1.00317	-1.53287	-0.149269	-0.366179	-0.135446	Putative protein of unknown function; epitope-tagged protein localizes to the cytoplasm; YKR074W is not an essential gene; null mutant displays elevated frequency of mitochondrial genome loss
MMS4		1.21997	0.790981	0.971002	-0.34006	0.100375	-0.039848	0.226002	0.791668	-0.393061	Subunit of structure-specific Mms4p-Mus81p endonuclease; cleaves branched DNA; involved in recombination, DNA repair, and joint molecule formation/resolution during meiotic recombination; phosphorylation of the non-catalytic subunit Mms4p by Cdc28p and Cdcp during mitotic cell cycle activates the function of Mms4p-Mus81p
CIN1		-0.202839	-0.284078	-0.195806	-0.333077	0.047773	0.273049	-0.107248	-0.326288	-0.271568	Tubulin folding factor D involved in beta-tubulin (Tub2p) folding; isolated as mutant with increased chromosome loss and sensitivity to benomyl
RPS4A		0.061498	0.183078	0.247477	-0.330939	-0.41229	-0.083427	0.964022	0.09717	0.309631	Protein component of the small (40S) ribosomal subunit; mutation affects 20S pre-rRNA processing; homologous to mammalian ribosomal protein S4, no bacterial homolog; RPS4A has a paralog, RPS4B, that arose from the whole genome duplication
PUS1		-0.785299	-0.77921	-0.980286	-0.325947	0.266333	0.255854	0.365926	-0.350501	0.235516	tRNA:pseudouridine synthase; introduces pseudouridines at positions 26-28, 34-36, 65, and 67 of tRNA; nuclear protein that appears to be involved in tRNA export; also acts on U2 snRNA; PUS1 has a paralog, PUS2, that arose from the whole genome duplication
NUR1		-1.11861	-1.11356	-1.08323	-0.32542	-0.175535	-0.607138	-1.36558	-0.257356	-0.376875	Protein of unknown function; interacts with Csm1p, Lrs4p; required for rDNA repeat stability; null mutant causes increase in unequal sister-chromatid exchange; GFP-fusion protein localizes to the nuclear periphery, possible Cdc28p substrate
MTC4		-0.808011	-0.528493	-0.675291	-0.324429	0.01848	-0.133245	-0.634158	-0.134857	-0.326872	Protein of unknown function; required for normal growth rate at 15 degrees C; green fluorescent protein (GFP)-fusion protein localizes to the cytoplasm in a punctate pattern; mtc4 is synthetically sick with cdc13-1
DCC1		1.49899	0.218467	-0.131179	-0.323619	-1.46151	-1.1234	-0.596765	-1.29893	-0.951753	Subunit of a complex with Ctf8p and Ctf18p that shares some components with Replication Factor C, required for sister chromatid cohesion and telomere length maintenance
SSM4		0.118946	0.40576	0.506859	-0.323589	-0.790757	-0.138362	-0.038116	1.56091	0.942387	Ubiquitin-protein ligase involved in ER-associated protein degradation; located in the ER/nuclear envelope; ssm4 mutation suppresses mRNA instability caused by an rna14 mutation
PEX17		-0.82446	1.14237	-0.464391	-0.320619	-0.760037	-1.50031	0.414907	-0.462649	-0.643811	Peroxisomal membrane peroxin and subunit of the docking complex that facilitates the import of peroxisomal matrix proteins; required for peroxisome biogenesis
CKA1		0.219812	-0.435283	0.172808	-0.319374	-0.830806	-0.463686	0.681337	1.19097	0.192546	Alpha catalytic subunit of casein kinase 2 (CK2); a Ser/Thr protein kinase with roles in cell growth and proliferation; CK2, comprised of CKA1, CKA2, CKB1 and CKB2, has many substrates including transcription factors and all RNA polymerases; regulates Fkh1p-mediated donor preference during mating-type switching
STM1		-0.165026	-0.907434	-1.15468	-0.315969	0.403303	-0.542127	-0.328456	0.10196	-0.511014	Protein required for optimal translation under nutrient stress; perturbs association of Yef3p with ribosomes; involved in TOR signaling; binds G4 quadruplex and purine motif triplex nucleic acid; helps maintain telomere structure; protein abundance increases in response to DNA replication stress; serves as a ribosome preservation factor both during quiescence and recovery
SAW1		-0.030384	-0.130051	0.44216	-0.312345	0.482922	0.764342	-0.29595	0.112177	0.368467	5'- and 3'-flap DNA binding protein; recruits Rad1p-Rad10p to single-strand annealing intermediates with 3' non-homologous tails for removal during double-strand break repair; complexes with Rad1p-Rad10p and stimulates its endonuclease activity; green fluorescent protein (GFP)-fusion protein localizes to the nucleus
MAK31		0.588782	1.09525	0.810647	-0.312103	0.353692	0.622439	0.495583	1.18929	0.29212	Non-catalytic subunit of N-terminal acetyltransferase of the NatC type; required for replication of dsRNA virus; member of the Sm protein family
PSP2		0.982244	-0.86401	0.558123	-0.30892	-2.13906	-1.44191	#N/A	#N/A	#N/A	Asn rich cytoplasmic protein that contains RGG motifs; high-copy suppressor of group II intron-splicing defects of a mutation in MRS2 and of a conditional mutation in POL1 (DNA polymerase alpha); possible role in mitochondrial mRNA splicing
APC4		-1.70343	-1.63031	-1.33803	-0.308046	-1.36607	-0.727301	-0.47408	-0.557452	-0.629534	Subunit of the Anaphase-Promoting Complex/Cyclosome (APC/C); APC/C is a ubiquitin-protein ligase required for degradation of anaphase inhibitors, including mitotic cyclins, during the metaphase/anaphase transition; component of the platform domain of the APC/C, based on structural analysis; relative distribution to the nucleus increases upon DNA replication stress
RRM3		0.228621	0.207307	0.085073	-0.307751	0.210249	-0.222973	0.44796	-0.139486	-0.134265	DNA helicase involved in rDNA replication and Ty1 transposition; relieves replication fork pauses at telomeric regions; structurally and functionally related to Pif1p
HOS3		0.839023	0.364058	0.467767	-0.306762	-0.528495	-0.359359	0.203429	0.785921	-0.209701	Trichostatin A-insensitive homodimeric histone deacetylase (HDAC) with specificity in vitro for histones H3, H4, H2A, and H2B; similar to Hda1p, Rpd3p, Hos1p, and Hos2p; deletion results in increased histone acetylation at rDNA repeats
FAT1		-0.277676	-1.51648	-0.512468	-0.306084	-1.2129	-0.464755	0.303113	0.052169	-0.260782	Very long chain fatty acyl-CoA synthetase and long chain fatty acid transporter; activates imported fatty acids with a preference for very long lengths (C20-C26); has a separate function in the transport of long chain fatty acids
HAM1		-0.377824	-1.4002	-0.741402	-0.300804	-0.234	-0.24831	-0.082288	-0.22625	0.065662	Nucleoside triphosphate pyrophosphohydrolase; active against a wide range of substrates including ITP, dITP and XTP; mediates exclusion of noncanonical purines and pyrimadines from deoxyribonucleoside triphosphate pools; mutant is sensitive to the base analog 6-N-hydroxylaminopurine; protein abundance increases in response to DNA replication stress
RPL11B		1.86325	0.362325	0.716526	-0.294527	-0.601836	-0.428266	-0.20829	-0.150435	0.771213	Ribosomal 60S subunit protein L11B; expressed at half the level of Rpl11Ap; involved in ribosomal assembly; depletion causes degradation of 60S proteins and RNA; homologous to mammalian ribosomal protein L11 and bacterial L5; RPL11B has a paralog, RPL11A, that arose from the whole genome duplication
MID1		2.12096	2.05568	0.47136	-0.288316	-0.071103	-0.534175	-0.691374	-0.794096	-0.456062	N-glycosylated integral membrane protein of the ER membrane and plasma membrane, functions as a stretch-activated Ca2+-permeable cation channel required for Ca2+ influx stimulated by pheromone; interacts with Cch1p; forms an oligomer
SWI4		0.524885	-0.57217	-0.694213	-0.287021	-0.720468	-1.56485	-0.355107	-0.672761	-1.18997	DNA binding component of the SBF complex (Swi4p-Swi6p); a transcriptional activator that in concert with MBF (Mbp1-Swi6p) regulates late G1-specific transcription of targets including cyclins and genes required for DNA synthesis and repair; Slt2p-independent regulator of cold growth; acetylation at two sites, K1016 and K1066, regulates interaction with Swi6p
SEY1		-1.94726	-1.43262	-0.982178	-0.286894	0.432501	-0.16809	-1.78451	-0.943781	-1.43404	Dynamin-like GTPase that mediates homotypic ER fusion; has a role in ER morphology; interacts physically and genetically with Yop1p and Rtn1p; functional ortholog of the human atlastin ATL1, defects in which cause a form of the human disease hereditary spastic paraplegia; homolog of Arabidopsis RHD3
NPY1		-1.10952	-2.19406	-0.95989	-0.284269	-0.17836	0.760336	-0.65218	-0.045459	0.747656	NADH diphosphatase (pyrophosphatase); hydrolyzes the pyrophosphate linkage in NADH and related nucleotides; localizes to peroxisomes; nudix hydrolase family member
RXT3		-0.557228	0.038867	-0.603112	-0.281703	-0.88524	0.21098	-0.413995	-0.981828	-0.128615	Component of the Rpd3L histone deacetylase complex; involved in histone deacetylation; protein abundance increases in response to DNA replication stress
RAD18		-0.166652	-1.21418	-0.330193	-0.280567	-0.157671	-0.194051	-0.476997	-1.27624	-0.614984	E3 ubiquitin ligase; forms heterodimer with Rad6p to monoubiquitinate PCNA-K164; heterodimer binds single-stranded DNA and has single-stranded DNA dependent ATPase activity; required for postreplication repair; SUMO-targeted ubiquitin ligase (STUbl) that contains a SUMO-interacting motif (SIM) which stimulates its ubiquitin ligase activity towards the sumoylated form of PCNA
YMR102C		0.115251	0.265185	0.028844	-0.277575	0.623288	-0.367042	0.350374	0.482149	-0.512185	Protein of unknown function; transcription is activated by paralogous transcription factors Yrm1p and Yrr1p along with genes involved in multidrug resistance; mutant shows increased resistance to azoles; not an essential gene; YMR102C has a paralog, DGR2, that arose from the whole genome duplication
HIR3		0.50189	0.684871	0.466016	-0.274702	-0.538463	-0.699526	-1.87817	-0.636224	-0.834451	Subunit of the HIR complex; a nucleosome assembly complex involved in regulation of histone gene transcription; involved in position-dependent gene silencing and nucleosome reassembly; ortholog of human CABIN1 protein
SIS2		-0.201518	-0.097478	0.174586	-0.271497	-0.261981	-0.511359	-0.146978	-0.013147	-0.265459	Negative regulatory subunit of protein phosphatase 1 (Ppz1p); involved in coenzyme A biosynthesis; subunit of phosphopantothenoylcysteine decarboxylase (PPCDC: Cab3p, Sis2p, Vhs3p) complex and the CoA-Synthesizing Protein Complex (CoA-SPC: Cab2p, Cab3p, Cab4p, Cab5p, Sis2p and Vhs3p); SIS2 has a paralog, VHS3, that arose from the whole genome duplication
MDM10		0.258728	0.170573	0.024189	-0.269333	-0.455082	-0.509519	0.373236	-0.172555	0.571164	Subunit of both the ERMES complex and the SAM complex; the ERMES complex links the ER to mitochondria; the SAM complex is mitochondrial sorting and assembly machinery that functions in import and assembly of outer membrane beta-barrel proteins
SLT2		1.25876	0.062886	-0.247819	-0.268373	-1.20548	-1.67241	-0.622675	1.16482	0.008813	Serine/threonine MAP kinase; involved in regulating maintenance of cell wall integrity, cell cycle progression, and nuclear mRNA retention in heat shock; required for mitophagy and pexophagy; affects recruitment of mitochondria to phagophore assembly site (PAS); plays a role in adaptive response of cells to cold; regulated by the PKC1-mediated signaling pathway; SLT2 has a paralog, KDX1, that aro…
RCE1		0.661885	0.578927	0.014738	-0.267041	-1.10138	-0.838223	-0.082181	-1.18687	-0.109955	Type II CAAX prenyl protease; involved in the proteolysis and maturation of Ras and the a-factor mating pheromone
IES1		-1.09831	-2.31361	-0.422227	-0.262793	-0.957495	-0.123824	-0.121536	-0.799961	0.520322	Subunit of the INO80 chromatin remodeling complex; relocalizes to the cytosol in response to hypoxia
SIL1		0.579562	-0.730093	-0.00657	-0.2613	-0.673459	-0.907516	-0.436263	-1.39102	-0.595854	Nucleotide exchange factor for the endoplasmic reticulum (ER) lumenal Hsp70 chaperone Kar2p, required for protein translocation into the ER; homolog of Yarrowia lipolytica SLS1; GrpE-like protein
YME1		-2.00272	-3.20337	-2.08606	-0.261284	-1.17213	-0.463536	-0.766857	-1.65529	-0.462889	Catalytic subunit of the mitochondrial inner membrane i-AAA protease complex, which is responsible for degradation of unfolded or misfolded mitochondrial gene products; serves as a nonconventional translocation motor to pull PNPase into the intermembrane space; also has a role in intermembrane space protein folding; mutation causes an elevated rate of mitochondrial turnover
YEF1		-0.806226	1.30367	-0.284761	-0.260717	0.448994	0.204676	-1.09258	-1.5796	-1.01333	ATP-NADH kinase; phosphorylates both NAD and NADH; homooctameric structure consisting of 60-kDa subunits; similar to Pos5p; overexpression complements certain pos5 phenotypes; YEF1 has a paralog, UTR1, that arose from the whole genome duplication
NKP2		-1.16348	0.002515	-0.343427	-0.252465	0.318783	0.210345	0.333874	0.778492	-0.109164	Central kinetochore protein and subunit of the Ctf19 complex; mutants have elevated rates of chromosome loss; orthologous to fission yeast kinetochore protein cnl2
MCM21		0.276437	0.705625	0.35788	-0.250502	0.104881	-0.556499	-0.478916	0.135408	-0.153959	Component of the kinetochore sub-complex COMA; COMA (Ctf19p, Okp1p, Mcm21p, Ame1p) bridges kinetochore subunits in contact with centromeric DNA with subunits bound to microtubules during kinetochore assembly; involved in minichromosome maintenance; orthologous to human centromere constitutive-associated network (CCAN) subunit CENP-O and fission yeast mal2
COG8		0.082309	-0.546981	-0.331609	-0.249268	-0.848301	-0.976418	-0.513955	-0.46397	-0.605412	Component of the conserved oligomeric Golgi complex (Cog1p through Cog8p), a cytosolic tethering complex that functions in protein trafficking to mediate fusion of transport vesicles to Golgi compartments
PPT1		-0.235774	-0.854841	-0.550257	-0.246737	-1.08283	0.601998	0.159745	-1.29436	0.070103	Protein serine/threonine phosphatase; regulates Hsp90 chaperone by affecting its ATPase and cochaperone binding activities; has similarity to human phosphatase PP5; present in both the nucleus and cytoplasm; expressed during logarithmic growth
NUP133		1.43846	0.813768	0.027945	-0.244884	-0.174294	-1.19211	-0.668983	-0.757116	-0.95213	Subunit of Nup84p subcomplex of nuclear pore complex (NPC); contributes to nucleocytoplasmic transport, NPC biogenesis; is involved in establishment of a normal nucleocytoplasmic concentration gradient of GTPase Gsp1p; also plays roles in several processes that may require localization of genes or chromosomes at nuclear periphery, including double-strand break repair, transcription and chromatin …
URN1		-0.621812	-0.520244	-0.386167	-0.244093	0.493098	0.266459	0.140832	-0.646627	-0.401349	Putative protein of unknown function containing WW and FF domains; overexpression causes accumulation of cells in G1 phase
UBP13		-0.231817	0.073432	0.035903	-0.243146	-0.446046	-0.411359	-0.367262	0.74372	0.226947	Ubiquitin-specific protease that cleaves Ub-protein fusions; UBP13 has a paralog, UBP9, that arose from the whole genome duplication
ALG12		0.255149	-0.358391	-0.674896	-0.238453	-0.048358	-0.21519	0.443726	-0.49922	-0.380696	Alpha-1,6-mannosyltransferase localized to the ER; responsible for the addition of the alpha-1,6 mannose to dolichol-linked Man7GlcNAc2, acts in the dolichol pathway for N-glycosylation
GPT2		0.200116	1.02168	0.450716	-0.23777	-0.609905	-0.556144	-0.273032	-0.018625	0.145092	Glycerol-3-phosphate/dihydroxyacetone phosphate sn-1 acyltransferase; located in lipid particles and the ER; involved in the stepwise acylation of glycerol-3-phosphate and dihydroxyacetone in lipid biosynthesis; the most conserved motifs and functionally relevant residues are oriented towards the ER lumen
LRC3		0.552822	-0.020801	0.794678	-0.237404	-0.4753	0.67049	0.385298	-0.121025	0.931862	Member of conserved ER transmembrane complex; required for efficient folding of proteins in the ER; required for respiratory growth; null mutant displays induction of the unfolded protein response; homologous to worm Y62E10A.10/EMC-3, fly CG6750, human TMEM111
FAR8		-0.083427	-0.865941	-0.552233	-0.231408	-0.180793	-0.061234	-0.95301	-2.03954	-1.42653	Protein involved in recovery from cell cycle arrest in response to pheromone, in a Far1p-independent pathway; interacts with Far3p, Far7p, Far9p, Far10p, and Far11p
FPS1		0.184259	-0.212435	-0.587348	-0.230198	0.245033	-0.910135	0.120186	-0.402768	-1.572	Aquaglyceroporin, plasma membrane channel; involved in efflux of glycerol and xylitol, and in uptake of acetic acid and the trivalent metalloids arsenite and antimonite; role in mediating passive diffusion of glycerol is key factor in maintenance of redox balance; member of major intrinsic protein (MIP) family; phosphorylated by Hog1p MAPK under acetate stress; deletion improves xylose fermentati…
PEX34		0.295759	0.167637	-0.201799	-0.229485	0.359045	-1.77814	-0.533141	0.123748	-0.246038	Peroxisomal integral membrane protein that regulates peroxisome populations; interacts with Pex11p, Pex25p, and Pex27p to control both constitutive peroxisome division and peroxisome morphology and abundance during peroxisome proliferation
PHO86		0.21682	1.23373	0.704528	-0.229169	1.25053	0.31851	-0.526638	1.58886	0.597618	Endoplasmic reticulum (ER) resident protein; required for ER exit of the high-affinity phosphate transporter Pho84p, specifically required for packaging of Pho84p into COPII vesicles; protein abundance increases in response to DNA replication stress
RPL16A		-0.897688	-0.839475	-1.94355	-0.225703	-1.05403	-0.981721	-1.89368	-1.2856	-1.66019	Ribosomal 60S subunit protein L16A; N-terminally acetylated, binds 5.8 S rRNA; transcriptionally regulated by Rap1p; homologous to mammalian ribosomal protein L13A and bacterial L13; RPL16A has a paralog, RPL16B, that arose from the whole genome duplication; protein abundance increases in response to DNA replication stress
SGM1		1.72805	1.02507	0.706781	-0.221506	1.2618	0.568554	0.687478	1.71706	0.29811	Protein of unknown function; required for wild-type growth rate on galactose and mannose; localizes to COPI coated vesicles and the Golgi apparatus
OPI1		1.52267	1.14733	0.542139	-0.22102	-0.381944	-0.925626	-1.271	-2.57748	-2.2813	Transcriptional regulator of a variety of genes; phosphorylation by protein kinase A stimulates Opi1p function in negative regulation of phospholipid biosynthetic genes; involved in telomere maintenance; null exhibits disrupted mitochondrial metabolism and low cardiolipin content, strongly correlated with overproduction of inositol
NAM8		0.077301	0.987134	0.472071	-0.218057	1.34254	0.287581	-0.195831	-0.300058	-0.03861	RNA binding protein, component of the U1 snRNP protein; mutants are defective in meiotic recombination and in formation of viable spores, involved in the formation of DSBs through meiosis-specific splicing of REC107 pre-mRNA; Nam8p regulon embraces the meiotic pre-mRNAs of REC107, HFM1, AMA1 SPO22 and PCH2; the putative RNA binding domains RRM2 and RRM3 are required for Nam8p meiotic function
DDC1		0.369788	-0.85555	0.534484	-0.217381	-0.405549	-0.711696	1.06229	0.093552	0.48995	DNA damage checkpoint protein; part of a PCNA-like complex required for DNA damage response, required for pachytene checkpoint to inhibit cell cycle in response to unrepaired recombination intermediates; potential Cdc28p substrate; forms nuclear foci upon DNA replication stress
RNH202		0.535791	0.173725	0.395991	-0.216934	0.218203	0.487829	-0.809043	-1.2043	-0.058703	Ribonuclease H2 subunit; required for RNase H2 activity; related to human AGS2 that causes Aicardi-Goutieres syndrome
HMG1		-0.413795	-0.467892	-0.47258	-0.216123	-0.819972	-0.434128	-0.274021	-0.836317	-0.629193	HMG-CoA reductase; catalyzes the conversion of HMG-CoA to mevalonate, which is a rate-limiting step in sterol biosynthesis; one of two isozymes; localizes to the nuclear envelope; overproduction induces the formation of karmellae; forms foci at the nuclear periphery upon DNA replication stress; HMG1 has a paralog, HMG2, that arose from the whole genome duplication
LEA1		0.616168	1.61346	0.315286	-0.215671	0.700706	-0.028652	-0.53535	0.269038	-0.160923	Component of U2 snRNP; disruption causes reduced U2 snRNP levels; physically interacts with Msl1p; putative homolog of human U2A' snRNP protein
PAC10		1.04696	0.072	0.010516	-0.21162	0.060312	-0.883459	0.794456	0.241863	0.45449	Part of the heteromeric co-chaperone GimC/prefoldin complex; complex promotes efficient protein folding
GAL3		-0.10622	-0.146466	-0.219758	-0.211418	0.533151	0.238288	-1.73417	-2.12649	-1.04962	Transcriptional regulator; involved in activation of the GAL genes in response to galactose; forms a complex with Gal80p to relieve Gal80p inhibition of Gal4p; binds galactose and ATP but does not have galactokinase activity; GAL3 has a paralog, GAL1, that arose from the whole genome duplication
SYC1		-0.380501	-0.536353	-0.162373	-0.208675	0.484165	-0.019996	-0.315129	0.058147	-0.209671	Subunit of the APT subcomplex of cleavage and polyadenylation factor; may have a role in 3' end formation of both polyadenylated and non-polyadenylated RNAs; SYC1 has a paralog, YSH1, that arose from the whole genome duplication
SRB2		0.010615	-1.00307	-0.991007	-0.207697	-0.788378	-2.1896	1.30408	0.541436	-0.063046	Subunit of the RNA polymerase II mediator complex; associates with core polymerase subunits to form the RNA polymerase II holoenzyme; general transcription factor involved in telomere maintenance
ARO1		0.731398	0.174994	0.394451	-0.205297	0.310569	-0.37644	-0.843011	-1.44065	-0.822134	Pentafunctional arom protein; catalyzes steps 2 through 6 in the biosynthesis of chorismate, which is a precursor to aromatic amino acids
MYO5		0.908244	-0.096361	-0.042206	-0.200661	0.265689	-0.05076	-0.774183	0.694819	-0.54169	One of two type I myosins; contains proline-rich tail homology 2 (TH2) and SH3 domains; MYO5 deletion has little effect on growth, but myo3 myo5 double deletion causes severe defects in growth and actin cytoskeleton organization; MYO5 has a paralog, MYO3, that arose from the whole genome duplication
COY1		0.795681	-0.065596	0.140432	-0.199878	-0.319296	-0.927149	-0.360762	-0.50029	0.117849	Golgi membrane protein with similarity to mammalian CASP; genetic interactions with GOS1 (encoding a Golgi snare protein) suggest a role in Golgi function
UBP9		-0.270017	-0.544995	0.035852	-0.198776	0.56813	-0.069837	-0.818164	-0.307968	0.108059	Ubiquitin-specific protease that cleaves ubiquitin-protein fusions; UBP9 has a paralog, UBP13, that arose from the whole genome duplication
CIN2		1.58185	1.02646	0.834004	-0.197704	0.373922	1.05137	0.623678	1.21844	0.934815	GTPase-activating protein (GAP) for Cin4p; tubulin folding factor C involved in beta-tubulin (Tub2p) folding; mutants display increased chromosome loss and benomyl sensitivity; deletion complemented by human GAP, retinitis pigmentosa 2
RPL24A		-0.362022	-1.6311	-0.350956	-0.197193	-1.54266	-1.024	0.268845	-1.52278	-0.041608	Ribosomal 60S subunit protein L24A; not essential for translation but may be required for normal translation rate; homologous to mammalian ribosomal protein L24, no bacterial homolog; RPL24A has a paralog, RPL24B, that arose from the whole genome duplication
IDH1		0.135868	-0.485612	-0.557867	-0.1923	-0.29515	0.474245	0.171331	-0.024153	-0.206723	Subunit of mitochondrial NAD(+)-dependent isocitrate dehydrogenase; complex catalyzes the oxidation of isocitrate to alpha-ketoglutarate in the TCA cycle
RTK1		1.357	1.37	1.13345	-0.186614	0.26393	0.138383	-0.992845	0.525585	0.446399	Putative protein kinase, potentially phosphorylated by Cdc28p; interacts with ribosome biogenesis factors, Cka2, Gus1 and Arc1; protein abundance increases in response to DNA replication stress
PSH1		0.327995	0.263463	-0.010303	-0.183207	-0.523451	-0.376862	-0.327245	0.555692	0.652013	E3 ubiquitin ligase that mediates poyubiquitination and degradation of centromere-binding protein Cse4p and prevents Cse4p from mislocalizing to euchromatin; ubiquitylation of Cse4p may be antagonized by Scm3p
VPS17		0.084776	0.249768	0.17557	-0.181811	0.661431	1.41012	-0.87709	-0.713314	-0.069315	Subunit of the membrane-associated retromer complex; essential for endosome-to-Golgi retrograde protein transport; peripheral membrane protein that assembles onto the membrane with Vps5p to promote vesicle formation; required for recruiting the retromer complex to the endosome membranes
ECM2		0.327231	0.779872	0.508057	-0.181101	-0.085213	-0.215642	-0.449741	0.623987	-0.19702	Pre-mRNA splicing factor; facilitates the cooperative formation of U2/U6 helix II in association with stem II in the spliceosome, function may be regulated by Slu7p
MBP1		0.12205	-0.089754	-0.442229	-0.177942	0.007013	-0.612031	0.443693	1.21153	-0.826758	Transcription factor; involved in regulation of cell cycle progression from G1 to S phase, forms a complex with Swi6p that binds to MluI cell cycle box regulatory element in promoters of DNA synthesis genes
YPR063C		1.89549	1.47288	0.666606	-0.177356	-0.935033	-1.25635	1.50844	1.42984	0.550169	ER-localized protein of unknown function
FPR1		-0.592987	-1.18478	-0.06949	-0.175146	-0.227189	-0.520991	#N/A	#N/A	#N/A	Peptidyl-prolyl cis-trans isomerase (PPIase); binds to the drugs FK506 and rapamycin; also binds to the nonhistone chromatin binding protein Hmo1p and may regulate its assembly or function
MFT1		0.318229	0.228248	-0.064539	-0.174996	0.817437	-0.385473	0.416323	0.305574	0.113534	Subunit of the THO complex; THO is a nuclear complex comprised of Hpr1p, Mft1p, Rlr1p, and Thp2p, that is involved in transcription elongation and mitotic recombination; involved in telomere maintenance
PPH21		0.215442	-0.487251	-0.145645	-0.171687	-1.82458	-1.44733	-1.10193	-1.82126	-1.1157	Catalytic subunit of protein phosphatase 2A (PP2A); functionally redundant with Pph22p; methylated at C terminus; forms alternate complexes with several regulatory subunits; involved in signal transduction and regulation of mitosis; forms nuclear foci upon DNA replication stress; PPH21 has a paralog, PPH22, that arose from the whole genome duplication
VIK1		0.387514	0.773122	0.289822	-0.167797	-0.874335	-0.086013	-0.758145	-0.677359	-0.070057	Protein that forms a kinesin-14 heterodimeric motor with Kar3p; localizes Kar3p at mitotic spindle poles; has a structure similar to a kinesin motor domain but lacks an ATP-binding site and is catalytically inactive; binds microtubules; required for sister chromatid cohesion; VIK1 has a paralog, CIK1, that arose from the whole genome duplication
ESC1		-0.082057	1.51717	-0.078386	-0.163275	-0.064774	0.248945	0.199592	0.81341	0.307826	Protein localized to the nuclear periphery; involved in telomeric silencing; interacts with PAD4-domain of Sir4p
UGA3		0.136265	1.05446	0.460311	-0.162319	0.537282	-0.400611	-0.166413	0.537299	-0.050812	Transcriptional activator necessary for gamma-aminobutyrate (GABA)-dependent induction of GABA genes (such as UGA1, UGA2, UGA4); zinc-finger transcription factor of the Zn(2)-Cys(6) binuclear cluster domain type; localized to the nucleus
OAC1		5.2e-05	-0.543749	-0.352035	-0.162299	0.368751	-0.275235	-0.569099	-1.60728	0.003194	Mitochondrial inner membrane transporter; transports oxaloacetate, sulfate, thiosulfate, and isopropylmalate; member of the mitochondrial carrier family
EGD1		-0.233418	-0.046852	-0.095839	-0.160763	-0.582412	-0.32633	0.903327	-0.542293	-0.582425	Subunit beta1 of the nascent polypeptide-associated complex (NAC); involved in protein targeting, associated with cytoplasmic ribosomes; enhances DNA binding of the Gal4p activator; homolog of human BTF3b; EGD1 has a paralog, BTT1, that arose from the whole genome duplication
CDC53		0.266645	0.134751	0.50168	-0.15482	0.339927	-0.515033	1.26185	0.863422	0.769124	Cullin; structural protein of SCF complexes (which also contain Skp1p, Cdc34p, Hrt1p and an F-box protein) involved in ubiquitination; SCF promotes the G1-S transition by targeting G1 cyclins and the Cln-CDK inhibitor Sic1p for degradation
ERV46		-0.347839	0.647286	0.207998	-0.154067	1.07761	0.672967	-0.67559	0.275954	-0.28111	Protein localized to COPII-coated vesicles; forms a complex with Erv41p; involved in the membrane fusion stage of transport
PEX32		2.22106	0.852166	-0.100795	-0.152603	0.306436	-1.02326	#N/A	#N/A	#N/A	Peroxisomal integral membrane protein; involved in negative regulation of peroxisome size; partially functionally redundant with Pex31p; genetic interactions suggest action at a step downstream of steps mediated by Pex28p and Pex29p
IRC15		-0.170668	0.106763	0.380335	-0.151088	0.083189	-0.300571	-0.586273	-0.942855	-0.211405	Microtubule associated protein; regulates microtubule dynamics; required for accurate meiotic chromosome segregation; null mutant displays large budded cells due to delayed mitotic progression, increased levels of spontaneous Rad52 foci; IRC15 has a paralog, LPD1, that arose from the whole genome duplication
YLR224W		-1.6771	-0.714877	-0.433432	-0.149508	0.622809	0.154942	-0.195449	0.675469	-0.008506	F-box protein and component of SCF ubiquitin ligase complexes; involved in ubiquitin-dependent protein catabolism; readily monoubiquitinated in vitro by SCF-Ubc4 complexes; YLR224W is not an essential gene
VPS70		0.374748	0.423687	0.328698	-0.149364	0.248689	0.323322	-0.716432	0.401698	0.196312	Protein of unknown function involved in vacuolar protein sorting
NAT1		-0.555424	-0.018033	-0.311991	-0.148026	0.473428	0.067734	-0.964097	0.846709	-0.02945	Subunit of the N-terminal acetyltransferase NatA (Nat1p, Ard1p, Nat5p); N-terminally acetylates many proteins, which influences multiple processes such as the cell cycle, heat-shock resistance, mating, sporulation, and telomeric silencing
YCK3		0.181677	-1.28565	-1.26885	-0.146409	-1.92596	-1.1641	0.615014	0.386245	-0.429643	Palmitoylated, vacuolar membrane-localized casein kinase I isoform; negatively regulates vacuole fusion during hypertonic stress via phosphorylation of Vps41p; shares essential functions with Hrr25p; regulates vesicle fusion in AP-3 pathway
VAM3		0.722898	0.3559	0.565965	-0.1456	-0.075887	-0.20586	0.715642	1.13151	-0.407925	Syntaxin-like vacuolar t-SNARE that functions with Vam7p in vacuolar protein trafficking; mediates docking/fusion of late transport intermediates with the vacuole; has an acidic di-leucine sorting signal and C-terminal transmembrane region
ERV29		0.602693	1.25888	0.457395	-0.145513	-0.528772	-0.109952	1.23448	-0.204533	-0.686242	Protein localized to COPII-coated vesicles; involved in vesicle formation and incorporation of specific secretory cargo; protein abundance increases in response to DNA replication stress
RPL13A		0.287809	-1.14481	-0.86007	-0.140236	-1.14812	0.25003	0.339135	0.592924	-0.257885	Ribosomal 60S subunit protein L13A; not essential for viability; homologous to mammalian ribosomal protein L13, no bacterial homolog; RPL13A has a paralog, RPL13B, that arose from the whole genome duplication
DFG10		0.064604	0.557322	0.101186	-0.129805	0.870264	0.571247	-1.36264	-0.628442	-0.185899	Probable polyprenol reductase that catalyzes conversion of polyprenol to dolichol, the precursor for N-glycosylation; involved in filamentous growth; mutations in human ortholog SRD5A3 confer CDG (Congenital Disorders of Glycosylation)
VPS51		0.089174	-1.33556	-2.06653	-0.128055	-0.953353	-2.35751	-2.31237	-3.63219	-4.37234	Component of the GARP (Golgi-associated retrograde protein) complex; this complex is required for the recycling of proteins from endosomes to the late Golgi; links the (VFT/GARP) complex to the SNARE Tlg1p; other members of the GARP complex are Vps51p-Vps52p-Vps53p-Vps54p,
DEP1		1.12615	-0.350493	-0.588351	-0.123777	-1.00047	-1.5235	0.296624	-0.968275	-0.837947	Component of the Rpd3L histone deacetylase complex; required for diauxic shift-induced histone H2B deposition onto rDNA genes; transcriptional modulator involved in regulation of structural phospholipid biosynthesis genes and metabolically unrelated genes, as well as maintenance of telomeres, mating efficiency, and sporulation
ELP4		0.242339	-1.2892	-0.613657	-0.123201	-1.23317	-0.944419	-1.89847	-1.69546	-1.07395	Subunit of hexameric RecA-like ATPase Elp456 Elongator subcomplex; which is required for modification of wobble nucleosides in tRNA; required for Elongator structural integrity
DGK1		0.202637	-0.888498	-0.868897	-0.121277	-1.14617	-1.0193	-0.664317	-1.37773	-0.527354	Diacylglycerol kinase; localized to the endoplasmic reticulum (ER); overproduction induces enlargement of ER-like membrane structures and suppresses a temperature-sensitive sly1 mutation; contains a CTP transferase domain
MMS1		1.19093	0.526479	0.231772	-0.118451	-0.214312	-0.506976	0.939687	0.045355	-0.046353	Subunit of E3 ubiquitin ligase complex involved in replication repair; stabilizes protein components of the replication fork such as the fork-pausing complex and leading strand polymerase, preventing fork collapse and promoting efficient recovery during replication stress; regulates Ty1 transposition; involved with Rtt101p in nonfunctional rRNA decay
YPL068C		0.596742	0.400434	-0.395975	-0.116201	-0.847739	-0.384119	0.08666	-0.738681	-0.137929	Protein of unknown function; green fluorescent protein (GFP)-fusion protein localizes to the nucleus and is induced in response to the DNA-damaging agent MMS
ENT2		0.13684	0.666383	0.154677	-0.113707	-1.26552	-0.518238	-0.252147	0.145305	0.329793	Epsin-like protein required for endocytosis and actin patch assembly; functionally redundant with Ent1p; contains clathrin-binding motif at C-terminus; ENT2 has a paralog, ENT1, that arose from the whole genome duplication
UBX6		-0.187445	-0.098299	-0.522651	-0.102431	-0.885667	-0.628635	0.223544	-0.91752	-0.475611	UBX (ubiquitin regulatory X) domain-containing protein; interacts with Cdc48p, transcription is repressed when cells are grown in media containing inositol and choline; UBX6 has a paralog, UBX7, that arose from the whole genome duplication
RAD57		1.57327	0.536843	-0.169587	-0.098744	-0.817151	-0.682125	0.072072	0.222458	-0.788457	Protein that stimulates strand exchange by stabilizing the binding of Rad51p to single-stranded DNA; involved in the recombinational repair of double-strand breaks in DNA during vegetative growth and meiosis; forms heterodimer with Rad55p
ABP1		1.49117	1.40882	0.298621	-0.097432	0.218708	0.941608	-0.141934	1.18192	-0.42263	Actin-binding protein of the cortical actin cytoskeleton; important for activation of the Arp2/3 complex that plays a key role actin in cytoskeleton organization; phosphorylation within its PRR (Proline-Rich Region), mediated by Cdc28p and Pho85p, protects Abp1p from proteolysis mediated by its own PEST sequences
GYP8		0.361962	-0.212696	-0.097537	-0.094359	-0.835246	0.363464	0.14788	0.209029	1.26564	GTPase-activating protein for yeast Rab family members; Ypt1p is the preferred in vitro substrate but also acts on Sec4p, Ypt31p and Ypt32p; involved in the regulation of ER to Golgi vesicle transport
UBX2		-0.212312	-0.476171	-0.827896	-0.094131	0.344456	0.082228	0.160825	0.516375	-0.787624	Bridging factor involved in ER-associated protein degradation (ERAD); bridges the cytosolic Cdc48p-Npl1p-Ufd1p ATPase complex and the membrane associated Ssm4p and Hrd1p ubiquitin ligase complexes; contains a UBX (ubiquitin regulatory X) domain and a ubiquitin-associated (UBA) domain; redistributes from the ER to lipid droplets during the diauxic shift and stationary phase; required for the maint…
HOC1		-0.24184	-1.6342	-1.07986	-0.090497	-1.45402	-1.47355	0.301448	-1.19778	-0.841985	Alpha-1,6-mannosyltransferase; involved in cell wall mannan biosynthesis; subunit of a Golgi-localized complex that also contains Anp1p, Mnn9p, Mnn11p, and Mnn10p; identified as a suppressor of a cell lysis sensitive pkc1-371 allele
SYG1		0.389859	0.231834	-0.009425	-0.089795	-0.32336	-0.595603	#N/A	#N/A	#N/A	Plasma membrane protein of unknown function; truncation and overexpression suppresses lethality of G-alpha protein deficiency
CYK3		1.1882	1.21101	0.662033	-0.089217	-0.298483	-1.04044	0.286676	0.405926	-0.618197	SH3-domain protein located in the bud neck and cytokinetic actin ring; relocalizes from bud neck to nucleus upon DNA replication stress; activates the chitin synthase activity of Chs2p during cytokinesis; suppressor of growth and cytokinesis defects of chs2 phospho-mutants
PPZ1		-0.495436	-0.242876	-0.423311	-0.086602	0.350525	0.128458	-0.17076	0.921574	0.253368	Serine/threonine protein phosphatase Z, isoform of Ppz2p; involved in regulation of potassium transport, which affects osmotic stability, cell cycle progression, and halotolerance; PPZ1 has a paralog, PPZ2, that arose from the whole genome duplication
CDC20		0.381782	2.11857	0.265507	-0.085953	1.23483	0.359112	1.18939	1.52482	0.730809	Activator of anaphase-promoting complex/cyclosome (APC/C); APC/C is required for metaphase/anaphase transition; directs ubiquitination of mitotic cyclins, Pds1p, and other anaphase inhibitors; cell-cycle regulated; potential Cdc28p substrate; relative distribution to the nucleus increases upon DNA replication stress
ERV41		1.03262	-0.080945	-0.170461	-0.085278	-0.861297	0.227715	-0.167957	-0.857325	0.152754	Protein localized to COPII-coated vesicles; forms a complex with Erv46p; involved in the membrane fusion stage of transport; has homology to human ERGIC2 (PTX1) protein
YLR278C		0.893873	-0.253593	0.04029	-0.085174	-0.181243	0.167245	-0.972206	-1.01459	-0.370883	Zinc-cluster protein; GFP-fusion protein localizes to the nucleus; mutant shows moderate growth defect on caffeine; has a prion-domain like fragment that increases frequency of [URE3]; YLR278C is not an essential gene
TAT2		-0.521215	-1.86207	-1.38452	-0.08195	-0.748297	-0.571152	-1.83308	-2.35917	-1.87512	High affinity tryptophan and tyrosine permease; overexpression confers FK506 and FTY720 resistance
MSH6		0.556497	0.058779	0.526832	-0.080732	-0.202313	-0.580841	-0.135263	0.35461	-0.257316	Protein required for mismatch repair in mitosis and meiosis; forms a complex with Msh2p to repair both single-base & insertion-deletion mispairs; also involved in interstrand cross-link repair; potentially phosphorylated by Cdc28p
PDE2		-1.1527	-1.63481	-0.753916	-0.076751	-0.771028	-0.1742	0.444561	0.053281	0.18238	High-affinity cyclic AMP phosphodiesterase; component of the cAMP-dependent protein kinase signaling system, protects the cell from extracellular cAMP, contains readthrough motif surrounding termination codon
YBR141C		0.614445	0.816761	0.137106	-0.076323	-0.365689	-0.73575	-1.29164	-0.228054	0.021214	Nucleolar S-adenosylmethionine-dependent rRNA methyltransferase; methylates adenine (m1A) of the large subunit (LSU) rRNA at position 2142; belongs to Rossmann fold superfamily; green fluorescent protein (GFP)-fusion protein localizes to the nucleolus; YBR141C is not an essential gene
SIN4		-0.709903	-0.149899	-0.737509	-0.075404	0.087572	-0.062046	-0.529155	0.016093	-0.756976	Subunit of the RNA polymerase II mediator complex; associates with core polymerase subunits to form the RNA polymerase II holoenzyme; contributes to both postive and negative transcriptional regulation; dispensible for basal transcription
HUL5		-0.123521	0.685767	-0.171342	-0.071796	1.25961	0.645669	-0.13619	1.34439	0.605593	Multiubiquitin chain assembly factor (E4); proteasome processivity factor that elongates polyUb chains on substrates, opposing Ubp6p, a branched polyubiquitin protease; required for retrograde transport of misfolded proteins during ERAD
YKU80		-0.531414	-0.09361	-0.350053	-0.071008	0.592654	-0.282891	-0.593325	1.19527	0.166553	Subunit of the telomeric Ku complex (Yku70p-Yku80p); involved in telomere length maintenance, structure and telomere position effect; relocates to sites of double-strand cleavage to promote nonhomologous end joining during DSB repair
PEX10		-0.933787	-0.90857	-0.485355	-0.068706	0.167799	0.207792	-1.24802	-1.15364	-0.363901	Peroxisomal membrane E3 ubiquitin ligase; required for for Ubc4p-dependent Pex5p ubiquitination and peroxisomal matrix protein import; contains zinc-binding RING domain; mutations in human homolog cause various peroxisomal disorders
REX4		0.112213	-0.442395	-0.084102	-0.067225	0.39011	0.075572	0.349928	0.001498	0.339971	Putative RNA exonuclease possibly involved in pre-rRNA processing and ribosome assembly
SUA7		-0.183749	-0.323289	-0.289348	-0.064727	0.063855	0.051964	-2.08181	-1.74805	-0.391406	Transcription factor TFIIB; a general transcription factor required for transcription initiation and start site selection by RNA polymerase II
EPL1		-0.153369	-0.123119	-0.639361	-0.063457	-0.891555	-0.441779	-1.31061	-1.70938	-1.2582	Subunit of NuA4, an essential histone H4/H2A acetyltransferase complex; conserved region at N-terminus is essential for interaction with the NPC (nucleosome core particle); required for autophagy; homologous to Drosophila Enhancer of Polycomb; coding sequence contains length polymorphisms in different strains
BUD27		-1.40799	-1.54242	-1.19458	-0.062333	-0.710822	0.283305	-0.612216	-0.23617	0.140259	Unconventional prefoldin protein involved in translation initiation; required for correct assembly of RNAP I, II, and III in an Rpb5p-dependent manner; shuttles between nucleus and cytoplasm; mutants have inappropriate expression of nutrient sensitive genes due to translational derepression of Gcn4p transcription factor; diploid mutants show random budding; ortholog of human URI/RMP
LCB4		0.848297	1.15945	0.997495	-0.060388	-0.147584	-0.41655	0.3559	0.638216	-0.403059	Sphingoid long-chain base kinase; responsible for synthesis of long-chain base phosphates, which function as signaling molecules, regulates synthesis of ceramide from exogenous long-chain bases, localizes to the Golgi and late endosomes; LCB4 has a paralog, LCB5, that arose from the whole genome duplication
TSR3		0.83603	1.21854	0.537484	-0.056795	0.896263	-0.005484	0.50671	1.41183	0.112509	Protein required for 20S pre-rRNA processing; involved in processing of the 20S pre-rRNA at site D to generate mature 18S rRNA; green fluorescent protein (GFP)-fusion protein localizes to both the cytoplasm and the nucleus; relative distribution to the nucleus increases upon DNA replication stress
UBC13		0.911019	-0.14268	0.165551	-0.05252	-0.285344	0.57775	0.712449	0.575121	-0.483786	Ubiquitin-conjugating enzyme involved in the error-free DNA postreplication repair pathway; interacts with Mms2p to assemble ubiquitin chains at the Ub Lys-63 residue; DNA damage triggers redistribution from the cytoplasm to the nucleus
NPR1		0.067665	0.784116	0.417651	-0.051734	-0.447763	-0.14775	-0.770359	-0.60541	0.363687	Protein kinase; stabilizes several plasma membrane amino acid transporters by antagonizing their ubiquitin-mediated degradation; phosphorylates Aly2p; negatively regulates Ldb19p-mediated endocytosis through phosphorylation of Ldb19p, which prevents its association with the plasma membrane; Npr1p activity is negatively regulated via phosphorylation by the TOR complex; NPR1 has a paralog, PRR2, th…
UBP14		0.413855	0.515248	0.207546	-0.049739	-1.09843	-0.037308	#N/A	#N/A	#N/A	Ubiquitin-specific protease; specifically disassembles unanchored ubiquitin chains; involved in fructose-1,6-bisphosphatase (Fbp1p) degradation; similar to human isopeptidase T
RHO4		1.16923	-0.293489	-0.072275	-0.048285	-0.016751	-0.968004	0.419783	-0.553668	-0.018144	Non-essential small GTPase; member of the Rho/Rac subfamily of Ras-like proteins; likely to be involved in the establishment of cell polarity; has long N-terminal extension that plays an important role in Rho4p function and is shared with Rho4 homologs in other yeasts and filamentous fungi
CHL1		-0.553433	-0.749848	-1.21479	-0.046876	-0.600364	-0.501767	-0.146223	-0.190163	-0.021888	Probable DNA helicase; involved in sister-chromatid cohesion and genome integrity and interstrand cross-link repair; interacts with ECO1 and CTF18; mutants are defective in silencing, rDNA recombination, aging and the heat shock response; FANCJ-like helicase family member; mutations in the human homolog, DDX11/ChLR1, cause Warsaw breakage syndrome
SAP185		-1.11996	-0.260011	-0.622012	-0.044614	0.771189	0.690178	-0.547183	0.142764	0.159869	Protein that forms a complex with the Sit4p protein phosphatase; required for Sit4p function; member of a family of similar proteins including Sap4p, Sap155p, and Sap190p; SAP185 has a paralog, SAP190, that arose from the whole genome duplication
SFL1		0.701275	2.04248	1.44043	-0.043738	1.05746	-0.205849	0.05709	-0.014636	0.591782	Transcriptional repressor and activator; involved in repression of flocculation-related genes, and activation of stress responsive genes; negatively regulated by cAMP-dependent protein kinase A subunit Tpk2p
ARG82		0.509062	2.71616	0.944791	-0.043329	1.3923	0.616159	0.871971	1.4841	0.702226	Inositol polyphosphate multikinase (IPMK); sequentially phosphorylates Ins(1,4,5)P3 to form Ins(1,3,4,5,6)P5; also has diphosphoinositol polyphosphate synthase activity; regulates arginine-, phosphate-, and nitrogen-responsive genes
LTE1		-0.383328	-0.798771	-0.035876	-0.039581	-0.270473	0.518615	0.127475	-0.044276	-0.081182	Protein similar to GDP/GTP exchange factors but without detectable GEF activity; required for asymmetric localization of Bfa1p at daughter-directed spindle pole bodies and for mitotic exit at low temperatures
PMT2		-0.858039	-0.800721	-0.957358	-0.039054	-1.30354	-1.03895	-0.218996	-0.896405	-0.895664	Protein O-mannosyltransferase of the ER membrane; transfers mannose residues from dolichyl phosphate-D-mannose to protein serine/threonine residues; involved in ER quality control; acts in a complex with Pmt1p, can instead interact with Pmt5p; antifungal drug target; PMT2 has a paralog, PMT3, that arose from the whole genome duplication
TFB1		-1.06517	-0.004062	-0.559635	-0.035273	-1.05417	-0.149297	-1.54612	-1.5427	-0.691047	Subunit of TFIIH and nucleotide excision repair factor 3 complexes; required for nucleotide excision repair, target for transcriptional activators; relocalizes to the cytosol in response to hypoxia
KIN3		0.025327	-1.40694	-0.814185	-0.034789	-1.63076	-0.932334	-0.050304	-1.85954	-0.761082	Nonessential serine/threonine protein kinase; possible role in DNA damage response; influences tolerance to high levels of ethanol
DMA1		1.29038	1.63235	0.752526	-0.033269	0.060679	-0.306919	0.566032	0.594966	0.051572	Ubiquitin-protein ligase (E3); controls septin dynamics, spindle position checkpoint (SPOC) with ligase Dma2p by regulating recruitment of Elm1p to bud neck; regulates levels of eIF2 subunit Gcd11p, as well as abundance, localization, and ubiquitination of Cdk inhibitory kinase Swe1p; ubiquitinates cyclin Pcl1p; ortholog of human RNF8, similar to human Chfr; contains FHA, RING fingers; DMA1 has a…
HRD3		-0.708671	-0.861475	0.124996	-0.031036	-1.6017	-0.209371	-0.124045	-1.22216	0.238831	Resident protein of the ER membrane that plays a central role in ER-associated protein degradation (ERAD), forms HRD complex with Hrd1p and ERAD determinants that engages in lumen to cytosol communication and coordination of ERAD events
TFB2		1.46803	2.10071	0.417779	-0.030895	1.40481	0.190166	0.306168	1.38931	-0.529637	Subunit of TFIIH and nucleotide excision repair factor 3 complexes; involved in transcription initiation, required for nucleotide excision repair, similar to 52 kDa subunit of human TFIIH
MUD1		-1.62475	-0.729449	-0.788739	-0.028594	-0.507269	0.220161	-0.283525	0.526664	0.219487	U1 snRNP A protein; homolog of human U1-A; involved in nuclear mRNA splicing
RPL43A		2.34272	1.3393	0.856098	-0.028112	-0.475765	-0.975428	1.14286	0.918589	0.885571	Ribosomal 60S subunit protein L43A; null mutation confers a dominant lethal phenotype; homologous to mammalian ribosomal protein L37A, no bacterial homolog; RPL43A has a paralog, RPL43B, that arose from the whole genome duplication
AVL9		0.400961	0.795535	0.207618	-0.02563	-0.046596	-0.262867	0.926393	0.284783	-0.704193	Conserved protein involved in exocytic transport from the Golgi; mutation is synthetically lethal with apl2 vps1 double mutation; member of a protein superfamily with orthologs in diverse organisms; relocalizes from bud neck to cytoplasm upon DNA replication stress
PAP2		0.132542	-0.202508	0.670004	-0.024968	-0.245025	0.4205	-0.962187	0.545799	0.010406	Non-canonical poly(A) polymerase; involved in nuclear RNA degradation as a component of TRAMP; catalyzes polyadenylation of hypomodified tRNAs, and snoRNA and rRNA precursors; required for mRNA surveillance and maintenance of genome integrity, serving as a link between RNA and DNA metabolism; overlapping but non-redundant functions with Trf5p; relocalizes to cytosol in response to hypoxia; PAP2 h…
RTS1		-0.807238	-1.99368	-0.538689	-0.023926	-0.910038	-0.210099	-0.564443	-1.51969	-0.74516	B-type regulatory subunit of protein phosphatase 2A (PP2A); Rts1p and Cdc55p are alternative regulatory subunits for PP2A catalytic subunits, Pph21p and Pph22p; PP2A-Rts1p protects cohesin when recruited by Sgo1p to the pericentromere; highly enriched at centromeres in the absence of Cdc55p; required for maintenance of septin ring organization during cytokinesis, for ring disassembly in G1 and fo…
HTZ1		0.832507	0.254681	0.223598	-0.018842	-0.485257	-0.194362	-0.858677	-0.691803	1.06532	Histone variant H2AZ; exchanged for histone H2A in nucleosomes by the SWR1 complex; involved in transcriptional regulation through prevention of the spread of silent heterochromatin
RPD3		1.09406	-0.549092	0.082645	-0.016608	-1.47849	-0.810566	0.394877	-0.035374	0.278907	Histone deacetylase, component of both the Rpd3S and Rpd3L complexes; regulates transcription, silencing, autophagy and other processes by influencing chromatin remodeling; forms at least two different complexes which have distinct functions and members; Rpd3(L) recruitment to the subtelomeric region is regulated by interaction with the arginine methyltransferase, Hmt1p
YHR078W		-0.413879	0.46203	-0.624115	-0.016222	0.233306	-0.809096	-1.0972	-0.984231	-0.808947	High osmolarity-regulated gene of unknown function
DYN3		0.93203	-0.074296	-0.435877	-0.015275	-0.396217	0.09061	0.235129	0.161197	0.685318	Dynein light intermediate chain (LIC); localizes with dynein, null mutant is defective in nuclear migration
HXT10		-0.977967	-0.644157	-0.290674	-0.013745	-0.744394	-0.155641	-0.275255	-1.42151	-0.18333	Putative hexose transporter; expressed at low levels and expression is repressed by glucose
LAS21		-0.212687	-1.33923	-0.455273	-0.012874	-0.816516	-0.184873	0.105308	-0.909305	-0.39182	Integral plasma membrane protein involved in the synthesis of the glycosylphosphatidylinositol (GPI) core structure; mutations affect cell wall integrity
LIA1		0.308195	0.201945	0.421942	-0.011438	-0.326491	0.037091	-1.13948	-1.32868	-0.470198	Deoxyhypusine hydroxylase; HEAT-repeat containing metalloenzyme that catalyzes hypusine formation; binds to and is required for the modification of Hyp2p (eIF5A); complements S. pombe mmd1 mutants defective in mitochondrial positioning; protein abundance increases in response to DNA replication stress
GUP1		-0.477893	-0.868434	0.600614	-0.007749	0.256273	-0.067724	#N/A	#N/A	#N/A	Plasma membrane protein involved in remodeling GPI anchors; member of the MBOAT family of putative membrane-bound O-acyltransferases; proposed to be involved in glycerol transport; GUP1 has a paralog, GUP2, that arose from the whole genome duplication
SAP30		0.858486	-1.03657	-0.89065	-0.006244	-1.52213	-1.28348	0.906988	-1.42099	-0.684859	Component of Rpd3L histone deacetylase complex; involved in silencing at telomeres, rDNA, and silent mating-type loci; involved in telomere maintenance
RAD23		0.266478	-0.264049	0.338312	-0.002988	0.152909	0.088921	-0.086611	-0.915956	0.070575	Protein with ubiquitin-like N terminus; subunit of Nuclear Excision Repair Factor 2 (NEF2) with Rad4p that binds damaged DNA; enhances protein deglycosylation activity of Png1p; also involved, with Rad4p, in ubiquitylated protein turnover
VPS71		1.1429	0.945317	0.20215	-0.002285	-1.26188	-0.546231	0.497126	-1.19008	0.050319	Nucleosome-binding component of the SWR1 complex; SWR1 exchanges histone variant H2AZ (Htz1p) for chromatin-bound histone H2A; required for vacuolar protein sorting
BIM1		-0.314068	0.004068	0.420507	-0.000515	-0.649449	-0.57013	-0.554077	0.165547	-0.614287	Microtubule-binding protein; together with Kar9p makes up the cortical microtubule capture site and delays the exit from mitosis when the spindle is oriented abnormally
NOT5		0.382586	-0.483294	-0.34964	0.000735	-0.060454	-0.97127	-0.754806	1.25252	-0.409279	Subunit of CCR4-NOT global transcriptional regulator; involved intranscription initiation and elongation and in mRNA degradation; conserved lysine in human homolog of Not5p and Not3p is mutated in cancers
GSF2		2.04431	2.47842	1.16166	0.000827	1.38557	0.757704	0.869255	2.13608	0.557866	ER localized integral membrane protein that may promote secretion of certain hexose transporters, including Gal2p; involved in glucose-dependent repression
GIS1		0.398395	0.648491	-0.151462	0.002035	1.324	-0.497303	-0.461795	-0.089633	-0.818136	Histone demethylase and transcription factor; regulates genes during nutrient limitation; activity modulated by proteasome-mediated proteolysis; has JmjC and JmjN domain in N-terminus that interact, promoting stability and proper transcriptional activity; contains two transactivating domains downstream of Jmj domains and a C-terminal DNA binding domain; relocalizes to the cytosol in response to h…
STI1		-0.134916	0.069784	-0.558714	0.00219	-0.852755	-0.388157	-0.149024	0.065431	0.378218	Hsp90 cochaperone; interacts with the Ssa group of the cytosolic Hsp70 chaperones and activates Ssa1p ATPase activity; interacts with Hsp90 chaperones and inhibits their ATPase activity; homolog of mammalian Hop
UBA3		-1.22677	-0.132318	-0.631235	0.003055	0.051134	0.124337	#N/A	#N/A	#N/A	Protein that acts together with Ula1p to activate Rub1p before its conjugation to proteins (neddylation), which may play a role in protein degradation; GFP-fusion protein localizes to the cytoplasm in a punctate pattern
PTC2		0.200154	0.951772	0.821111	0.004018	0.416506	0.3892	0.080958	1.6553	0.504955	Type 2C protein phosphatase (PP2C); dephosphorylates Hog1p to limit maximal osmostress induced kinase activity; dephosphorylates Ire1p to downregulate the unfolded protein response; dephosphorylates Cdc28p; inactivates the DNA damage checkpoint; PTC2 has a paralog, PTC3, that arose from the whole genome duplication
CTK1		0.624522	0.454271	0.244895	0.006454	-1.17883	-0.913602	-0.356485	-0.330975	-0.713042	Catalytic (alpha) subunit of C-terminal domain kinase I (CTDK-I); phosphorylates both RNA pol II subunit Rpo21p to affect transcription and pre-mRNA 3' end processing, and ribosomal protein Rps2p to increase translational fidelity; required for H3K36 trimethylation but not dimethylation by Set2p; similar to the Drosophila dCDK12 and human CDK12 and probably CDK13
LOS1		0.667298	0.199538	0.409731	0.010014	0.037202	-0.493541	0.595308	1.11013	0.551909	Nuclear pore protein; involved in nuclear export of pre-tRNA and in re-export of mature tRNAs after their retrograde import from the cytoplasm
MFB1		-0.230174	0.504544	-0.183509	0.010381	-0.336174	-0.456647	-0.5069	0.100293	-1.39657	Mitochondria-associated F-box protein; involved in maintenance of normal mitochondrial morphology; interacts with Skp1p through the F-box motif; preferentially localizes to the mother cell during budding
ATS1		0.014897	-0.076347	-0.142009	0.01074	-0.165353	0.133924	-0.244183	-0.20321	0.019632	Protein required for modification of wobble nucleosides in tRNA; acts with Elongator complex, Kti11p, and Kti12p; has a potential role in regulatory interactions between microtubules and the cell cycle
PHO5		0.108964	0.204592	-0.355379	0.011223	-0.014284	-0.046414	-2.4101	-2.71113	-2.63426	Repressible acid phosphatase (1 of 3) that also mediates extracellular nucleotide-derived phosphate hydrolysis; secretory pathway derived cell surface glycoprotein; induced by phosphate starvation and coordinately regulated by PHO4 and PHO2
CRZ1		-1.91459	-0.869226	-2.20616	0.017416	-0.204007	-0.34229	1.15831	0.691346	0.579408	Transcription factor, activates transcription of stress response genes; nuclear localization is positively regulated by calcineurin-mediated dephosphorylation; rapidly localizes to the nucleus under blue light stress
VAM10		-0.171055	-1.36145	-0.813087	0.018557	-1.15351	-1.11262	0.525311	-1.09075	-0.696294	Protein involved in vacuole morphogenesis; acts at an early step of homotypic vacuole fusion that is required for vacuole tethering
AIP1		-0.977267	-0.707231	-0.612799	0.02276	-0.202771	-0.640334	-0.327936	-0.399171	-0.179334	Actin cortical patch component; interacts with the actin depolymerizing factor cofilin; required to restrict cofilin localization to cortical patches; contains WD repeats; protein increases in abundance and relocalizes from cytoplasm to plasma membrane upon DNA replication stress
CUE3		-0.911945	0.901632	-0.477135	0.028771	0.933676	-0.22597	-0.280365	1.31626	-0.92609	Protein of unknown function; has a CUE domain that binds ubiquitin, which may facilitate intramolecular monoubiquitination
BSD2		1.96605	2.1296	1.15264	0.029239	1.17277	0.879246	-0.766345	0.750611	-0.125274	Heavy metal ion homeostasis protein; facilitates trafficking of Smf1p and Smf2p metal transporters to the vacuole where they are degraded, controls metal ion transport, prevents metal hyperaccumulation, functions in copper detoxification
SPT2		-1.34846	-1.69432	-1.30634	0.032208	0.461482	-0.21759	-0.351596	-1.35432	-0.650754	Protein involved in negative regulation of transcription; required for RNA polyadenylation; exhibits regulated interactions with both histones and SWI-SNF components; relocalizes to the cytosol in response to hypoxia; similar to mammalian HMG1 proteins
VTA1		0.455839	0.20605	0.001765	0.041157	0.72453	0.30363	0.708662	1.08405	-0.209078	Multivesicular body (MVB) protein; involved in endosomal protein sorting; regulates Vps4p activity by promoting its oligomerization; has an N-terminal Vps60- and Did2- binding domain, a linker region, and a C-terminal Vps4p binding domain
CKA2		1.56306	1.34596	-0.734076	0.041368	-0.873467	-1.48299	-1.61155	-2.43075	-2.06896	Alpha' catalytic subunit of casein kinase 2 (CK2); CK2 is a Ser/Thr protein kinase with roles in cell growth and proliferation; CK2, comprised of CKA1, CKA2, CKB1 and CKB2, has many substrates including transcription factors and all RNA polymerases; protein abundance increases in response to DNA replication stress; regulates Fkh1p-mediated donor preference during mating-type switching
PEX1		-0.904818	-2.61684	-2.18121	0.047237	-0.968046	-0.474694	0.520869	0.073947	-0.265433	AAA-peroxin; heterodimerizes with AAA-peroxin Pex6p and participates in the recycling of peroxisomal signal receptor Pex5p from the peroxisomal membrane to the cystosol; induced by oleic acid and upregulated during anaerobiosis
ESA1		-0.48768	0.433725	-0.004031	0.047853	0.140951	-0.228083	0.041353	-0.148938	-0.683185	Catalytic subunit of the histone acetyltransferase complex (NuA4); acetylates four conserved internal lysines of histone H4 N-terminal tail and can acetylate histone H2A; required for cell cycle progression and transcriptional silencing at the rDNA locus and regulation of autophagy
VPS1		0.795375	-0.788628	-1.30377	0.04956	-1.57923	-1.9023	0.798227	-0.900348	-1.09651	Dynamin-like GTPase required for vacuolar sorting; also involved in actin cytoskeleton organization, endocytosis, late Golgi-retention of some proteins, regulation of peroxisome biogenesis
IRS4		0.931897	0.818814	0.83606	0.051411	-0.407082	-0.572719	-1.0293	-0.527613	-0.388509	EH domain-containing protein; involved in regulating phosphatidylinositol 4,5-bisphosphate levels and autophagy; Irs4p and Tax4p bind and activate the PtdIns phosphatase Inp51p; Irs4p and Tax4p are involved in localizing Atg17p to the PAS; IRS4 has a paralog, TAX4, that arose from the whole genome duplication
ELP6		0.211299	0.707121	0.129584	0.05188	-0.079823	0.171046	-0.080119	-0.103494	0.214592	Subunit of hexameric RecA-like ATPase Elp456 Elongator subcomplex; which is required for modification of wobble nucleosides in tRNA; required for Elongator structural integrity
CDC28		-0.477016	-1.77208	-1.01012	0.052153	-1.16773	-0.960255	-0.143824	-1.11041	-0.599562	Cyclin-dependent kinase (CDK) catalytic subunit; master regulator of mitotic and meiotic cell cycles; alternately associates with G1 (CLNs), S and G2/M (CLBs) phase cyclins, which provide substrate specificity; regulates cell cycle transcriptional programs, basal transcription, chromosome duplication and segregation, spindle dynamics, lipid biosynthesis, membrane trafficking, polarized cell growt…
HIR1		0.752044	0.829146	-0.282135	0.052347	0.400068	-0.191914	0.166115	0.479117	-0.026033	Subunit of the HIR complex; HIR is a nucleosome assembly complex involved in regulation of histone gene transcription; contributes to nucleosome formation, heterochromatic gene silencing, and formation of functional kinetochores
PET18		0.216313	-0.24965	-0.056352	0.052985	-0.208805	0.148341	-0.380632	0.363956	-0.439369	Protein of unknown function; has weak similarity to proteins involved in thiamin metabolism; expression is induced in the absence of thiamin
GDS1		0.37989	-0.798979	-0.657947	0.056898	-1.21229	-1.01327	0.310686	-0.298368	-0.378123	Protein of unknown function; required for growth on glycerol as a carbon source; the authentic, non-tagged protein is detected in highly purified mitochondria in high-throughput studies
IML3		0.111833	0.528667	0.128424	0.058361	0.254391	0.005627	-0.947751	-1.10376	-0.475107	Outer kinetochore protein and component of the Ctf19 complex; involved in the establishment of pericentromeric cohesion during mitosis; prevents non-disjunction of sister chromatids during meiosis II; required for localization of Sgo1p to pericentric sites during meiosis I; orthologous to human centromere constitutive-associated network (CCAN) subunit CENP-L and fission yeast fta1
CUE2		-0.151921	-0.110501	0.070157	0.063234	-0.138498	-0.946849	-0.988396	-0.438414	-0.309672	Protein of unknown function; has two CUE domains that bind ubiquitin, which may facilitate intramolecular monoubiquitination
YCR061W		1.06265	-0.198239	-0.445794	0.067324	-0.140831	-0.960355	0.095028	0.886918	-0.361813	Protein of unknown function; green fluorescent protein (GFP)-fusion protein localizes to the cytoplasm in a punctate pattern; induced by treatment with 8-methoxypsoralen and UVA irradiation
SPE3		0.3284	-0.444327	0.354188	0.067635	-0.843138	-0.775031	0.707102	-0.225744	0.670857	Spermidine synthase; involved in biosynthesis of spermidine and also in biosynthesis of pantothenic acid; spermidine is required for growth of wild-type cells
CCR4		0.32204	0.373205	-0.476493	0.072531	0.622608	0.432398	0.213937	-0.329349	0.370072	Component of the CCR4-NOT transcriptional complex; CCR4-NOT is involved in regulation of gene expression; component of the major cytoplasmic deadenylase, which is involved in mRNA poly(A) tail shortening
JJJ1		1.59416	2.11724	0.469479	0.074946	-0.13209	-0.72412	-0.158698	0.755651	-0.548811	Co-chaperone that stimulates the ATPase activity of Ssa1p; required for a late step of ribosome biogenesis; associated with the cytosolic large ribosomal subunit; contains a J-domain; mutation causes defects in fluid-phase endocytosis
PIN4		0.04362	0.242304	-0.088	0.075097	-1.06432	-1.19839	0.642644	0.16178	0.044278	Protein involved in G2/M phase progression and response to DNA damage; interacts with Rad53p; contains an RNA recognition motif, a nuclear localization signal, and several SQ/TQ cluster domains; hyperphosphorylated in response to DNA damage
YSN1		0.607335	0.273726	0.355831	0.07573	0.236316	-0.26642	1.14676	0.946273	0.477698	Protein of unknown function; protein-protein interactions suggest a possible role in actin patch formation; YNR065C is not an essential gene
PEX22		-0.957804	-0.812127	-0.85695	0.077728	0.074456	-0.576003	0.422323	0.940053	-0.267752	Putative peroxisomal membrane protein required for import of peroxisomal proteins, functionally complements a Pichia pastoris pex22 mutation
HMO1		1.57472	0.086985	-0.374634	0.081651	-0.552248	-0.280757	0.243292	-0.392819	-0.727891	Chromatin associated high mobility group (HMG) family member; involved in genome maintenance; rDNA-binding component of the Pol I transcription system; associates with a 5'-3' DNA helicase and Fpr1p, a prolyl isomerase; relocalizes to the cytosol in response to hypoxia
AMD1		0.07012	-0.512965	0.075084	0.082544	-0.403824	-0.410897	0.646062	0.773637	0.28592	AMP deaminase; tetrameric enzyme that catalyzes the deamination of AMP to form IMP and ammonia; thought to be involved in regulation of intracellular purine (adenine, guanine, and inosine) nucleotide pools
YBL036C		0.148929	-0.205153	-0.401453	0.086074	-0.361308	-0.287598	-0.070589	-0.465302	0.311802	Putative non-specific single-domain racemase based on structural similarity; binds pyridoxal 5'-phosphate; expression of GFP-fusion protein induced in response to the DNA-damaging agent MMS
SLK19		2.27882	1.92324	1.18023	0.088031	0.983574	-0.27766	0.192719	1.53055	0.150953	Kinetochore-associated protein required for normal segregation of chromosomes in meiosis and mitosis; component of the FEAR regulatory network, which promotes Cdc14p release from the nucleolus during anaphase; potential Cdc28p substrate
MNL1		1.00614	1.4881	1.23259	0.091563	0.801791	0.701896	-0.748518	1.1134	0.650074	Alpha-1,2-specific exomannosidase of the endoplasmic reticulum; in complex with Pdi1p, generates a Man7GlcNac2 oligosaccharide signal on glycoproteins destined for ubiquitin-proteasome degradation
NCS2		1.49771	1.06727	0.707699	0.092532	0.223012	-0.250419	0.558111	-0.323429	0.161645	Protein required for thiolation of the uridine at the wobble position of Lys(UUU) and Glu(UUC) tRNAs; has a role in urmylation and in invasive and pseudohyphal growth; inhibits replication of Brome mosaic virus in S. cerevisiae
ERG2		-0.648305	-0.296474	0.624949	0.093449	0.083195	1.71875	0.401517	1.03051	1.26751	C-8 sterol isomerase; catalyzes the isomerization of the delta-8 double bond to the delta-7 position at an intermediate step in ergosterol biosynthesis
RSA3		0.349153	0.608728	1.09264	0.094159	0.104606	0.618744	0.468436	1.51361	1.36374	Protein with a likely role in ribosomal maturation; required for accumulation of wild-type levels of large (60S) ribosomal subunits; binds to the helicase Dbp6p in pre-60S ribosomal particles in the nucleolus
PSK2		1.78039	1.50873	1.2767	0.094995	0.445553	0.718502	0.566798	0.411721	-0.084035	PAS-domain containing serine/threonine protein kinase; regulates sugar flux and translation in response to an unknown metabolite by phosphorylating Ugp1p and Gsy2p (sugar flux) and Caf20p, Tif11p and Sro9p (translation); PSK2 has a paralog, PSK1, that arose from the whole genome duplication
SNT2		-0.503927	-0.490957	0.113212	0.095682	0.162191	0.074718	#N/A	#N/A	#N/A	Subunit of Snt2C complex, RING finger ubiquitin ligase (E3); physically associates with Ecm5p and Rpd3p; along with Ecm5p, recruits Rpd3p to small number of promoters; colocalizes with Ecm5p, independently of Rpd3p, to promoters of stress response genes upon oxidative stress; involved in ubiquitylation, degradation of excess histones; interacts with Ubc4p; role in regulating genes encoding amine …
HHF2		-0.750952	0.318181	-0.417494	0.096168	0.197779	-0.958384	-0.709616	-0.60663	-1.37803	Histone H4; core histone protein required for chromatin assembly and chromosome function; one of two identical histone proteins (see also HHF1); contributes to telomeric silencing; N-terminal domain involved in maintaining genomic integrity
NGR1		0.37065	0.287691	0.438177	0.096765	0.938811	0.865262	1.06466	1.30533	1.23395	RNA binding protein that negatively regulates growth rate; interacts with the 3' UTR of the mitochondrial porin (POR1) mRNA and enhances its degradation; overexpression impairs mitochondrial function; interacts with Dhh1p to mediate POR1 mRNA decay; expressed in stationary phase
NRP1		0.234296	-1.88455	-0.882017	0.097204	-0.932731	-0.561631	0.502259	-1.25782	-0.204236	Putative RNA binding protein of unknown function; localizes to stress granules induced by glucose deprivation; predicted to be involved in ribosome biogenesis
TAF3		0.697034	1.34503	0.559506	0.097511	-0.587103	-0.001262	1.08129	1.34979	0.343244	TFIID subunit (47 kDa); involved in promoter binding and RNA polymerase II transcription initiation
DBF2		0.265908	-0.425461	-0.317181	0.098316	-1.1674	-0.346139	1.3884	0.270945	0.091834	Ser/Thr kinase involved in transcription and stress response; functions as part of a network of genes in exit from mitosis; localization is cell cycle regulated; activated by Cdc15p during the exit from mitosis; also plays a role in regulating the stability of SWI5 and CLB2 mRNAs; phosphorylates Chs2p to regulate primary septum formation and Hof1p to regulate cytokinesis; DBF2 has a paralog, DBF2…
CDC23		-0.014609	0.229513	-0.245446	0.102292	-1.67523	-0.264778	-1.13661	-0.785167	-0.876503	Subunit of the Anaphase-Promoting Complex/Cyclosome (APC/C); APC/C is a ubiquitin-protein ligase required for degradation of anaphase inhibitors, including mitotic cyclins, during the metaphase/anaphase transition
MAD1		-0.090273	0.894836	0.752207	0.102571	1.43445	0.904146	-1.15001	0.777084	-0.431787	Coiled-coil protein involved in spindle-assembly checkpoint; required for inhibition of karyopherin/importin Pse1p (aka Kap121p) upon spindle assembly checkpoint arrest; phosphorylated by Mps1p upon checkpoint activation which leads to inhibition of anaphase promoting complex activity; forms a complex with Mad2p; gene dosage imbalance between MAD1 and MAD2 leads to chromosome instability
GPA2		0.953513	0.430984	0.170563	0.103284	-0.323493	-0.445029	#N/A	#N/A	#N/A	Nucleotide binding alpha subunit of the heterotrimeric G protein; interacts with the receptor Gpr1p, has signaling role in response to nutrients; green fluorescent protein (GFP)-fusion protein localizes to the cell periphery
SHB17		0.620721	0.450679	0.281695	0.105269	0.396561	0.337233	0.805891	0.446051	0.542001	Sedoheptulose bisphosphatase involved in riboneogenesis; dephosphorylates sedoheptulose 1,7-bisphosphate, which is converted via the nonoxidative pentose phosphate pathway to ribose-5-phosphate; facilitates the conversion of glycolytic intermediates to pentose phosphate units; also has fructose 1,6-bisphosphatase activity but this is probably not biologically relevant, since deletion does not aff…
RPL35B		-0.408916	0.290616	-0.172196	0.1055	-1.02311	-0.522945	0.116254	0.317468	-0.511635	Ribosomal 60S subunit protein L35B; homologous to mammalian ribosomal protein L35 and bacterial L29; RPL35B has a paralog, RPL35A, that arose from the whole genome duplication
THI3		0.482249	0.830411	0.308292	0.106042	-0.291199	0.525316	-0.282767	-0.765633	-0.284902	Regulatory protein that binds Pdc2p and Thi2p transcription factors; activates thiamine biosynthesis transcription factors Pdc2p and Thi2p by binding to them, but releases and de-activates them upon binding to thiamine pyrophosphate (TPP), the end product of the pathway; has similarity to decarboxylases but enzymatic activity is not detected
CDC16		-0.115055	-0.768896	-0.271495	0.109206	0.074928	0.193014	-0.746896	-0.609759	-0.996153	Subunit of the anaphase-promoting complex/cyclosome (APC/C); which is a ubiquitin-protein ligase required for degradation of anaphase inhibitors, including mitotic cyclins, during the metaphase/anaphase transition; required for sporulation; relocalizes to the cytosol in response to hypoxia
YPT31		0.28025	-0.362186	-0.505512	0.109478	1.06982	0.250254	-0.546566	-0.210339	0.02124	Rab family GTPase; involved in the exocytic pathway; mediates intra-Golgi traffic or the budding of post-Golgi vesicles from the trans-Golgi; YPT31 has a paralog, YPT32, that arose from the whole genome duplication
PCA1		-0.477002	-0.709566	-0.346303	0.111823	0.027804	0.078728	-2.10572	-1.53476	-0.802491	Cadmium transporting P-type ATPase; may also have a role in copper and iron homeostasis; stabilized by Cd binding, which prevents ubiquitination; S288C and other lab strains contain a G970R mutation which eliminates Cd transport function
RTG1		-0.81324	-1.11097	-2.10337	0.116937	-0.076165	-0.718099	#N/A	#N/A	#N/A	Transcription factor (bHLH) involved in interorganelle communication between mitochondria, peroxisomes, and nucleus
CKI1		1.26898	1.22082	0.536054	0.116961	0.183721	0.151125	0.278394	0.97152	0.065706	Choline kinase; catalyzes the first step in phosphatidylcholine synthesis via the CDP-choline (Kennedy pathway); exhibits some ethanolamine kinase activity contributing to phosphatidylethanolamine synthesis via the CDP-ethanolamine pathway; CKI1 has a paralog, EKI1, that arose from the whole genome duplication
RAD59		-0.192091	-0.158841	0.030026	0.119664	0.425927	0.034005	-1.60507	-0.306317	-1.01064	Protein involved DNA double-strand break repair; repairs breaks in DNA during vegetative growth via recombination and single-strand annealing; anneals complementary single-stranded DNA; forms nuclear foci upon DNA replication stress; required for loading of Rad52p to DSBs; paralog of Rad52p
TAF11		0.21524	1.18195	0.608523	0.121005	1.05365	0.059521	0.524773	0.305842	0.187509	TFIID subunit (40 kDa); involved in RNA polymerase II transcription initiation, similar to histone H3 with atypical histone fold motif of Spt3-like transcription factors
DSD1		0.153775	1.44202	-0.337828	0.12464	-0.314846	-0.665449	0.479484	-0.313548	-0.62031	D-serine dehydratase (aka D-serine ammonia-lyase); converts D-serine to pyruvate and ammonia by a reaction dependent on pyridoxal 5'-phosphate and zinc; may play a role in D-serine detoxification; L-serine is not a substrate
KIP3		0.754946	1.31294	-0.080363	0.124867	0.639357	-0.121104	0.878224	1.29572	-0.17182	Kinesin-related motor protein involved in mitotic spindle positioning
CAF130		0.778796	-0.010865	0.264372	0.125457	0.908277	0.796499	1.07466	2.69019	1.83393	Part of the evolutionarily-conserved CCR4-NOT transcriptional regulatory complex involved in controlling mRNA initiation, elongation, and degradation
POA1		0.442105	0.646868	0.509016	0.125712	0.272223	0.500735	#N/A	#N/A	#N/A	Phosphatase that is highly specific for ADP-ribose 1''-phosphate; a tRNA splicing metabolite; may have a role in regulation of tRNA splicing
ERP1		1.14406	-0.878405	0.523512	0.127698	0.028113	-0.107672	0.180089	0.750222	0.150192	Member of the p24 family involved in ER to Golgi transport; forms heterotrimeric complex with Erp2p, Emp24p, and Erv25p; localized to COPII-coated vesicles; ERP1 has a paralog, ERP6, that arose from the whole genome duplication
APM4		-0.13612	0.055362	0.345905	0.129305	-0.029939	-0.046577	0.047035	0.002846	0.521352	Mu2-like subunit of the clathrin associated protein complex (AP-2); involved in vesicle transport
RKR1		-0.082838	-0.212176	-0.781271	0.140635	0.515149	-0.507054	0.691575	0.89561	-0.17528	RING domain E3 ubiquitin ligase; involved in ubiquitin-mediated degradation of non-stop proteins; component of the ribosome quality control (RQC) complex (Rqc1p-Rkr1p-Tae2p-Cdc48p-Npl4p-Ufd1p), a ribosome-bound complex required for degradation of polypeptides arising from stalled translation; functional connections to chromatin modification; nuclear protein that also co-localizes with ribosomes; …
ASK10		0.289514	0.24323	-0.985354	0.141271	0.106755	-0.39225	1.0271	1.02098	0.727091	Component of RNA polymerase II holoenzyme; phosphorylated in response to oxidative stress; has a role in destruction of Ssn8p; proposed to function in activation of the glycerol channel Fps1p; ASK10 has a paralog, RGC1, that arose from the whole genome duplication
MRE11		0.209074	-0.517634	-0.53573	0.14339	-0.769746	-0.512984	0.783671	-0.222723	-0.435492	Nuclease subunit of the MRX complex with Rad50p and Xrs2p; complex functions in repair of DNA double-strand breaks and in telomere stability; Mre11p associates with Ser/Thr-rich ORFs in premeiotic phase; nuclease activity required for MRX function; widely conserved; forms nuclear foci upon DNA replication stress
HOS4		-0.951817	-0.457989	-0.728583	0.145136	-0.385507	0.277829	-0.313615	0.121752	0.111931	Subunit of the Set3 complex; complex is a meiotic-specific repressor of sporulation specific genes that contains deacetylase activity; potential Cdc28p substrate
VPS30		0.347842	-1.02686	-0.485056	0.146973	-0.823189	-1.16948	0.882205	-1.34087	-0.493021	Subunit of phosphatidylinositol (PtdIns) 3-kinase complexes I and II; Complex I is essential in autophagy and Complex II is required for vacuolar protein sorting; required for overflow degradation of misfolded proteins when ERAD is saturated; ortholog of the higher eukaryotic gene Beclin 1
EAF6		0.748828	0.624297	0.690971	0.150326	0.09195	0.562432	-1.25548	-0.861661	0.78963	Subunit of the NuA4 acetyltransferase complex; this complex acetylates histone H4 and NuA3 acetyltransferase complex that acetylates histone H3
TOR1		0.048655	-0.149584	0.274465	0.154924	0.097749	0.151566	0.484931	0.293181	-0.234286	PIK-related protein kinase and rapamycin target; subunit of TORC1, a complex that controls growth in response to nutrients by regulating translation, transcription, ribosome biogenesis, nutrient transport and autophagy; involved in meiosis; TOR1 has a paralog, TOR2, that arose from the whole genome duplication
RCO1		1.07109	-0.647433	-0.34085	0.155318	-0.587303	-0.932633	-0.657813	-0.727518	-0.079056	Essential component of the Rpd3S histone deacetylase complex; interacts with Eaf3p
RTF1		-0.829384	-1.29408	-0.077996	0.157464	-1.44158	-1.10567	0.764406	0.434319	0.213427	Subunit of RNAPII-associated chromatin remodeling Paf1 complex; regulates gene expression by directing cotranscriptional histone modification, influences transcription and chromatin structure through several independent functional domains; directly or indirectly regulates DNA-binding properties of Spt15p and relative activities of different TATA elements; involved in transcription elongation as d…
GIS2		0.861467	0.902177	-0.154843	0.16153	0.963712	0.582267	1.91389	1.81278	1.36915	Translational activator for mRNAs with internal ribosome entry sites; associates with polysomes and binds to a specific subset of mRNAs; localizes to RNA processing bodies (P bodies) and to stress granules; may have a role in translation regulation under stress conditions; ortholog of human ZNF9/CNBP, a gene involved in myotonic dystrophy type 2
HSE1		0.03386	0.038795	-0.285252	0.163939	-0.429959	-0.125387	1.21077	1.07018	0.487749	Subunit of the endosomal Vps27p-Hse1p complex required for sorting of ubiquitinated membrane proteins into intralumenal vesicles prior to vacuolar degradation, as well as for recycling of Golgi proteins and formation of lumenal membranes
ARL3		-0.055931	-0.971978	-2.24382	0.16694	-0.28871	-0.646065	-0.589939	-1.27681	-1.31696	ARF-like small GTPase of the RAS superfamily; required for recruitment of Arl1p, a GTPase that regulates membrane traffic, to the Golgi apparatus; NatC-catalyzed N-terminal acetylation regulates Golgi membrane association mediated by interaction with membrane receptor, Sys1p; similar to ADP-ribosylation factor and orthologous to mammalian ARFRP1
APS3		-0.019988	-1.05852	-1.07979	0.167819	1.04223	0.006243	0.531955	-0.48358	-0.42433	Small subunit of the clathrin-associated adaptor complex AP-3; involved in vacuolar protein sorting; related to the sigma subunit of the mammalian clathrin AP-3 complex; suppressor of loss of casein kinase 1 function; protein abundance increases in response to DNA replication stress
CHL4		1.0757	0.076631	0.429391	0.169661	-0.395752	0.115602	-0.524011	-0.654944	0.096543	Outer kinetochore protein required for chromosome stability; involved in new kinetochore assembly and sister chromatid cohesion; peripheral component of the Ctf19 kinetochore complex that interacts with Ctf19p, Ctf3p, Iml3p and Mif2p; orthologous to human centromere constitutive-associated network (CCAN) subunit CENP-N and fission yeast mis15
SKY1		1.10761	0.664831	-0.018806	0.172941	0.280179	0.521543	-0.268373	-0.170211	-0.076282	SR protein kinase (SRPK); involved in regulating proteins involved in mRNA metabolism and cation homeostasis; similar to human SRPK1
RGA1		0.398755	0.373083	0.092307	0.17464	0.286225	0.020037	-0.281062	-0.72602	-1.6195	GTPase-activating protein for polarity-establishment protein Cdc42p; implicated in control of septin organization, pheromone response, and haploid invasive growth; relocalizes from bud neck to cytoplasm upon DNA replication stress; RGA1 has a paralog, RGA2, that arose from the whole genome duplication
SKN7		0.312071	-0.357345	0.667457	0.175025	0.420051	0.190745	0.259469	0.651236	0.443018	Nuclear response regulator and transcription factor; physically interacts with the Tup1-Cyc8 complex and recruits Tup1p to its targets; part of a branched two-component signaling system; required for optimal induction of heat-shock genes in response to oxidative stress; involved in osmoregulation; relocalizes to the cytosol in response to hypoxia; SKN7 has a paralog, HMS2, that arose from the who…
IOC2		-0.770205	-0.147845	0.212308	0.176587	-0.535036	0.00997	-1.55791	-0.6674	0.181128	Member of a complex (Isw1b) with Isw1p and Ioc4p that exhibits nucleosome-stimulated ATPase activity and acts within coding regions to coordinate transcription elongation with termination and processing, contains a PHD finger motif
UBP3		1.10546	-0.998715	0.163218	0.180133	-1.3218	-1.06822	0.400817	-1.10034	-0.51819	Ubiquitin-specific protease involved in transport and osmotic response; interacts with Bre5p to co-regulate anterograde and retrograde transport between the ER and Golgi; involved in transcription elongation in response to osmostress through phosphorylation at Ser695 by Hog1p; inhibitor of gene silencing; cleaves ubiquitin fusions but not polyubiquitin; also has mRNA binding activity; protein abu…
HLJ1		-0.395733	0.65096	-0.472395	0.182051	0.192558	0.34018	#N/A	#N/A	#N/A	Co-chaperone for Hsp40p; anchored in the ER membrane; with its homolog Ydj1p promotes ER-associated protein degradation (ERAD) of integral membrane substrates; similar to E. coli DnaJ
RPO21		-0.502185	0.300537	-0.047641	0.189448	1.23839	0.014324	0.159652	-0.126321	-0.504054	RNA polymerase II largest subunit B220; part of central core; phosphorylation of C-terminal heptapeptide repeat domain regulates association with transcription and splicing factors; similar to bacterial beta-prime
NPL4		0.001328	0.549356	-0.321519	0.191152	0.922366	0.279095	-0.541313	-0.437971	-0.471362	Substrate-recruiting cofactor of the Cdc48p-Npl4p-Ufd1p segregase; assists Cdc48p in the dislocation of misfolded, polyubiquitinated ERAD substrates that are subsequently delivered to the proteasome for degradation; also involved in the regulated destruction of resident ER membrane proteins, such as HMG-CoA reductase (Hmg1/2p) and cytoplasmic proteins (Fbp1p); role in mobilizing membrane bound tr…
ISW1		-0.988373	-0.529139	-1.04726	0.194114	0.800495	0.289799	0.719132	1.65337	-0.228356	ATPase subunit of imitation-switch (ISWI) class chromatin remodelers; ATPase; forms a complex with Ioc3p (Isw1a), and a complex with Ioc2p and Ioc4p (Isw1b); Isw1a and Isw1b have partially overlapping and distinct roles, Isw1a involved in repression of transcription initiation and Isw1b involved in regulation of transcription elongation; Isw1b recruited to open reading frames by H3K36 methylation…
ISC1		0.013987	-0.58808	-0.343031	0.197786	-1.12367	-0.838646	-1.07333	-0.139507	-1.39096	Mitochondrial membrane localized inositol phosphosphingolipid phospholipase C, hydrolyzes complex sphingolipids to produce ceramide; activated by phosphatidylserine, cardiolipin, and phosphatidylglycerol; mediates Na+ and Li+ halotolerance
SIN3		-0.05661	-2.32883	-1.68717	0.198771	-0.809838	-0.98827	1.03154	-0.306283	0.48404	Component of both the Rpd3S and Rpd3L histone deacetylase complexes; involved in transcriptional repression and activation of diverse processes, including mating-type switching and meiosis; involved in the maintenance of chromosomal integrity
TBS1		-0.867564	0.142145	0.084364	0.199653	0.232882	0.418067	0.213949	1.19752	0.099086	Putative protein of unknown function; the authentic, non-tagged protein is detected in highly purified mitochondria in high-throughput studies; TBS1 has a paralog, HAL9, that arose from the whole genome duplication
MCM16		0.233975	-0.2642	-0.296674	0.20016	-0.000446	0.228619	0.52179	2.10802	0.578046	Component of the Ctf19 complex and the COMA subcomplex; involved in kinetochore-microtubule mediated chromosome segregation; binds to centromere DNA; orthologous to human centromere constitutive-associated network (CCAN) subunit CENP-H and fission yeast fta3
RKM4		0.478937	-0.080295	-0.279595	0.202025	1.12492	-0.102252	0.768468	1.07453	0.974626	Ribosomal lysine methyltransferase specific for monomethylation of Rpl42ap and Rpl42bp (lysine 55); nuclear SET-domain containing protein
RPL9A		-0.845052	-0.795252	-1.04209	0.20368	-0.655587	-0.369755	0.681901	-0.31363	-0.310695	Ribosomal 60S subunit protein L9A; homologous to mammalian ribosomal protein L9 and bacterial L6; RPL9A has a paralog, RPL9B, that arose from a single-locus duplication
BUB1		-0.263368	-0.813755	-0.89917	0.20442	0.002586	-0.758866	-1.23363	-0.904157	-0.963678	Protein kinase involved in the cell cycle checkpoint into anaphase; forms complex with Mad1p and Bub3p crucial to preventing cell cycle progression into anaphase in presence of spindle damage; CDC28-mediated phosphorylation at Bub1p-T566 is important for degradation in anaphase and adaptation of checkpoint to prolonged mitotic arrest; associates with centromere DNA via Skp1p; BUB1 has a paralog, …
CTF4		1.45722	0.209655	0.385346	0.206414	-0.729437	-1.26192	0.32881	-1.11949	-0.509899	Chromatin-associated protein; required for sister chromatid cohesion; interacts with DNA polymerase alpha (Pol1p) and may link DNA synthesis to sister chromatid cohesion
GEP5		0.039593	-1.61082	-0.981641	0.208151	-1.00077	0.040407	0.932683	-0.060302	0.077985	Protein of unknown function; required for mitochondrial genome maintenance; detected in highly purified mitochondria in high-throughput studies; null mutant has decreased levels of cardiolipin and phosphatidylethanolamine
DCR2		-0.057866	0.104758	-0.132476	0.211192	0.880223	0.288695	0.634225	1.28945	0.068009	Phosphoesterase involved in downregulation of the unfolded protein response, at least in part via dephosphorylation of Ire1p; dosage-dependent positive regulator of the G1/S phase transition through control of the timing of START
YIP5		0.146588	-0.288169	-0.018553	0.213143	-0.21094	-0.344168	-0.412286	-0.089808	0.267889	Protein that interacts with Rab GTPases; localized to late Golgi vesicles; computational analysis of large-scale protein-protein interaction data suggests a possible role in vesicle-mediated transport
VPS53		-0.709303	-1.07514	-0.425977	0.213537	-1.33393	-1.00498	-0.33793	-0.098268	-1.55755	Component of the GARP (Golgi-associated retrograde protein) complex; this complex is required for the recycling of proteins from endosomes to the late Golgi; required for vacuolar protein sorting; members of the GARP complex are Vps51p-Vps52p-Vps53p-Vps54p,
YCL001W-A		-0.91277	-0.582287	-0.72758	0.214128	0.435547	-0.238758	-0.083182	-0.62649	-0.863099	Putative protein of unknown function; YCL001W-A gene has similarity to DOM34 and is present in a region duplicated between chromosomes XIV and III
SRB7		-0.527	-2.17804	-0.204385	0.215112	-0.181642	0.119165	0.77326	-0.602276	0.524102	Subunit of the RNA polymerase II mediator complex; associates with core polymerase subunits to form the RNA polymerase II holoenzyme; essential for transcriptional regulation; target of the global repressor Tup1p
ECM21		-0.127847	0.75426	0.261206	0.215134	-0.641781	-0.148055	1.02	-0.571207	-0.484716	Protein involved in regulating endocytosis of plasma membrane proteins; identified as a substrate for ubiquitination by Rsp5p and deubiquitination by Ubp2p; promoter contains several Gcn4p binding elements; ECM21 has a paralog, CSR2, that arose from the whole genome duplication
APE3		-0.002379	0.156332	-0.009514	0.21674	0.399713	0.3363	0.485955	1.00922	1.0589	Vacuolar aminopeptidase Y; processed to mature form by Prb1p
MSA2		0.94075	0.45917	0.294966	0.217691	1.06525	0.077843	-0.006588	0.763707	0.205805	Putative transcriptional activator; interacts with G1-specific transcription factor MBF and G1-specific promoters; MSA2 has a paralog, MSA1, that arose from the whole genome duplication
RPL19B		0.263029	0.790704	0.589813	0.21784	0.520592	-0.021258	-1.46321	-1.15956	-1.61272	Ribosomal 60S subunit protein L19B; rpl19a and rpl19b single null mutations result in slow growth, while the double null mutation is lethal; homologous to mammalian ribosomal protein L19, no bacterial homolog; RPL19B has a paralog, RPL19A, that arose from the whole genome duplication
YIP3		0.040398	0.146179	-0.158856	0.220356	1.46402	0.562358	0.58165	1.30585	-0.164263	Protein localized to COPII vesicles; proposed to be involved in ER to Golgi transport; interacts with members of the Rab GTPase family and Yip1p; also interacts with Rtn1p
NEW1		1.08638	-0.271101	0.060018	0.226706	0.310268	0.084918	0.166513	0.889014	1.22027	ATP binding cassette protein; cosediments with polysomes and is required for biogenesis of the small ribosomal subunit; Asn/Gln-rich rich region supports [NU+] prion formation and susceptibility to [PSI+] prion induction
IML2		0.187368	0.762989	0.457708	0.227289	0.361035	-0.041904	-0.311366	-0.705625	0.133989	Protein of unknown function; the authentic, non-tagged protein is detected in highly purified mitochondria in high-throughput studies; protein abundance increases in response to DNA replication stress; IML2 has a paralog, YKR018C, that arose from the whole genome duplication
YLR177W		0.074746	0.027976	0.363597	0.227905	-0.687481	-0.724421	-1.02234	-2.15695	-0.76757	Putative protein of unknown function; phosphorylated by Dbf2p-Mob1p in vitro; some strains contain microsatellite polymophisms at this locus; not an essential gene; YLR177W has a paralog, PSP1, that arose from the whole genome duplication
MSC7		-0.361967	-0.625984	-1.20829	0.228217	0.407646	-0.689807	-0.044381	0.049392	-0.432723	Protein of unknown function; green fluorescent protein (GFP)-fusion protein localizes to the endoplasmic reticulum; msc7 mutants are defective in directing meiotic recombination events to homologous chromatids
PUB1		0.07055	-0.351772	-0.653708	0.228772	0.28509	0.253129	0.763102	0.130683	0.396473	Poly (A)+ RNA-binding protein; abundant mRNP-component protein that binds mRNA and is required for stability of many mRNAs; component of glucose deprivation induced stress granules, involved in P-body-dependent granule assembly; protein abundance increases in response to DNA replication stress
ELP2		0.062073	-0.410713	-1.09642	0.230907	-0.809617	-0.907405	-0.25535	-1.04401	-1.23806	Subunit of Elongator complex; Elongator is required for modification of wobble nucleosides in tRNA; target of Kluyveromyces lactis zymocin
AHC2		0.772006	-0.462304	0.497068	0.233655	-0.23588	-0.024953	0.197551	-0.866405	-0.259717	Component of the ADA histone acetyltransferase complex; Ach2p and Ach1p are unique to the ADA complex and not shared with the related SAGA and SLIK complexes; may tether Ach1p to the complex
MIG1		-0.602828	-0.129313	0.444896	0.23386	0.407156	-0.012691	-0.850794	0.790024	-0.071259	Transcription factor involved in glucose repression; sequence specific DNA binding protein containing two Cys2His2 zinc finger motifs; regulated by the SNF1 kinase and the GLC7 phosphatase; regulates filamentous growth along with Mig2p in response to glucose depletion
RPS29A		1.27307	1.17928	0.238697	0.23456	-0.669057	-0.877522	0.447545	0.415553	0.309984	Protein component of the small (40S) ribosomal subunit; homologous to mammalian ribosomal protein S29 and bacterial S14; RPS29A has a paralog, RPS29B, that arose from the whole genome duplication
FIG4		0.642814	0.455247	0.279625	0.234662	0.62191	0.028451	-1.03003	-0.504304	-0.27324	Phosphatidylinositol 3,5-bisphosphate (PtdIns[3,5]P) phosphatase; required for efficient mating and response to osmotic shock; physically associates with and regulated by Vac14p; contains a SAC1-like domain
TPM2		0.082221	-0.575743	-0.3831	0.236173	-0.02879	0.255628	-0.264321	-0.821793	-0.461199	Minor isoform of tropomyosin; binds to and stabilizes actin cables and filaments, which direct polarized cell growth and the distribution of several organelles; appears to have distinct and also overlapping functions with Tpm1p; TPM2 has a paralog, TPM1, that arose from the whole genome duplication
CTK3		0.416699	0.654107	-0.300805	0.237897	0.202111	-0.133663	1.30369	0.48862	-0.155946	Gamma subunit of C-terminal domain kinase I; CTDK-I phosphorylates RNA polymerase II subunit Rpo21p to affect transcription and pre-mRNA 3' end processing, and also phosphorylates ribosomal protein Rps2p to increase translational fidelity; protein abundance increases in response to DNA replication stress
PPG1		-0.067157	0.614214	0.253861	0.23859	0.830082	1.11812	0.131803	0.733857	0.054335	Putative serine/threonine protein phosphatase of the type 2A-like phosphatase family, required for glycogen accumulation; interacts with Tap42p, which binds to and regulates other protein phosphatases
PTP2		-1.61231	-0.634056	-1.01072	0.239687	1.23531	0.026566	0.58367	1.38909	0.039244	Phosphotyrosine-specific protein phosphatase; involved in the inactivation of mitogen-activated protein kinase (MAPK) during osmolarity sensing; dephosporylates Hog1p MAPK and regulates its localization; localized to the nucleus
OCA1		0.618146	0.499827	0.100326	0.240826	1.54819	0.3959	1.61811	0.67564	0.530997	Putative protein tyrosine phosphatase; required for cell cycle arrest in response to oxidative damage of DNA
WSS1		0.343527	-1.21094	-0.665414	0.240995	-0.197384	-0.258681	-0.687549	0.092802	-0.092117	Sumoylated protein that localizes to a single spot on the nuclear periphery of mother cells but not daughters; interacts genetically with SMT3; UV-sensitive mutant phenotype and genetic interactions suggest a role in the DNA damage response
CCH1		0.363213	-0.227137	0.215054	0.246476	-0.260845	-0.011717	-0.012293	-0.042379	0.506686	Voltage-gated high-affinity calcium channel; involved in calcium influx in response to some environmental stresses as well as exposure to mating pheromones; interacts and co-localizes with Mid1p, suggesting Cch1p and Mid1p function together
INP52		1.57144	0.709592	-0.041312	0.247807	0.012561	-0.062107	1.1069	1.89085	0.994176	Polyphosphatidylinositol phosphatase; dephosphorylates a number of phosphatidylinositol phosphates (PtdInsPs, PIPs) to PI; involved in endocytosis; hyperosmotic stress causes translocation to actin patches; synaptojanin-like protein with a Sac1 domain; INP52 has a paralog, INP53, that arose from the whole genome duplication
SCS3		0.698269	1.11131	0.954039	0.250696	0.682037	0.229615	#N/A	#N/A	#N/A	Protein required for inositol prototrophy; required for normal ER membrane biosynthesis; ortholog of the FIT family of proteins involved in triglyceride droplet biosynthesis and homologous to human FIT2; disputed role in the synthesis of inositol phospholipids from inositol
YDL176W		-0.17754	0.1532	-0.95024	0.252352	0.583844	-1.12309	-0.321852	-0.604114	-1.35902	Protein of unknown function; predicted by computational methods to be involved in fructose-1,6-bisphosphatase (Fbp1p) degradation; interacts with components of the GID complex; YDL176W is not an essential gene
AIR2		-1.14901	0.205587	-0.071191	0.252511	0.82997	0.284463	-0.347584	0.835158	-0.292475	RNA-binding subunit of the TRAMP nuclear RNA surveillance complex; involved in nuclear RNA processing and degradation; involved in TRAMP complex assembly as a bridge between Mtr4p and Trf4p; stimulates the poly(A) polymerase activity of Pap2p in vitro; has 5 zinc knuckle motifs; AIR2 has a paralog, AIR1, that arose from the whole genome duplication; Air2p and Air1p have nonredundant roles in regu…
GCN1		0.366574	1.14593	0.228518	0.258376	0.343777	-0.272837	1.09227	-0.986831	0.263797	Positive regulator of the Gcn2p kinase activity; forms a complex with Gcn20p; proposed to stimulate Gcn2p activation by an uncharged tRNA
CHS6		0.57733	1.56796	0.707648	0.258697	0.571738	0.636176	1.10463	1.52467	1.50394	Member of the ChAPs (Chs5p-Arf1p-binding proteins) family; part of the exomer complex that mediates export of specific cargo proteins, including Chs3p, from the Golgi to the plasma membrane; CHS6 has a paralog, BCH2, that arose from the whole genome duplication
DBP3		0.569965	-0.940958	-0.393431	0.258722	-0.797423	-0.513369	#N/A	#N/A	#N/A	RNA-Dependent ATPase, member of DExD/H-box family; involved in cleavage of site A3 within the ITS1 spacer during rRNA processing; not essential for growth, but deletion causes severe slow-growth phenotype
SLX4		0.11297	0.290854	0.13564	0.259196	0.223539	-0.059099	#N/A	#N/A	#N/A	Endonuclease involved in processing DNA; acts during recombination and repair; promotes template switching during break-induced replication (BIR), causing non-reciprocal translocations (NRTs); cleaves branched structures in a complex with Slx1p; involved interstrand cross-link repair and in Rad1p/Rad10p-dependent removal of 3'-nonhomologous tails during DSBR via single-strand annealing; relative …
TCB3		-0.214835	-0.438301	-0.139774	0.259502	0.756505	-0.66522	-0.159028	-0.520498	-0.198569	Cortical ER protein involved in ER-plasma membrane tethering; one of 6 proteins (Ist2p, Scs2p, Scs22p, Tcb1p, Tcb2p, Tcb3p) that connect ER to the plasma membrane (PM) and regulate PM phosphatidylinositol-4-phosphate (PI4P) levels by controlling access of Sac1p phosphatase to its substrate PI4P in the PM; localized to the bud via specific mRNA transport; non-tagged protein detected in a phosphory…
BUB3		0.036737	-0.705335	-0.775983	0.261351	0.173858	-0.146578	-0.027907	-0.797031	-0.208755	Kinetochore checkpoint WD40 repeat protein; localizes to kinetochores during prophase and metaphase, delays anaphase in the presence of unattached kinetochores; forms complexes with Mad1p-Bub1p and with Cdc20p, binds Mad2p and Mad3p
ADD66		0.802618	0.107643	0.375942	0.261412	-0.203247	-0.072582	-0.078046	-0.308477	-0.21418	Protein involved in 20S proteasome assembly; forms a heterodimer with Pba1p that binds to proteasome precursors; interaction with Pba1p-Add66p may affect function of the mature proteasome and its role in maintaining respiratory metabolism; similar to human PAC2 constituent of the PAC1-PAC2 complex involved in proteasome assembly
VPS24		-0.022358	-0.617611	-0.150576	0.262902	-1.46621	-1.45049	0.45396	-1.83187	-0.626647	One of four subunits of the endosomal sorting complex required for transport III (ESCRT-III); forms an ESCRT-III subcomplex with Did4p; involved in the sorting of transmembrane proteins into the multivesicular body (MVB) pathway
ENV11		0.98603	1.8567	0.840667	0.265781	0.316554	-0.532097	-0.249156	0.677489	0.535191	Protein proposed to be involved in vacuolar functions; mutant shows defect in CPY processing and fragmented vacuoles; deletion mutant has increased glycogen accumulation and displays elongated buds; green fluorescent protein (GFP)-fusion protein localizes to the nucleus; ENV11 has a paralog, VID22, that arose from the whole genome duplication
HIR2		1.04817	0.794414	-0.150846	0.266689	1.13917	-0.177025	0.651518	1.51982	0.442072	Subunit of HIR nucleosome assembly complex; involved in regulation of histone gene transcription; recruits Swi-Snf complexes to histone gene promoters; promotes heterochromatic gene silencing with Asf1p; relocalizes to the cytosol in response to hypoxia
DOM34		0.755186	1.30074	-0.107978	0.267367	-0.256904	-0.614634	1.62629	0.047892	-0.582881	Protein that facilitates ribosomal subunit dissociation; acts when translation is stalled, with binding partner Hbs1p; required for RNA cleavage in no-go decay, but reports conflict on endonuclease activity; Pelota ortholog; protein abundance increases in response to DNA replication stress; DOM34 has a paralog, YCL001W-B, that arose from the whole genome duplication
HNT1		-0.576979	-1.3032	-1.5242	0.267904	0.703743	-0.389546	0.333497	-0.360467	0.265601	Adenosine 5'-monophosphoramidase; interacts physically and genetically with Kin28p, a CDK and TFIIK subunit, and genetically with CAK1; member of the histidine triad (HIT) superfamily of nucleotide-binding proteins and similar to Hint; protein abundance increases in response to DNA replication stress
VPS29		0.140647	0.414036	-0.264407	0.268177	-0.277834	-0.735231	0.354519	-0.597881	-1.3471	Endosomal protein that is a subunit of the membrane-associated retromer complex essential for endosome-to-Golgi retrograde transport; forms a subcomplex with Vps35p and Vps26p that selects cargo proteins for endosome-to-Golgi retrieval
LHP1		0.963703	1.01323	0.608668	0.269311	1.03582	0.43271	0.20052	0.324525	0.485048	RNA binding protein required for maturation of tRNA and U6 snRNA precursors; acts as a molecular chaperone for RNAs transcribed by polymerase III; homologous to human La (SS-B) autoantigen
MMR1		1.15323	-0.658771	-0.596113	0.269589	-0.725159	0.240314	0.369671	-0.543776	0.803802	Phosphorylated protein of the mitochondrial outer membrane; localizes only to mitochondria of the bud; interacts with Myo2p to mediate mitochondrial distribution to buds; mRNA is targeted to the bud via the transport system involving She2p
RAD5		-0.531376	-2.44283	-1.82061	0.271232	-0.948914	-1.35065	0.371618	-1.00833	-1.18311	DNA helicase; proposed to promote replication fork regression during postreplication repair by template switching; RING finger containing ubiquitin ligase; stimulates the synthesis of free and PCNA-bound polyubiquitin chains by Ubc13p-Mms2p; required for error-prone translesion synthesis; forms nuclear foci upon DNA replication stress
NCS6		0.208719	-0.471138	-0.263242	0.274037	-1.06058	-0.448309	-0.515034	-1.19592	-0.893495	Protein required for thiolation of the uridine at the wobble position of Gln, Lys, and Glu tRNAs; has a role in urmylation and in invasive and pseudohyphal growth; inhibits replication of Brome mosaic virus in S. cerevisiae
NFI1		1.45384	1.21198	1.10296	0.274587	0.738305	-0.234095	-0.035205	1.43432	1.23565	SUMO E3 ligase; catalyzes the covalent attachment of SUMO (Smt3p) to proteins; primary E3 ligase for Sir4p; sumoylates Yku70p/Yku80p and Sir4p in vivo to promote chromatin anchoring; promotes telomere anchoring to the nuclear envelope; involved in maintenance of proper telomere length; NFI1 has a paralog, SIZ1, that arose from the whole genome duplication
MSG5		0.672083	0.316115	0.064372	0.274928	0.139688	-0.550128	0.33122	-0.783519	-0.325632	Dual-specificity protein phosphatase; exists in 2 isoforms; required for maintenance of a low level of signaling through the cell integrity pathway, adaptive response to pheromone; regulates and is regulated by Slt2p; dephosphorylates Fus3p; MSG5 has a paralog, SDP1, that arose from the whole genome duplication
SED4		-0.267975	-0.053498	0.666993	0.27668	0.067972	-0.242667	-0.227648	0.032722	-0.125554	Integral ER membrane protein that stimulates Sar1p GTPase activity; involved in COPII vesicle budding through disassociation of coat proteins from membranes onto liposomes; binds Sec16p; SED4 has a paralog, SEC12, that arose from the whole genome duplication
DJP1		-0.975684	0.864591	0.530098	0.276878	1.08947	1.49272	1.07576	0.769637	0.927925	Cytosolic J-domain-containing protein; required for peroxisomal protein import and involved in peroxisome assembly, homologous to E. coli DnaJ
DPB2		-0.661334	-1.8212	-1.48537	0.278444	-1.67306	-0.290552	-0.401004	-1.39288	-1.04066	Second largest subunit of DNA polymerase II (DNA polymerase epsilon); required for maintenance of fidelity of chromosomal replication; essential motif in C-terminus is required for formation of the four-subunit Pol epsilon; expression peaks at the G1/S phase boundary; Cdc28p substrate
HSV2		-0.622919	-1.39481	-0.526096	0.278639	-0.510576	-0.212107	0.461267	0.987498	0.403595	Phosphatidylinositol 3,5-bisphosphate-binding protein; plays a role in micronucleophagy; belongs to the PROPPIN family of proteins; predicted to fold as a seven-bladed beta-propeller; displays punctate cytoplasmic localization
UFD2		-1.8377	-3.55431	-2.82065	0.279435	0.848191	0.594554	-0.619459	-0.761404	-0.921032	Ubiquitin chain assembly factor (E4); cooperates with a ubiquitin-activating enzyme (E1), a ubiquitin-conjugating enzyme (E2), and a ubiquitin protein ligase (E3) to conjugate ubiquitin to substrates; also functions as an E3
IKI1		0.062937	-0.505627	-0.48024	0.281207	-1.67711	-1.86454	-1.07212	-1.51903	-0.661391	Subunit of hexameric RecA-like ATPase Elp456 Elongator subcomplex; which is required for modification of wobble nucleosides in tRNA; iki1 mutations confer resistance to the K. lactis toxin zymocin
TEL1		0.237331	1.88861	0.381903	0.281565	1.12162	0.217087	0.705652	1.92459	0.386386	Protein kinase primarily involved in telomere length regulation; contributes to cell cycle checkpoint control in response to DNA damage; functionally redundant with Mec1p; regulates P-body formation induced by replication stress; homolog of human ataxia-telangiectasia mutated (ATM) gene, the gene responsible for ataxia telangiectasia (AT) (OMIM 607585)
RTT101		1.25772	0.755397	0.601245	0.28299	0.091369	-0.430854	1.02518	0.231878	-0.252192	Cullin subunit of a Roc1p-dependent E3 ubiquitin ligase complex with a role in anaphase progression; implicated in Mms22-dependent DNA repair; involved with Mms1p in nonfunctional rRNA decay; modified by the ubiquitin-like protein, Rub1p
SFB2		-1.06949	0.04005	-1.27851	0.284727	0.324833	-0.241853	-1.16693	1.09805	0.211587	Component of the Sec23p-Sfb2p heterodimer of the COPII vesicle coat; required for cargo selection during vesicle formation in ER to Golgi transport; homologous to Sfb3p; SFB2 has a paralog, SEC24, that arose from the whole genome duplication
RPA14		0.829012	1.66003	0.25947	0.286019	1.37781	0.197051	0.793268	1.82597	0.681872	RNA polymerase I subunit A14
ATP23		-0.02173	-1.20295	-0.138229	0.287807	-0.316546	0.541499	1.09198	-0.188019	-0.595832	Putative metalloprotease of the mitochondrial inner membrane; required for processing of Atp6p; has an additional role in assembly of the F0 sector of the F1F0 ATP synthase complex; substrate of the Mia40p-Erv1p disulfide relay system, and folding is assisted by Mia40p
KAR9		1.02367	0.552902	0.371406	0.2942	-0.054047	0.015831	-0.180547	-0.677047	-0.526213	Karyogamy protein required for correct positioning of the mitotic spindle and for orienting cytoplasmic microtubules, localizes at the shmoo tip in mating cells and at the tip of the growing bud in small-budded cells through anaphase
TRF5		0.66276	0.159792	-0.204733	0.295412	-0.584199	-1.05334	1.03422	0.980019	0.136659	Non-canonical poly(A) polymerase; involved in nuclear RNA degradation as a component of the TRAMP complex; catalyzes polyadenylation of hypomodified tRNAs, and snoRNA and rRNA precursors; overlapping but non-redundant functions with Pap2p; TRF5 has a paralog, PAP2, that arose from the whole genome duplication
MSC1		-0.507509	-0.73806	-1.08412	0.295984	-0.490239	-0.545976	#N/A	#N/A	#N/A	Protein of unknown function; mutant is defective in directing meiotic recombination events to homologous chromatids; the authentic, non-tagged protein is detected in highly purified mitochondria and is phosphorylated
VPS27		-0.060023	-0.865229	-0.034865	0.296334	-0.955557	0.684613	-0.567182	-1.3661	-0.606779	Endosomal protein that forms a complex with Hse1p; required for recycling Golgi proteins, forming lumenal membranes and sorting ubiquitinated proteins destined for degradation; has Ubiquitin Interaction Motifs which bind ubiquitin (Ubi4p)
DIE2		-1.14011	-0.116074	-0.624056	0.29674	0.985996	0.104244	1.50015	0.385116	-0.077119	Dolichyl-phosphoglucose-dependent alpha-1,2 glucosyltransferase of the ER, functions in the pathway that synthesizes the dolichol-linked oligosaccharide precursor for N-linked protein glycosylation, has a role in regulation of ITR1 and INO1
PEX2		-0.48208	-0.737556	-0.584646	0.297269	0.557995	-0.353896	-0.181684	-0.091825	-0.278532	RING-finger peroxin and E3 ubiquitin ligase; peroxisomal membrane protein with a C-terminal zinc-binding RING domain, forms translocation subcomplex with Pex10p and Pex12p which functions in peroxisomal matrix protein import
PEP1		-1.15	-0.539433	-1.35305	0.298731	0.713186	0.282407	-0.988846	0.423022	-0.597071	Type I transmembrane sorting receptor for multiple vacuolar hydrolases; cycles between the late-Golgi and prevacuolar endosome-like compartments
AIM26		-1.01706	-1.16118	-0.748394	0.299469	-0.118921	-0.308532	-0.12071	-0.77283	-0.666252	Putative protein of unknown function; null mutant is viable and displays elevated frequency of mitochondrial genome loss; null mutation confers sensitivity to tunicamycin and DTT
RPS4B		0.599984	0.120766	0.013704	0.303011	-1.49301	-1.34882	-1.46306	-1.01189	-0.133269	Protein component of the small (40S) ribosomal subunit; homologous to mammalian ribosomal protein S4, no bacterial homolog; RPS4B has a paralog, RPS4A, that arose from the whole genome duplication
TSL1		-0.534493	0.634771	0.263254	0.305467	0.272753	-0.279974	-0.19318	0.149852	-0.069655	Large subunit of trehalose 6-phosphate synthase/phosphatase complex; Tps1p-Tps2p complex converts uridine-5'-diphosphoglucose and glucose 6-phosphate to trehalose; mutant has aneuploidy tolerance; protein abundance increases in response to DNA replication stress; TSL1 has a paralog, TPS3, that arose from the whole genome duplication
PCH2		0.380395	-0.392382	-0.155777	0.309818	0.527153	-0.32208	-0.134054	-1.29673	-0.92569	Nucleolar component of the pachytene checkpoint; which prevents chromosome segregation when recombination and chromosome synapsis are defective; also represses meiotic interhomolog recombination in the rDNA; required for meiotic double-stranded break formation
APC1		0.98074	0.383897	-0.011406	0.31463	-0.059572	-0.86226	-0.884977	-0.816263	-0.969931	Largest subunit of the Anaphase-Promoting Complex/Cyclosome; APC/C is a ubiquitin-protein ligase required for degradation of anaphase inhibitors, including mitotic cyclins, during the metaphase/anaphase transition; component of the platform domain of the APC/C, based on structural analysis; localizes to nuclear foci that become diffuse upon DNA replication stress
YLR287C		0.505986	0.204516	0.421483	0.31553	0.381793	0.553375	-0.539995	-0.182758	-0.200139	Putative protein of unknown function; green fluorescent protein (GFP)-fusion protein localizes to the cytoplasm; YLR287C is not an essential gene
GAL4		-1.2684	-0.811902	-0.923652	0.31581	0.28273	0.24413	-1.21984	-0.923925	0.112568	DNA-binding transcription factor required for the activation of the GAL genes in response to galactose; repressed by Gal80p and activated by Gal3p
RPS10B		-0.211395	-1.15131	-0.814787	0.322759	-0.459928	-0.270711	0.246615	-0.920979	-0.463403	Protein component of the small (40S) ribosomal subunit; homologous to mammalian ribosomal protein S10, no bacterial homolog; RPS10B has a paralog, RPS10A, that arose from the whole genome duplication
TAF8		0.637111	-0.00522	-0.136764	0.323862	0.493694	-0.915239	-1.29159	-1.9622	-2.37619	TFIID subunit (65 kDa); involved in RNA polymerase II transcription initiation
SET6		1.06651	0.669599	0.572081	0.326033	-0.382036	0.063228	0.131578	0.959294	0.213133	SET domain protein of unknown function; deletion heterozygote is sensitive to compounds that target ergosterol biosynthesis, may be involved in compound availability
CSR2		1.86052	1.46887	1.03844	0.328522	0.394537	0.340494	0.673197	1.28436	-0.003722	Nuclear ubiquitin protein ligase binding protein; may regulate utilization of nonfermentable carbon sources and endocytosis of plasma membrane proteins; overproduction suppresses chs5 spa2 lethality at high temp; ubiquitinated by Rsp5p, deubiquitinated by Ubp2p; CSR2 has a paralog, ECM21, that arose from the whole genome duplication
YOR342C		-0.0407	0.742167	0.42963	0.328561	0.598404	0.368788	1.17744	1.50899	0.463418	Protein of unknown function; green fluorescent protein (GFP)-fusion protein localizes to the cytoplasm and the nucleus; relocalizes from nucleus to cytoplasm upon DNA replication stress; YOR342C has a paralog, YAL037W, that arose from the whole genome duplication
YPR174C		0.445808	1.01235	0.55497	0.329334	0.068878	0.371195	0.457292	0.124866	0.595626	Protein of unknown function; green fluorescent protein (GFP)-fusion protein localizes to the nuclear periphery; potential Cdc28p substrate; binds phosphatidylinositols and phosphatidylethanolamine in a large-scale study; relative distribution to foci at the nuclear periphery increases upon DNA replication stress; YPR174C has a paralog, NBP1, that arose from the whole genome duplication
YMD8		0.707909	0.546324	0.529933	0.331439	0.406634	-0.046043	0.29919	-0.638345	-0.286128	Putative nucleotide sugar transporter; has similarity to Vrg4p
PAT1		-0.376795	-0.315645	-0.297588	0.331912	0.635205	0.26099	0.105872	0.559232	0.270554	Deadenylation-dependent mRNA-decapping factor; also required for faithful chromosome transmission, maintenance of rDNA locus stability, and protection of mRNA 3'-UTRs from trimming; associated with topoisomerase II; functionally linked to Pab1p; forms cytoplasmic foci upon DNA replication stress
NUP53		1.16487	0.304481	0.522993	0.334728	0.195013	-0.944431	1.35904	1.10828	-0.246185	FG-nucleoporin component of central core of nuclear pore complex (NPC); also part of the NPC nuclear basket; contributes directly to nucleocytoplasmic transport; involved in regulation of transcription and mitosis; induces membrane tubulation, which may contribute to nuclear pore assembly; NUP53 has a paralog, ASM4, that arose from the whole genome duplication
MET30		0.261099	1.26695	0.485896	0.343071	0.616408	-0.27555	1.29244	1.47951	0.911614	F-box protein containing five copies of the WD40 motif; controls cell cycle function, sulfur metabolism, and methionine biosynthesis as part of the ubiquitin ligase complex; interacts with and regulates Met4p, localizes within the nucleus; dissociation of Met30p from SCF complex in response to cadmium stress is regulated by Cdc48p
RPS22A		-0.499226	-0.493066	-0.445938	0.343403	-0.501884	-0.679175	0.919492	0.81576	-1.18969	Protein component of the small (40S) ribosomal subunit; homologous to mammalian ribosomal protein S15A and bacterial S8; RPS22A has a paralog, RPS22B, that arose from the whole genome duplication
REV1		0.221485	1.23449	1.03997	0.351581	1.20761	0.966754	0.175652	1.5498	0.268591	Deoxycytidyl transferase; involved in repair of abasic sites and adducted guanines in damaged DNA by translesion synthesis (TLS); forms a complex with the subunits of DNA polymerase zeta, Rev3p and Rev7p; relocalizes from nucleus to cytoplasm upon DNA replication stress
IES5		0.417567	0.866895	0.942426	0.351726	0.630966	-0.229311	-1.70026	-0.863532	-0.378347	Protein that associates with the INO80 chromatin remodeling complex under low-salt conditions
VPS21		0.054012	-0.625662	0.138829	0.352159	-0.063045	0.069236	0.732147	0.864347	-0.131876	Endosomal Rab family GTPase; required for endocytic transport and sorting of vacuolar hydrolases; required for endosomal localization of the CORVET complex; required with YPT52 for MVB biogenesis and sorting; involved in autophagy and ionic stress tolerance; geranylgeranylation required for membrane association; protein abundance increases in response to DNA replication stress; mammalian Rab5 hom…
SPT21		0.153406	-0.994065	-0.679077	0.355752	-1.22958	-1.27017	-0.765705	-2.47953	-0.953079	Protein with a role in transcriptional silencing; required for normal transcription at several loci including HTA2-HTB2 and HHF2-HHT2, but not required at the other histone loci; functionally related to Spt10p; localizes to nuclear foci that become diffuse upon DNA replication stress
NOP6		0.322245	-0.231485	-0.037528	0.356411	-1.08246	-0.039644	0.472073	-0.381475	-0.245405	rRNA-binding protein required for 40S ribosomal subunit biogenesis; contains an RNA recognition motif (RRM); hydrophilin essential to overcome the stress of the desiccation-rehydration process; NOP6 may be a fungal-specific gene as no homologs have been yet identified in higher eukaryotes
SUB1		0.446031	-0.994217	-0.854575	0.357044	0.162305	0.482222	0.815075	0.837516	0.419832	Transcriptional coactivator; facilitates elongation through factors that modify RNAP II; role in peroxide resistance involving Rad2p; role in nonhomologous end-joining (NHEJ); role in the hyperosmotic stress response through polymerase recruitment at RNAP II and RNAP III genes; protein abundance increases in response to DNA replication stress
ALT1		1.16769	0.428655	-0.053766	0.36175	-0.532039	-1.0581	0.058863	0.202599	-0.080118	Alanine transaminase (glutamic pyruvic transaminase); involved in alanine biosynthesis and catabolism; TOR1-independent role in determining chronological lifespan; expression is induced in the presence of alanine; repression is mediated by Nrg1p; ALT1 has a paralog, ALT2, that arose from the whole genome duplication; Alt2p is catalytically inactive
PTH1		-0.469368	-0.218337	-0.382958	0.362268	-0.837311	-0.285425	0.876971	-0.733023	-0.427679	One of two (see also PTH2) mitochondrially-localized peptidyl-tRNA hydrolases; dispensable for respiratory growth on rich medium, but required for respiratory growth on minimal medium
RGD1		-0.63193	0.759867	0.360774	0.362705	0.293607	0.222434	0.665843	-0.365283	0.050992	GTPase-activating protein (RhoGAP) for Rho3p and Rho4p; possibly involved in control of actin cytoskeleton organization
PFK2		-0.327504	0.058119	-0.289349	0.362979	-0.040506	0.566721	-0.423905	-0.810397	-0.184606	Beta subunit of heterooctameric phosphofructokinase involved in glycolysis, indispensable for anaerobic growth, activated by fructose-2,6-bisphosphate and AMP, mutation inhibits glucose induction of cell cycle-related genes
REC104		0.621768	1.67006	1.45338	0.366577	0.400206	1.30865	0.94135	2.23834	1.62616	Protein involved in early stages of meiotic recombination; required for meiotic crossing over; forms a complex with Rec102p and Spo11p necessary during the initiation of recombination
TDP1		0.299648	-0.361499	-0.439544	0.366974	0.471857	0.019461	0.852056	0.631941	0.44974	Tyrosyl-DNA phosphodiesterase I; hydrolyzes 3' and 5'-phosphotyrosyl bonds; involved in the repair of DNA lesions created by topoisomerase I and topoisomerase II; mutations in human homolog result in the neurodegenerative disease SCANI
ALG5		-0.44543	-0.90241	-0.523852	0.368988	0.322229	-0.178833	0.02922	-0.280775	0.258127	UDP-glucose:dolichyl-phosphate glucosyltransferase; involved in asparagine-linked glycosylation in the endoplasmic reticulum
HPR5		-1.5703	-1.42636	-2.50296	0.370767	-0.408236	-1.0346	-0.197758	-0.945982	-1.93416	DNA helicase and DNA-dependent ATPase; involved in DNA repair and checkpoint recovery, needed for proper timing of commitment to meiotic recombination and transition from Meiosis I to II; blocks trinucleotide repeat expansion; affects genome stability; disassembles Rad51p nucleoprotein filaments during meiotic recombination
UBC1		0.647213	0.774435	0.232573	0.379626	0.523148	-0.100488	0.352985	0.018866	0.7657	Ubiquitin-conjugating enzyme; mediates selective degradation of short-lived and abnormal proteins; plays a role in vesicle biogenesis and ER-associated protein degradation (ERAD); component of the cellular stress response; protein abundance increases in response to DNA replication stress
ERG6		1.31525	1.65686	0.923229	0.38014	0.703044	1.10948	0.731828	0.651214	0.662043	Delta(24)-sterol C-methyltransferase; converts zymosterol to fecosterol in the ergosterol biosynthetic pathway by methylating position C-24; localized to lipid particles, the plasma membrane-associated endoplasmic reticulum, and the mitochondrial outer membrane
PDC1		0.361004	-0.387434	-0.195193	0.387533	-0.032614	0.341898	0.361658	-0.121708	0.078783	Major of three pyruvate decarboxylase isozymes; key enzyme in alcoholic fermentation; decarboxylates pyruvate to acetaldehyde; involved in amino acid catabolism; subject to glucose-, ethanol-, and autoregulation; activated by phosphorylation in response to glucose levels
PIH1		-0.089975	-1.54791	-1.66938	0.390799	-0.95604	-1.07612	0.26199	-0.006231	-0.265469	Component of the conserved R2TP complex (Rvb1-Rvb2-Tah1-Pih1); R2TP complex interacts with Hsp90 (Hsp82p and Hsc82p) to mediate assembly large protein complexes such as box C/D snoRNPs and RNA polymerase II
GIM4		3.01401	3.06591	1.30396	0.391535	1.20389	0.385215	1.19343	2.30976	1.75824	Subunit of the heterohexameric cochaperone prefoldin complex which binds specifically to cytosolic chaperonin and transfers target proteins to it
SAP155		0.854291	-0.334292	-0.102724	0.395088	0.035104	0.205524	0.204488	-0.53602	0.418931	Protein required for function of the Sit4p protein phosphatase; forms a complex with Sit4p; member of a family of similar proteins including Sap4p, Sap185p, and Sap190p; protein abundance increases in response to DNA replication stress; SAP155 has a paralog, SAP4, that arose from the whole genome duplication
CCW12		0.542668	-0.053713	0.438649	0.396838	0.29218	0.094592	0.954645	1.0531	0.998872	Cell wall mannoprotein; plays a role in maintenance of newly synthesized areas of cell wall; localizes to periphery of small buds, septum region of larger buds, and shmoo tip; CCW12 has a paralog, YDR134C, that arose from the whole genome duplication
CWH43		1.19859	0.864841	0.249548	0.396874	0.026516	0.233385	0.287401	0.546283	-0.376449	Putative sensor/transporter protein involved in cell wall biogenesis; contains 14-16 transmembrane segments and several putative glycosylation and phosphorylation sites; null mutation is synthetically lethal with pkc1 deletion
ITC1		-1.72512	-0.136623	-1.17194	0.400949	1.91242	1.55679	-0.594644	1.68337	0.392441	Subunit of ATP-dependent Isw2p-Itc1p chromatin remodeling complex; required for repression of a-specific genes, repression of early meiotic genes during mitotic growth, and repression of INO1; similar to mammalian Acf1p, the regulatory subunit of the mammalian ATP-utilizing chromatin assembly and modifying factor (ACF) complex; ITC1 has a paralog, YPL216W, that arose from the whole genome duplica…
ORM2		1.05062	1.1951	1.18169	0.404187	-0.295817	-0.17087	0.325415	0.104352	0.135062	Protein of unknown function; evolutionarily conserved, required for resistance to agents that induce unfolded protein response; Orm1p and Orm2p together control membrane biogenesis by coordinating lipid homeostasis with protein quality control; protein abundance increases in response to DNA replication stress; ORM2 has a paralog, ORM1, that arose from the whole genome duplication
WSC4		-0.683032	-0.540722	-0.181038	0.40452	0.119216	0.591824	#N/A	#N/A	#N/A	ER membrane protein involved in the translocation of soluble secretory proteins and insertion of membrane proteins into the ER membrane; may also have a role in the stress response but has only partial functional overlap with WSC1-3
TFA2		0.150779	-0.317129	0.251437	0.404786	-0.246953	0.457164	-0.326638	-0.195197	0.478012	TFIIE small subunit; involved in RNA polymerase II transcription initiation
YDR061W		-0.00842	0.300936	-0.479013	0.407258	0.927734	-0.123869	1.30256	1.99622	0.361525	Protein with similarity to ATP-binding cassette (ABC) transporter family members; lacks predicted membrane-spanning regions; transcriptionally activated by Yrm1p along with genes involved in multidrug resistance
RTN2		1.20694	1.04201	0.192425	0.411815	-0.092105	-1.03647	0.280327	0.907347	-0.098303	Reticulon protein; stabilizes membrane curvature; involved in nuclear pore assembly and maintenance of tubular ER morphology; interacts with exocyst subunit Sec6p, Yip3p, and Sbh1p; much less abundant than Rtn1p; rtn1 rtn2 yop1 triple mutant lacks tubular ER; member of RTNLA (reticulon-like A) subfamily; protein increases in abundance and relocalizes to plasma membrane upon DNA replication stress…
CHS3		0.752596	1.58777	0.653739	0.419214	0.4431	0.279276	1.73655	1.42058	0.794684	Chitin synthase III; catalyzes the transfer of N-acetylglucosamine (GlcNAc) to chitin; required for synthesis of the majority of cell wall chitin, the chitin ring during bud emergence, and spore wall chitosan
EMP70		-0.489617	-0.567042	-0.471364	0.422242	0.77087	0.196244	1.09661	1.89733	0.140077	Protein with a role in cellular adhesion and filamentous growth; also endosome-to-vacuole sorting; similar to Tmn3p; member of Transmembrane Nine family of proteins with 9 transmembrane segments; EMP70 has a paralog, TMN2, that arose from the whole genome duplication
RPS16B		1.36457	0.288683	-0.054085	0.423166	-0.233562	-0.517905	1.06022	0.820837	0.511211	Protein component of the small (40S) ribosomal subunit; homologous to mammalian ribosomal protein S16 and bacterial S9; RPS16B has a paralog, RPS16A, that arose from the whole genome duplication
ESS1		0.78297	1.06131	0.393076	0.426728	0.045266	0.290914	-0.498093	0.338444	0.094449	Peptidylprolyl-cis/trans-isomerase (PPIase); specific for phosphorylated serine and threonine residues N-terminal to proline; regulates phosphorylation of the RNAP II large subunit (Rpo21p) C-terminal domain (CTD); associates with phospho-Ser5 form of RNAP II in vivo; regulates phosphorylation of Ser7 within CTD; present along entire coding length of genes; represses initiation of CUTs; required …
NPT1		1.40794	0.5681	0.568047	0.427648	-1.46558	-1.02888	-0.217651	-0.132903	-0.93968	Nicotinate phosphoribosyltransferase; acts in the salvage pathway of NAD+ biosynthesis; required for silencing at rDNA and telomeres and has a role in silencing at mating-type loci; localized to the nucleus
ELP3		0.241461	-0.172775	-0.356434	0.428146	-1.20991	-0.806379	0.07014	-0.562255	-0.503274	Subunit of Elongator complex; Elongator is required for modification of wobble nucleosides in tRNA; exhibits histone acetyltransferase activity that is directed to histones H3 and H4; disruption confers resistance to K. lactis zymotoxin
CAF120		0.031575	-0.150047	-0.370137	0.430075	1.17292	0.889214	-0.126898	-0.227865	-0.151216	Part of the CCR4-NOT transcriptional regulatory complex; involved in controlling mRNA initiation, elongation, and degradation; CAF120 has a paralog, SKG3, that arose from the whole genome duplication
SWI5		0.769896	1.23748	0.349399	0.431256	0.520452	-0.017426	-1.0804	-0.070739	-0.108802	Transcription factor that recruits Mediator and Swi/Snf complexes; activates transcription of genes expressed at the M/G1 phase boundary and in G1 phase; required for expression of the HO gene controlling mating type switching; localization to nucleus occurs during G1 and appears to be regulated by phosphorylation by Cdc28p kinase; SWI5 has a paralog, ACE2, that arose from the whole genome duplic…
PTC4		-0.517811	0.299118	-0.136485	0.433131	0.009938	-0.048672	0.842117	0.989826	0.366136	Cytoplasmic type 2C protein phosphatase (PP2C); identified as a high-copy number suppressor of cnb1 mpk1 synthetic lethality; overexpression decreases high-osmolarity induced Hog1p phosphorylation and kinase activity
YDJ1		0.475149	-1.51082	-0.934705	0.433299	-0.491363	-1.17984	0.114668	-0.518034	-1.57282	Type I HSP40 co-chaperone; involved in regulation of HSP90 and HSP70 functions; critical for determining cell size at Start as a function of growth rate; involved in protein translocation across membranes; member of the DnaJ family
PET123		-0.479232	-2.12294	-0.882812	0.435456	-0.827088	-0.533491	-0.068257	-0.847145	-0.373854	Mitochondrial ribosomal protein of the small subunit; PET123 exhibits genetic interactions with PET122, which encodes a COX3 mRNA-specific translational activator
GUP2		0.176621	-0.195966	0.305777	0.436386	0.225691	-0.122397	-0.527706	-0.026218	-0.565541	Probable membrane protein; possible role in proton symport of glycerol; member of the MBOAT family of putative membrane-bound O-acyltransferases; GUP2 has a paralog, GUP1, that arose from the whole genome duplication
PDR8		1.13053	2.13749	0.705109	0.440069	0.077948	-0.222608	-1.07294	-1.50725	-1.09598	Transcription factor; targets include ATP-binding cassette (ABC) transporters, major facilitator superfamily transporters, and other genes involved in the pleiotropic drug resistance (PDR) phenomenon; PDR8 has a paralog, YRR1, that arose from the whole genome duplication
YGL081W		0.210583	0.501676	0.353763	0.440953	1.85441	0.460037	0.8557	2.33005	0.909753	Putative protein of unknown function; non-essential gene; interacts genetically with CHS5, a gene involved in chitin biosynthesis
TFG1		0.18906	-1.04654	-0.765303	0.442712	0.286864	-0.758314	0.040066	-0.602339	-0.417783	TFIIF (Transcription Factor II) largest subunit; involved in both transcription initiation and elongation of RNA polymerase II; homologous to human RAP74
USA1		-0.254861	0.998812	0.050536	0.443407	0.634021	0.053035	0.554248	1.13058	0.193632	Scaffold subunit of the Hrd1p ubiquitin ligase; also promotes ligase oligomerization; involved in ER-associated protein degradation (ERAD); interacts with the U1 snRNP-specific protein, Snp1p
MTC1		-1.19932	-2.49429	-0.616624	0.445469	-0.839705	0.458568	-0.530229	0.032604	0.108483	Protein of unknown function that may interact with ribosomes; green fluorescent protein (GFP)-fusion protein localizes to the cytoplasm and to COPI-coated vesicles (early Golgi); mtc1 is synthetically lethal with cdc13-1
PTP1		0.293873	-0.124452	-0.157182	0.445745	-0.461787	-0.440159	#N/A	#N/A	#N/A	Phosphotyrosine-specific protein phosphatase; dephosphorylates a broad range of substrates in vivo, including Fpr3p; localized to the cytoplasm and the mitochondria; proposed to be a negative regulator of filamentation
ERV14		-1.24458	-1.88948	-0.781528	0.448067	-0.867381	-0.202994	1.72623	-1.14402	-0.11962	COPII-coated vesicle protein; involved in vesicle formation and incorporation of specific secretory cargo; required for the delivery of bud-site selection protein Axl2p to cell surface; related to Drosophila cornichon; ERV14 has a paralog, ERV15, that arose from the whole genome duplication
SNU66		-0.321442	0.574946	-0.582141	0.449361	-1.22165	-0.480664	-0.544365	-1.31947	-0.266853	Component of the U4/U6.U5 snRNP complex; involved in pre-mRNA splicing via spliceosome; also required for pre-5S rRNA processing and may act in concert with Rnh70p; has homology to human SART-1
TIF2		-0.182529	0.333161	-0.088684	0.456718	-0.692767	-0.292202	-0.662042	-0.535482	-0.491775	Translation initiation factor eIF4A; DEA(D/H)-box RNA helicase that couples ATPase activity to RNA binding and unwinding; forms a dumbbell structure of two compact domains connected by a linker; interacts with eIF4G; protein abundance increases in response to DNA replication stress; TIF2 has a paralog, TIF1, that arose from the whole genome duplication
RPN13		-0.511114	-0.548634	-0.764593	0.45818	0.579023	0.558294	-0.546663	0.459905	0.460397	Subunit of the 19S regulatory particle of the 26S proteasome lid; acts as a ubiquitin receptor for the proteasome; null mutants accumulate ubiquitinated Gcn4p and display decreased 26S proteasome stability; protein abundance increases in response to DNA replication stress
FRK1		0.555238	-0.273745	-0.126631	0.461751	0.252103	0.286673	0.086468	0.901678	-0.127538	Protein kinase of unknown cellular role; green fluorescent protein (GFP)-fusion protein localizes to the cytoplasm; interacts with rRNA transcription and ribosome biogenesis factors and the long chain fatty acyl-CoA synthetase Faa3p; FRK1 has a paralog, KIN4, that arose from the whole genome duplication
ECM18		2.529	1.87568	0.937097	0.466876	0.772123	0.200351	0.809414	1.24322	0.255929	Protein of unknown function; ECM18 has a paralog, ICT1, that arose from the whole genome duplication
RPL23A		1.0006	0.389473	-0.049892	0.467011	-0.973101	-0.754533	1.12478	1.36446	0.398029	Ribosomal 60S subunit protein L23A; homologous to mammalian ribosomal protein L23 and bacterial L14; RPL23A has a paralog, RPL23B, that arose from the whole genome duplication
APL5		0.962373	-0.194661	-0.070433	0.469579	0.072638	-0.205266	0.074087	0.509861	-0.792443	Delta adaptin-like subunit of the clathrin associated protein complex (AP-3); functions in transport of alkaline phosphatase to the vacuole via the alternate pathway, suppressor of loss of casein kinase 1 function
AIM44		0.735955	0.34913	-0.138613	0.471306	-0.973145	-1.12652	0.460165	0.632348	-0.743581	Protein that regulates Cdc42p and Rho1p; functions in the late steps of cytokinesis and cell separation; sustains Rho1p at the cell division site after actomyosin ring contraction; inhibits the activation of Cdc42-Cla4 at the cell division site to prevent budding inside the old bud neck; transcription is regulated by Swi5p; null mutant displays elevated frequency of mitochondrial genome loss; rel…
APC9		0.973278	1.48683	0.567386	0.474204	0.516415	0.171874	-0.540396	0.531896	-0.295203	Subunit of the Anaphase-Promoting Complex/Cyclosome (APC/C); APC/C is a ubiquitin-protein ligase required for degradation of anaphase inhibitors, including mitotic cyclins, during the metaphase/anaphase transition
PBS2		0.567003	0.110497	-0.077588	0.474411	1.16367	0.550971	0.863783	1.15824	0.12326	MAP kinase kinase of the HOG signaling pathway; activated under severe osmotic stress; mitophagy-specific regulator; plays a role in regulating Ty1 transposition
AIM32		0.395474	-0.189472	-0.956566	0.477069	0.251446	0.602814	-0.977432	-1.51096	-0.785786	Putative protein of unknown function; null mutant is viable and displays elevated frequency of mitochondrial genome loss
PML39		0.566377	0.194915	0.799126	0.477702	-0.046611	0.010028	0.029562	0.690888	0.27599	Protein required for nuclear retention of unspliced pre-mRNAs along with Mlp1p and Pml1p; anchored to nuclear pore complex via Mlp1p and Mlp2p; found with the subset of nuclear pores farthest from the nucleolus; may interact with ribosomes
SLP1		-0.163731	-0.792393	-0.456441	0.478252	0.49269	0.019569	0.08753	0.708999	-0.540547	Glycosylated integral ER membrane protein of unknown function; forms an ER-membrane associated protein complex with Emp65p; member of the SUN-like family of proteins; genetic interactions suggest a role in folding of ER membrane proteins; required for nuclear envelope localization of Mps3p
SPE4		1.13648	2.05901	0.608621	0.480012	0.486935	0.047384	0.76648	1.6942	-0.043112	Spermine synthase; required for the biosynthesis of spermine and also involved in biosynthesis of pantothenic acid
INP51		-0.351322	1.35989	0.307692	0.482188	0.248999	-0.144342	-0.571994	0.745925	0.022385	Phosphatidylinositol 4,5-bisphosphate 5-phosphatase; synaptojanin-like protein with an N-terminal Sac1 domain, plays a role in phosphatidylinositol 4,5-bisphosphate homeostasis and in endocytosis; null mutation confers cold-tolerant growth
RAD54		1.69019	0.605909	0.552958	0.48555	-0.164128	-1.07863	0.602183	0.032108	-0.355639	DNA-dependent ATPase that stimulates strand exchange; modifies the topology of double-stranded DNA; involved in the recombinational repair of double-strand breaks in DNA during vegetative growth and meiosis; member of the SWI/SNF family; forms nuclear foci upon DNA replication stress
MUD2		-0.590675	-1.08843	-1.06891	0.487101	-0.855731	-0.085922	-1.75655	-1.48947	-1.60269	Protein involved in early pre-mRNA splicing; component of the pre-mRNA-U1 snRNP complex, the commitment complex; interacts with Msl5p/BBP splicing factor and Sub2p; similar to metazoan splicing factor U2AF65
TRM1		0.721733	0.60016	0.798658	0.487115	0.502686	0.677207	1.26803	0.758003	0.993696	tRNA methyltransferase; two forms of the protein are made by alternative translation starts; localizes to both the nucleus and mitochondrion to produce the modified base N2,N2-dimethylguanosine in tRNAs in both compartments
DYN1		0.464491	-0.039031	-0.250088	0.491897	-0.686344	0.047616	-0.447915	0.232896	0.38053	Cytoplasmic heavy chain dynein; microtubule motor protein, required for anaphase spindle elongation; involved in spindle assembly, chromosome movement, and spindle orientation during cell division, targeted to microtubule tips by Pac1p
TIF4632		-0.441249	0.19117	-0.735547	0.491952	0.399898	-0.919866	0.510883	0.790133	-0.736201	Translation initiation factor eIF4G; subunit of the mRNA cap-binding protein complex (eIF4F) that also contains eIF4E (Cdc33p); associates with the poly(A)-binding protein Pab1p, also interacts with eIF4A (Tif1p); TIF4632 has a paralog, TIF4631, that arose from the whole genome duplication
GTR1		-0.984897	-0.753499	-1.1011	0.497058	0.312245	-0.163696	0.16517	-0.479123	-0.770336	Cytoplasmic GTPase; forms a heterodimer with Gtr2p to stimulate TORC1 in response to amino acids; component of GSE complex, which is required for sorting of Gap1p; involved in phosphate transport and telomeric silencing; similar to human RagA and RagB
REV3		-0.105389	-1.79266	0.131368	0.507264	0.251292	0.415698	-0.584734	-0.459078	-0.176123	Catalytic subunit of DNA polymerase zeta; involved in translesion synthesis during post-replication repair; required for mutagenesis induced by DNA damage; involved in double-strand break repair
DBP7		1.18146	-0.747506	-0.198272	0.507803	0.175427	-0.013379	#N/A	#N/A	#N/A	Putative ATP-dependent RNA helicase of the DEAD-box family; involved in ribosomal biogenesis; essential for growth under anaerobic conditions
MON1		-1.48064	-3.07378	-2.34115	0.509101	-2.45374	-1.61779	0.005789	-1.84998	-1.13721	Protein required for fusion of cvt-vesicles and autophagosomes with the vacuole; associates, as a complex with Ccz1p, with a perivacuolar compartment; potential Cdc28p substrate
IPK1		1.82363	0.459123	0.079586	0.509562	-1.68408	-1.48908	0.92453	-0.042919	0.401712	Inositol 1,3,4,5,6-pentakisphosphate 2-kinase, nuclear protein required for synthesis of 1,2,3,4,5,6-hexakisphosphate (phytate), which is integral to cell function; has 2 motifs conserved in other fungi; ipk1 gle1 double mutant is inviable
PLP1		0.519312	0.661784	0.685357	0.511408	-0.053243	0.262145	-0.631492	0.431457	-0.094354	Protein that interacts with CCT (chaperonin containing TCP-1) complex and has a role in actin and tubulin folding; has weak similarity to phosducins, which are G-protein regulators
SLM6		0.915054	0.902836	-0.020055	0.51274	-0.253234	-0.56136	-0.212846	0.026409	-0.749005	Protein with a potential role in actin cytoskeleton organization; gene exhibits synthetic genetic interaction with MSS4 encoding phosphatidylinositol 4-phosphate kinase
ROM2		0.50467	-0.049222	0.349428	0.514975	0.041019	-0.620714	0.484203	0.243838	-0.001751	GDP/GTP exchange factor (GEF) for Rho1p and Rho2p; mutations are synthetically lethal with mutations in rom1, which also encodes a GEF; Rom2p localization to the bud surface is dependent on Ack1p; ROM2 has a paralog, ROM1, that arose from the whole genome duplication
SRN2		-0.124554	-0.403179	0.493083	0.517255	0.414996	0.078919	0.925156	1.01254	0.871316	Component of the ESCRT-I complex; ESCRT-I is involved in ubiquitin-dependent sorting of proteins into the endosome; suppressor of rna1-1 mutation; may be involved in RNA export from nucleus
NFT1		1.12204	1.83192	0.59014	0.517697	1.37736	0.451563	1.71059	2.42348	1.24468	Putative transporter of the multidrug resistance-associated protein (MRP) subfamily; adjacent ORFs YKR103W and YKR104W are merged in different strain backgrounds.
MTC5		-0.315341	-1.11868	-0.613926	0.518489	1.1182	0.254565	0.918831	0.381994	0.83248	Subunit of the SEA (Seh1-associated) complex; SEA is a coatomer-related complex that associates dynamically with the vacuole; has N-terminal WD-40 repeats and a C-terminal RING motif; mtc5 is synthetically sick with cdc13-1; relative distribution to vacuolar membrane punctae decreases upon DNA replication stress
HOG1		0.139642	0.441679	0.126024	0.51891	1.22248	0.486756	1.07371	1.0928	1.17797	Mitogen-activated protein kinase involved in osmoregulation; controls global reallocation of RNA Pol II in response to osmotic shock; acts via three independent osmosensors; mitophagy-specific regulator; mediates the recruitment and activation of RNA Pol II at Hot1p-dependent promoters; localization regulated by Ptp2p and Ptp3p; nuclear form represses pseudohyphal growth; protein abundance increa…
IRE1		0.802216	-0.905173	-0.681484	0.519346	-0.468194	-0.815899	1.30131	0.171463	0.420431	Serine-threonine kinase and endoribonuclease; transmembrane protein that mediates the unfolded protein response (UPR) by regulating Hac1p synthesis through HAC1 mRNA splicing; Kar2p binds inactive Ire1p and releases from it upon ER stress
PFA4		0.175939	0.446324	-0.339367	0.519866	0.434711	0.300106	0.072243	0.421487	0.453519	Palmitoyltransferase with autoacylation activity; required for palmitoylation of amino acid permeases containing a C-terminal Phe-Trp-Cys site; required for modification of Chs3p; member of the DHHC family of putative palmitoyltransferases
CDC34		0.435758	0.230992	-0.326492	0.521729	-0.540816	0.180748	-0.027065	0.293414	0.123589	Ubiquitin-conjugating enzyme (E2); catalytic subunit of SCF ubiquitin-protein ligase complex (together with Skp1p, Rbx1p, Cdc53p, and an F-box protein) that regulates cell cycle progression by targeting key substrates for degradation; protein abundance increases in response to DNA replication stress
ARC18		1.52043	-0.583174	-0.92176	0.523291	-0.600444	-0.925826	0.961292	0.596446	-1.29725	Subunit of the ARP2/3 complex; ARP2/3 is required for the motility and integrity of cortical actin patches
CAF40		-0.39084	-0.207089	-0.486733	0.525377	-0.683571	-0.621476	1.11254	0.832302	0.31852	Evolutionarily conserved subunit of the CCR4-NOT complex involved in controlling mRNA initiation, elongation and degradation; binds Cdc39p
PRK1		0.758869	-0.462621	-0.249289	0.531202	-1.3018	-0.170918	-0.228534	-1.45424	-0.121172	Protein serine/threonine kinase; regulates the organization and function of the actin cytoskeleton and reduces endocytic ability of cell through the phosphorylation of the Pan1p-Sla1p-End3p protein complex; PRK1 has a paralog, ARK1, that arose from the whole genome duplication
DPB11		-0.830899	-1.09786	-1.20718	0.533132	-0.226104	-0.461172	0.809658	0.293481	-1.0134	DNA replication initiation protein; loads DNA pol epsilon onto pre-replication complexes at origins; checkpoint sensor recruited to stalled replication forks by the checkpoint clamp complex where it activates Mec1p; ortholog of human TopBP1; forms nuclear foci upon DNA replication stress
SWA2		1.75429	0.84363	0.400434	0.538853	-0.258236	-0.569347	-0.084509	-0.428134	-0.646573	Auxilin-like protein involved in vesicular transport; clathrin-binding protein required for uncoating of clathrin-coated vesicles
PEX12		-0.97226	-2.56171	-1.83738	0.539186	-0.545506	-1.72165	0.302149	0.203441	-0.609961	C3HC4-type RING-finger peroxin and E3 ubiquitin ligase; required for peroxisome biogenesis and peroxisomal matrix protein import; forms translocation subcomplex with Pex2p and Pex10p; mutations in human homolog cause peroxisomal disorder
UME1		0.327148	1.7105	0.648715	0.53945	1.33959	1.02047	1.16077	1.01195	0.034225	Component of both the Rpd3S and Rpd3L histone deacetylase complexes; negative regulator of meiosis; required for repression of a subset of meiotic genes during vegetative growth, binding of histone deacetylase Rpd3p required for activity, contains a NEE box and a WD repeat motif; homologous with Wtm1p; UME1 has a paralog, WTM2, that arose from the whole genome duplication
MKK1		0.962661	-0.16498	0.273552	0.544721	0.086725	-0.292315	1.34052	-0.547459	-1.29744	MAPKK involved in the protein kinase C signaling pathway; involved in control of cell integrity; upon activation by Bck1p phosphorylates downstream target, Slt2p; functionally redundant with Mkk2p; MKK1 has a paralog, MKK2, that arose from the whole genome duplication
UBP7		0.04082	0.020197	-0.073912	0.546977	0.148616	0.07425	1.12611	0.289229	-0.468178	Ubiquitin-specific protease that cleaves ubiquitin-protein fusions; UBP7 has a paralog, UBP11, that arose from the whole genome duplication
PMP3		0.256348	0.596067	-0.030044	0.547241	0.401459	-0.825016	2.00899	1.74625	0.26868	Small plasma membrane protein related to a family of plant polypeptides that are overexpressed under high salt concentration or low temperature, not essential for viability, deletion causes hyperpolarization of the plasma membrane potential
RPS28B		1.19704	0.978238	0.745251	0.549756	0.025895	0.379071	#N/A	#N/A	#N/A	Protein component of the small (40S) ribosomal subunit; homologous to mammalian ribosomal protein S28, no bacterial homolog; RPS28B has a paralog, RPS28A, that arose from the whole genome duplication
SGS1		-0.348348	-0.5928	-0.582144	0.549784	0.505111	0.350955	-0.283827	-2.02839	-0.508054	Nucleolar DNA helicase of the RecQ family; involved in genome integrity maintenance; regulates chromosome synapsis and meiotic joint molecule/crossover formation; potential role as repressor of a subset of rapamycin responsive genes; rapidly lost in response to rapamycin in Rrd1p-dependent manner; similar to human BLM and WRN proteins implicated in Bloom and Werner syndromes; forms nuclear foci u…
RIM15		0.208065	0.742123	0.486547	0.55006	0.227725	0.408334	-0.193961	-0.961083	0.449214	Glucose-repressible protein kinase involved in signal transduction during cell proliferation in response to nutrients, specifically the establishment of stationary phase; identified as a regulator of IME2; substrate of Pho80p-Pho85p kinase
SET5		0.377557	-0.14385	-0.27133	0.554897	-0.216079	-0.166379	0.585806	0.000196	-0.335517	Methyltransferase involved in methylation of histone H4 Lys5, -8, -12; S-adenosylmethionine-dependent; zinc-finger protein, contains one canonical and two unusual fingers in unusual arrangements; deletion enhances replication of positive-strand RNA virus
HAC1		0.189284	-1.07745	-0.083532	0.556328	0.78727	0.285912	0.581912	0.955345	0.673789	Basic leucine zipper (bZIP) transcription factor (ATF/CREB1 homolog); regulates the unfolded protein response, via UPRE binding, and membrane biogenesis; ER stress-induced splicing pathway facilitates efficient Hac1p synthesis; protein abundance increases in response to DNA replication stress
RPS29B		0.558329	0.289259	-0.294007	0.557389	-0.778231	-0.843362	1.21702	0.009773	0.648347	Protein component of the small (40S) ribosomal subunit; homologous to mammalian ribosomal protein S29 and bacterial S14; RPS29B has a paralog, RPS29A, that arose from the whole genome duplication
BRE5		-0.369629	-2.43756	-0.822688	0.558953	-0.912916	-0.889863	-1.00575	-1.95297	-1.76973	Ubiquitin protease cofactor; forms deubiquitination complex with Ubp3p that coregulates anterograde and retrograde transport between the endoplasmic reticulum and Golgi compartments; null is sensitive to brefeldin A
ACB1		-0.285379	-0.697211	-0.125753	0.559658	-0.426175	-0.738768	-0.350698	0.305193	-0.279434	Acyl-CoA-binding protein; transports newly synthesized acyl-CoA esters from fatty acid synthetase (Fas1p-Fas2p) to acyl-CoA-consuming processes; subject to starvation-induced, Grh1p-mediated unconventional secretion; protein abundance increases in response to DNA replication stress
NEJ1		1.21733	1.37822	0.559247	0.559887	1.83988	0.567443	0.693051	1.18443	1.06987	Protein involved in regulation of nonhomologous end joining; interacts with DNA ligase IV components Dnl4p and Lif1p; repressed by MAT heterozygosity; regulates cellular distribution of Lif1p
GDA1		0.67171	-0.39232	-0.422618	0.563275	-0.246851	-0.277487	-0.181785	0.43894	-0.689997	Guanosine diphosphatase located in the Golgi; involved in the transport of GDP-mannose into the Golgi lumen by converting GDP to GMP after mannose is transferred its substrate
SSA3		-0.721617	-0.846493	-0.211672	0.565493	0.32858	-0.063145	-0.232176	-1.5422	-0.859586	ATPase involved in protein folding and the response to stress; plays a role in SRP-dependent cotranslational protein-membrane targeting and translocation; member of the heat shock protein 70 (HSP70) family; localized to the cytoplasm; SSA3 has a paralog, SSA4, that arose from the whole genome duplication
TDA5		0.02092	0.026939	0.316387	0.570407	0.585558	0.387674	-0.005515	-0.209761	0.083262	Putative protein of unknown function; detected in highly purified mitochondria in high-throughput studies; proposed to be involved in resistance to mechlorethamine and streptozotocin; null mutant sensitive to expression of top1-T722A allele
TIF1		0.267748	-0.441482	0.05505	0.571342	0.160373	0.198135	-0.497096	-1.67748	-0.612892	Translation initiation factor eIF4A; DEA(D/H)-box RNA helicase that couples ATPase activity to RNA binding and unwinding; forms a dumbbell structure of two compact domains connected by a linker; interacts with eIF4G; protein abundance increases in response to DNA replication stress; TIF1 has a paralog, TIF2, that arose from the whole genome duplication
MKK2		0.369678	0.243839	-0.079339	0.573255	0.176437	0.216597	-0.679902	0.539822	-0.220505	MAPKK involved in the protein kinase C signaling pathway; involved in control of cell integrity; upon activation by Bck1p phosphorylates downstream target, Slt2p; functionally redundant with Mkk1p; MKK2 has a paralog, MKK1, that arose from the whole genome duplication
ECM33		0.039638	-0.954817	-0.633461	0.575488	-0.277828	0.346916	#N/A	#N/A	#N/A	GPI-anchored protein of unknown function; possible role in apical bud growth; GPI-anchoring on the plasma membrane crucial to function; phosphorylated in mitochondria; similar to Sps2p; ECM33 has a paralog, PST1, that arose from the whole genome duplication
TOF2		1.04964	2.0795	1.0197	0.577698	1.2045	0.729741	-1.92531	-1.06574	-0.539623	Protein required for rDNA silencing and mitotic rDNA condensation; stimulates Cdc14p phosphatase activity and biphasic release to promote rDNA repeat segregation; required for condensin recruitment to the replication fork barrier site; TOF2 has a paralog, NET1, that arose from the whole genome duplication
MPE1		-0.109848	-0.071272	-0.118927	0.579127	-0.836502	-0.593756	-0.646949	-1.09346	-0.491379	Essential conserved subunit of CPF cleavage and polyadenylation factor; plays a role in 3' end formation of mRNA via the specific cleavage and polyadenylation of pre-mRNA, contains a putative RNA-binding zinc knuckle motif; relocalizes to the cytosol in response to hypoxia
ERG5		0.508527	-0.045596	-0.017854	0.579407	0.541607	-0.150928	0.31036	0.769205	-0.796849	C-22 sterol desaturase; a cytochrome P450 enzyme that catalyzes the formation of the C-22(23) double bond in the sterol side chain in ergosterol biosynthesis; may be a target of azole antifungal drugs
RPS14A		0.417269	-0.035057	-0.811467	0.580562	0.797756	0.401278	0.355418	1.38906	0.53985	Protein component of the small (40S) ribosomal subunit; required for ribosome assembly and 20S pre-rRNA processing; mutations confer cryptopleurine resistance; homologous to mammalian ribosomal protein S14 and bacterial S11; RPS14A has a paralog, RPS14B, that arose from the whole genome duplication
IXR1		0.744161	0.57088	0.133353	0.581279	0.107291	-0.07346	0.022716	-0.234638	-0.125056	Transcriptional repressor that regulates hypoxic genes during normoxia; involved in the aerobic repression of genes such as COX5b, TIR1, and HEM13; binds DNA intrastrand cross-links formed by cisplatin; HMG (high mobility group box) domain containing protein which binds and bends cisplatin-modified DNA, blocking excision repair; IXR1 has a paralog, ABF2, that arose from the whole genome duplicati…
SAF1		-0.045405	2.40823	-0.214847	0.590905	0.898271	-0.241558	0.808285	1.58665	0.425574	F-Box protein involved in proteasome-dependent degradation of Aah1p during entry of cells into quiescence; interacts with Skp1
VPS9		2.05103	0.698214	-0.196679	0.591033	0.238979	-0.228214	2.36791	1.39022	0.055107	Guanine nucleotide exchange factor (GEF); involved in vesicle-mediated vacuolar transport, including Golgi-endosome trafficking and sorting through the multivesicular body (MVB); specifically stimulates the intrinsic guanine nucleotide exchange activity of Rab family members (Vps21p/Ypt52p/Ypt53p); partially redundant with GEF MUK1; required for localization of the CORVET complex to endosomes; si…
MED6		-0.261691	-0.231826	-0.415541	0.591566	-0.568023	-0.496416	0.419603	-0.916954	-0.184715	Subunit of the RNA polymerase II mediator complex; associates with core polymerase subunits to form the RNA polymerase II holoenzyme; essential for transcriptional regulation; protein abundance increases in response to DNA replication stress
MKC7		0.814689	0.4123	-0.333268	0.592705	0.744725	0.298297	1.84039	1.27547	0.769617	GPI-anchored aspartyl protease; member of the yapsin family of proteases involved in cell wall growth and maintenance; shares functions with Yap3p and Kex2p; MKC7 has a paralog, YPS1, that arose from the whole genome duplication
SRB4		-0.467665	0.047395	-0.481139	0.594415	0.427645	0.07593	1.67086	0.817522	0.242424	Subunit of the RNA polymerase II mediator complex; associates with core polymerase subunits to form the RNA polymerase II holoenzyme; essential for transcriptional regulation; homozygosity of the human MED17 L371P mutation is associated with infantile cerebral and cerebellar atrophy with poor myelination
SAE2		0.543496	0.917221	0.770006	0.597377	0.135644	-0.300178	1.54156	1.69695	1.20729	Endonuclease that processes hairpin DNA structures with the MRX complex; involved in meiotic and mitotic double-strand break repair; phosphorylated in response to DNA damage and required for normal resistance to DNA-damaging agents
FRD1		0.357191	0.985507	0.488251	0.598602	0.626692	-0.948125	0.115283	0.928688	0.106182	Soluble fumarate reductase; required with isoenzyme Osm1p for anaerobic growth; may interact with ribosomes, based on co-purification experiments; authentic, non-tagged protein is detected in purified mitochondria in high-throughput studies; similar to Arxula adeninovorans fumarate reductase; protein abundance increases in response to DNA replication stress; FRD1 has a paralog, OSM1, that arose f…
YND1		0.930326	1.28425	1.54009	0.603023	0.921627	0.095173	-0.101158	1.01785	-0.482518	Apyrase with wide substrate specificity; helps prevent inhibition of glycosylation by hydrolyzing nucleoside tri- and diphosphates that inhibit glycotransferases; partially redundant with Gda1p; mediates adenovirus E4orf4-induced toxicity
SLI15		0.836937	0.949405	0.427989	0.604284	1.04618	0.340554	1.40738	2.1544	0.824884	Subunit of the conserved chromosomal passenger complex (CPC; Ipl1p-Sli15p-Bir1p-Nbl1p), which regulates kinetochore-microtubule attachments, activation of the spindle tension checkpoint, and mitotic spindle disassembly
SLC1		1.19021	1.10444	0.13377	0.60493	1.92937	0.580247	0.920025	1.60581	0.438173	1-acyl-sn-glycerol-3-phosphate acyltransferase; catalyzes the acylation of lysophosphatidic acid to form phosphatidic acid, a key intermediate in lipid metabolism; enzymatic activity detected in lipid particles and microsomes
CLB1		0.137158	0.618047	0.416252	0.611086	0.959574	0.086967	0.560755	0.03643	-0.447922	B-type cyclin involved in cell cycle progression; activates Cdc28p to promote the transition from G2 to M phase; accumulates during G2 and M, then targeted via a destruction box motif for ubiquitin-mediated degradation by the proteasome; CLB1 has a paralog, CLB2, that arose from the whole genome duplication
ARP4		1.71651	0.752784	-0.474646	0.612937	0.398793	-0.210791	0.190386	0.727488	-0.177911	Nuclear actin-related protein involved in chromatin remodeling; component of chromatin-remodeling enzyme complexes
SNN1		-0.095665	-0.129874	0.412197	0.615513	0.396768	-0.337955	-0.533306	0.605057	-0.360488	Subunit of the BLOC-1 complex involved in endosomal maturation; interacts with Msb3p; green fluorescent protein (GFP)-fusion protein localizes to endosomes
RPB11		-0.416548	-0.150128	0.240794	0.616359	0.94883	0.182632	0.410386	1.4205	0.718705	RNA polymerase II subunit B12.5; part of central core; similar to Rpc19p and bacterial alpha subunit
MDM31		0.405834	0.476626	0.306508	0.617106	0.295763	-0.321271	1.62694	-0.121866	0.39265	Mitochondrial protein that may have a role in phospholipid metabolism; inner membrane protein with similarity to Mdm32p; required for normal mitochondrial morphology and inheritance; interacts genetically with MMM1, MMM2, MDM10, MDM12, and MDM34
DOA1		-0.144167	-1.07496	-0.060492	0.62296	0.792294	0.602885	0.850795	0.577183	1.09188	WD repeat protein required for ubiquitin-mediated protein degradation; forms a complex with Cdc48p; plays a role in controlling cellular ubiquitin concentration; also promotes efficient NHEJ in postdiauxic/stationary phase; facilitates N-terminus-dependent proteolysis of centromeric histone H3 (Cse4p) for faithful chromosome segregation; protein increases in abundance and relocalizes from nucleus…
CBP4		0.088194	-0.924072	-0.68551	0.629901	1.18096	0.791381	0.474207	1.56886	0.576544	Mitochondrial protein required for assembly of cytochrome bc1 complex; interacts with the Cbp3p-Cbp6p complex and newly synthesized cytochrome b (Cobp) to promote assembly of Cobp into the cytochrome bc1 complex
CDC48		1.19351	0.881859	0.425173	0.638108	1.45056	0.19521	0.791317	1.48308	0.495457	AAA ATPase; subunit of polyubiquitin-selective segregase complex involved in ERAD, cell wall integrity during heat stress, mitotic spindle disassembly; subunit of complex involved in mitochondria-associated degradation; role in mobilizing membrane bound transcription factors by regulated ubiquitin/proteasome-dependent processing, in macroautophagy, PMN, RAD, ribophagy, homotypic ER membrane fusio…
BUD6		-0.054975	0.311418	0.299492	0.639596	0.210972	0.451343	0.117225	-0.373983	-0.533907	Actin- and formin-interacting protein; participates in actin cable assembly and organization as a nucleation-promoting factor (NPF) for formins Bni1p and Bnr1p; a triple helical coiled-coil domain in the C-terminal region interacts with Bni1p; involved in polarized cell growth; isolated as bipolar budding mutant; potential Cdc28p substrate
LSM7		1.01051	0.817842	1.04363	0.6419	1.78563	1.42957	#N/A	#N/A	#N/A	Lsm (Like Sm) protein; part of heteroheptameric complexes (Lsm2p-7p and either Lsm1p or 8p): cytoplasmic Lsm1p complex involved in mRNA decay; nuclear Lsm8p complex part of U6 snRNP and possibly involved in processing tRNA, snoRNA, and rRNA; protein abundance increases and forms cytoplasmic foci in response to DNA replication stress
MCM22		-0.506189	-0.20887	-0.445839	0.643474	1.67574	0.198542	1.36164	0.848146	0.492926	Outer kinetochore protein and component of the Ctf3 subcomplex; binds to centromeric DNA in a Ctf19p-dependent manner; involved in chromosome segregation and minichromosome maintenance; orthologous to human centromere constitutive-associated network (CCAN) subunit CENP-K and fission yeast sim4
TFB4		-0.369318	-0.460417	-0.0187	0.64601	0.601354	0.031616	1.88314	0.983037	0.020313	Subunit of TFIIH complex; involved in transcription initiation, similar to 34 kDa subunit of human TFIIH; interacts with Ssl1p
HRT3		1.2665	1.78165	1.13013	0.648034	1.89282	0.982079	1.87568	1.80457	1.17228	Putative SCF-ubiquitin ligase F-box protein; based on both genetic and physical interactions and sequence similarity; identified in association with Cdc53p, Skp1p and Ubi4 in large and small-scale studies
IRC3		1.24144	1.91016	0.391023	0.648717	0.909081	0.478832	0.456614	1.19092	0.505985	Putative RNA helicase of the DEAH/D-box family; null mutant displays increased levels of spontaneous Rad52p foci; green fluorescent protein (GFP)-fusion protein localizes to the mitochondrion
SAC3		1.09353	1.15234	0.825727	0.65009	-0.315181	-0.553161	0.830437	-0.026267	-0.14637	Nuclear pore-associated protein; required for biogenesis of the small ribosomal subunit; component of TREX-2 complex (Sac3p-Thp1p-Sus1p-Cdc31p) involved in transcription elongation and mRNA export from the nucleus; involved in post-transcriptional tethering of active genes to the nuclear periphery and to non-nascent mRNP; similar to the human germinal center-associated nuclear protein (GANP)
MCK1		0.498478	-1.42182	-0.500088	0.652752	-0.967777	-0.097926	-0.739691	-1.74989	-0.801915	Dual-specificity ser/thr and tyrosine protein kinase; roles in chromosome segregation, meiotic entry, genome stability, phosphorylation-dependent protein degradation (Rcn1p and Cdc6p), inhibition of protein kinase A, transcriptional regulation, inhibition of RNA pol III, calcium stress and inhibition of Clb2p-Cdc28p after nuclear division; MCK1 has a paralog, YGK3, that arose from the whole genom…
YCK1		0.319431	-0.025229	0.28885	0.655112	0.580746	0.330756	0.40216	1.12285	1.02288	Palmitoylated plasma membrane-bound casein kinase I isoform; shares redundant functions with Yck2p in morphogenesis, proper septin assembly, endocytic trafficking, and glucose sensing; stabilized by Sod1p binding in the presence of glucose and oxygen, causing glucose repression of respiratory metabolism; YCK1 has a paralog, YCK2, that arose from the whole genome duplication
RPL17B		0.269775	0.048476	0.200691	0.656312	0.941755	0.649176	-0.524366	-0.663906	-0.249575	Ribosomal 60S subunit protein L17B; homologous to mammalian ribosomal protein L17 and bacterial L22; RPL17B has a paralog, RPL17A, that arose from the whole genome duplication
HSM3		1.48164	1.37576	0.572615	0.660673	0.815298	0.003741	1.28644	2.31949	1.22114	Proteasome-interacting protein; involved in the assembly of the base subcomplex of the 19S proteasomal regulatory particle (RP); involved in DNA mismatch repair during slow growth; weak similarity to Msh1p; related to human 19S subunit S5b; structural study suggests Hsm3p is a scaffold protein for Rpt1p-Rpt2p complex formation
ARX1		0.525566	-1.06801	-0.312922	0.662789	-0.23868	-0.338338	0.559436	-0.002507	0.515374	Nuclear export factor for the ribosomal pre-60S subunit; shuttling factor which directly binds FG rich nucleoporins and facilities translocation through the nuclear pore complex; interacts directly with Alb1p; responsible for Tif6p recycling defects in the absence of Rei1; associated with the ribosomal export complex
RPS0A		0.27183	-0.020013	-0.711911	0.666822	0.205181	0.332332	-0.406067	-0.652336	-0.15822	Ribosomal 40S subunit protein S0A; required for maturation of 18S rRNA along with Rps0Bp; deletion of either RPS0 gene reduces growth rate, deletion of both genes is lethal; homologous to human ribosomal protein SA and bacterial S2; RPS0A has a paralog, RPS0B, that arose from the whole genome duplication;
YAP3		0.193175	0.33452	-0.016951	0.669497	0.362304	0.730247	-1.02428	-0.993292	0.284116	Basic leucine zipper (bZIP) transcription factor
VMA21		1.12267	-0.622517	-0.637645	0.669871	-0.568505	-1.37426	1.55753	-0.59124	-1.27694	Integral membrane protein that is required for vacuolar H+-ATPase (V-ATPase) function, although not an actual component of the V-ATPase complex; functions in the assembly of the V-ATPase; localized to the yeast endoplasmic reticulum (ER)
CEX1		0.406794	1.21284	0.130889	0.671454	0.876731	0.970708	0.599095	0.705827	0.371449	Cytoplasmic component of the nuclear aminoacylation-dependent tRNA export pathway; interacts with nuclear pore component Nup116p; copurifies with tRNA export receptors Los1p and Msn5p, as well as eIF-1a and the RAN GTPase Gsp1p
HRD1		0.91857	1.70886	1.06392	0.678995	1.57485	1.01918	0.309431	1.17656	1.03131	Ubiquitin-protein ligase; required for endoplasmic reticulum-associated degradation (ERAD) of misfolded proteins; genetically linked to the unfolded protein response (UPR); regulated through association with Hrd3p; contains an H2 ring finger; likely plays a general role in targeting proteins that persistently associate with and potentially obstruct the ER-localized translocon
RRP6		0.935404	0.704868	-0.523995	0.679191	0.445524	-0.9148	1.51296	0.995765	0.292347	Nuclear exosome exonuclease component; has 3'-5' exonuclease activity; involved in RNA processing, maturation, surveillance, degradation, tethering, and export; binds nuclear exosome-associated nucleic acid binding protein Lrp1p in the nucleus and protects it from proteolysis; has similarity to E. coli RNase D and to human PM-Sc1 100 (EXOSC10); mutant displays reduced transcription elongation in …
MED4		-0.848616	0.321576	-0.396257	0.681219	0.673197	0.128026	0.384582	1.16399	0.314764	Subunit of the RNA polymerase II mediator complex; associates with core polymerase subunits to form the RNA polymerase II holoenzyme; essential for transcriptional regulation
SHE4		1.62966	-0.345769	-0.24206	0.682526	-0.733667	-1.21873	0.424212	-0.655252	-0.884464	Protein containing a UCS (UNC-45/CRO1/SHE4) domain; binds to myosin motor domains to regulate myosin function; involved in endocytosis, polarization of the actin cytoskeleton, and asymmetric mRNA localization
BNI5		1.04317	0.521765	0.31007	0.686811	1.22102	1.3209	0.939859	0.816362	0.885204	Protein involved in organization of septins at the mother-bud neck; may interact directly with the Cdc11p septin, localizes to bud neck in a septin-dependent manner
DBP1		0.123762	-0.022557	-0.021922	0.690755	0.130391	0.06123	0.253425	0.959956	0.660881	Putative ATP-dependent RNA helicase of the DEAD-box protein family; mutants show reduced stability of the 40S ribosomal subunit scanning through 5' untranslated regions of mRNAs; protein abundance increases in response to DNA replication stress; DBP1 has a paralog, DED1, that arose from the whole genome duplication
TAF13		-0.052237	-0.903702	-0.614774	0.692488	-0.179795	-0.067691	0.317602	0.38453	0.835898	TFIID subunit (19 kDa); involved in RNA polymerase II transcription initiation, similar to histone H4 with atypical histone fold motif of Spt3-like transcription factors
SUR1		0.042591	-1.73496	-1.03904	0.695299	-0.430335	-0.78178	1.27167	1.51313	0.521054	Mannosylinositol phosphorylceramide (MIPC) synthase catalytic subunit; forms a complex with regulatory subunit Csg2p; function in sphingolipid biosynthesis is overlapping with that of Csh1p; SUR1 has a paralog, CSH1, that arose from the whole genome duplication
CLB3		0.426457	0.216408	0.257772	0.701233	0.169298	0.307364	0.766691	1.01532	0.020202	B-type cyclin involved in cell cycle progression; activates Cdc28p to promote the G2/M transition; may be involved in DNA replication and spindle assembly; accumulates during S phase and G2, then targeted for ubiquitin-mediated degradation; relative distribution to the nucleus increases upon DNA replication stress; CLB3 has a paralog, CLB4, that arose from the whole genome duplication
OST6		-0.665927	-1.71781	-0.275507	0.70231	-0.357261	-0.628848	0.316994	0.084421	-0.148327	Subunit of the oligosaccharyltransferase complex of the ER lumen; complex catalyzes asparagine-linked glycosylation of newly synthesized proteins; similar to and partially functionally redundant with Ost3p
TOP3		1.90933	1.30825	0.749069	0.702876	0.384832	0.024139	-0.119395	-0.454821	-0.216017	DNA Topoisomerase III; conserved protein that functions in a complex with Sgs1p and Rmi1p to relax single-stranded negatively-supercoiled DNA preferentially, involved in telomere stability and regulation of mitotic recombination
HXK1		-0.012354	0.033005	-0.546177	0.703324	0.77067	0.461848	0.824303	0.818107	0.432293	Hexokinase isoenzyme 1; a cytosolic protein that catalyzes phosphorylation of glucose during glucose metabolism; expression is highest during growth on non-glucose carbon sources; glucose-induced repression involves hexokinase Hxk2p; HXK1 has a paralog, HXK2, that arose from the whole genome duplication
AGE2		1.3832	-0.791674	0.020214	0.70983	-0.427308	-0.581486	1.04151	0.888265	-0.041314	ADP-ribosylation factor (ARF) GTPase activating protein (GAP) effector; involved in Trans-Golgi-Network (TGN) transport; contains C2C2H2 cysteine/histidine motif
MNS1		0.084057	-0.328266	0.049913	0.713412	0.599004	0.501117	0.796163	1.64204	0.229312	Alpha-1,2-mannosidase; involved in ER-associated protein degradation (ERAD); catalyzes the removal of one mannose residue from a glycosylated protein, converting the modification from Man9GlcNAc to Man8GlcNAc; catalyzes the last step in glycoprotein maturation in the ER and is critical for ER protein degradation
ENT4		0.15836	-0.163131	0.419367	0.71388	0.519367	0.724313	0.227908	0.421538	0.386145	Protein of unknown function; contains an N-terminal epsin-like domain; proposed to be involved in the trafficking of Arn1p in the absence of ferrichrome
SCT1		0.256827	1.02655	0.238751	0.714602	1.47411	0.616872	0.307723	0.988422	0.04945	Glycerol 3-phosphate/dihydroxyacetone phosphate dual substrate-specific sn-1 acyltransferase of the glycerolipid biosynthesis pathway, prefers 16-carbon fatty acids, similar to Gpt2p, gene is constitutively transcribed
GFD2		0.304763	-0.377209	-0.474681	0.716	0.493063	0.250423	-0.080159	0.056605	-0.125049	Protein of unknown function; identified as a high-copy suppressor of a dbp5 mutation; GFD2 has a paralog, YDR514C, that arose from the whole genome duplication
PEX14		0.726894	0.885265	-0.362466	0.718008	1.14912	-0.143917	-0.070762	1.32903	-0.8773	Peroxisomal membrane peroxin that is a central component of the peroxisomal protein import machinery; interacts with both PTS1 (Pex5p) and PTS2 (Pex7p), peroxisomal matrix protein signal recognition factors and membrane receptor Pex13p
FCP1		1.21212	1.37243	1.22534	0.723222	1.67283	0.813141	0.777931	1.7061	0.769217	Carboxy-terminal domain (CTD) phosphatase; essential for dephosphorylation of the repeated C-terminal domain of the RNA polymerase II large subunit (Rpo21p); relocalizes to the cytosol in response to hypoxia
SCW11		-0.294897	0.871759	0.210135	0.724685	0.093512	0.003621	1.10459	0.141345	-0.057666	Cell wall protein with similarity to glucanases; may play a role in conjugation during mating based on its regulation by Ste12p
KIP2		-0.174032	-0.236583	0.070364	0.729646	0.260299	-0.060289	0.169121	0.250561	-0.550028	Kinesin-related motor protein involved in mitotic spindle positioning; stabilizes microtubules by targeting Bik1p to the plus end; Kip2p levels are controlled during the cell cycle
ASF1		1.61363	0.62533	0.71046	0.731592	0.090768	-0.058958	0.357421	0.088216	0.109686	Nucleosome assembly factor; involved in chromatin assembly and disassembly, anti-silencing protein that causes derepression of silent loci when overexpressed; plays a role in regulating Ty1 transposition; relocalizes to the cytosol in response to hypoxia
MRT4		-0.543853	-1.61968	-1.92871	0.732531	0.174953	-0.745286	0.874126	-0.40695	-0.072826	Protein involved in mRNA turnover and ribosome assembly; localizes to the nucleolus
ULS1		-0.53321	0.903701	0.124525	0.735681	1.06227	0.945482	0.374182	1.27998	0.510955	Protein involved in proteolytic control of sumoylated substrates; contains RING finger domain; interacts with SUMO (Smt3p); member of the SWI/SNF family of DNA-dependent ATPases; plays a role in antagonizing silencing during mating-type switching; relocalizes from nucleus to cytoplasm upon DNA replication stress
TCB2		1.01536	2.09732	0.578453	0.736311	1.44477	0.158884	0.692754	1.19342	0.382487	ER protein involved in ER-plasma membrane tethering; one of 6 proteins (Ist2p, Scs2p, Scs22p, Tcb1p, Tcb2p, Tcb3p) that connect ER to plasma membrane (PM) and regulate PM phosphatidylinositol-4-phosphate (PI4P) levels by controlling access of Sac1p phosphatase to its substrate PI4P in the PM; contains 3 calcium and lipid binding domains; mRNA is targeted to bud; TCB2 has a paralog, TCB1, that aro…
PIL1		1.4247	1.08287	0.128805	0.739684	0.236961	0.169744	-0.675499	0.791424	0.001101	Primary protein component of eisosomes; eisosomes are large immobile cell cortex structures associated with endocytosis; null mutant shows activation of Pkc1p/Ypk1p stress resistance pathways; detected in phosphorylated state in mitochondria; member of the BAR domain family; protein increases in abundance and relocalizes from plasma membrane to cytoplasm upon DNA replication stress
HAL5		-0.544591	0.147502	0.459448	0.740088	0.675208	0.645436	#N/A	#N/A	#N/A	Putative protein kinase; overexpression increases sodium and lithium tolerance, whereas gene disruption increases cation and low pH sensitivity and impairs potassium uptake, suggesting a role in regulation of Trk1p and/or Trk2p transporters; HAL5 has a paralog, KKQ8, that arose from the whole genome duplication
RCS1		0.359934	-1.01118	0.522117	0.747329	-1.03843	0.185751	-0.464663	-0.171071	0.443463	Transcription factor involved in iron utilization and homeostasis; binds consensus site PyPuCACCCPu and activates transcription in response to changes in iron availability; in iron-replete conditions localization is regulated by Grx3p, Grx4p, and Fra2p, and promoter binding is negatively regulated via Grx3p-Grx4p binding; AFT1 has a paralog, AFT2, that arose from the whole genome duplication; rel…
TAF7		1.1395	-0.915698	-0.796454	0.748149	-0.106803	0.131565	0.053342	-0.26679	-0.601557	TFIID subunit (67 kDa); involved in RNA polymerase II transcription initiation
SMI1		0.21974	-0.564688	-1.60523	0.748957	-0.758536	-0.897987	1.01297	-1.05157	-1.17466	Protein involved in the regulation of cell wall synthesis; proposed to be involved in coordinating cell cycle progression with cell wall integrity
SEC28		0.456139	-1.5311	-1.14086	0.755525	-1.54013	-0.909086	0.788643	-1.43824	-1.12864	Epsilon-COP subunit of the coatomer; regulates retrograde Golgi-to-ER protein traffic; stabilizes Cop1p, the alpha-COP and the coatomer complex; non-essential for cell growth; protein abundance increases in response to DNA replication stress
SLX1		-0.062768	-0.052917	0.452741	0.755658	0.871722	1.0903	0.212885	0.214545	0.767952	Subunit of a complex, with Slx4p, that hydrolyzes 5' branches from duplex DNA in response to stalled or converging replication forks; function overlaps with that of Sgs1p-Top3p
YJL055W		1.10043	1.04963	1.01285	0.759309	0.687197	0.869934	0.809118	1.44461	1.77699	Putative protein of unknown function; proposed to be involved in the metabolism of purine and pyrimidine base analogues; deletion mutants are sensitive to HAP and AHA; overexpression confers resistance to 5-FOA and 5-FU
SPA2		0.067912	0.356576	0.059615	0.760369	0.023997	-0.396796	0.955041	0.414482	-0.235942	Component of the polarisome; functions in actin cytoskeletal organization during polarized growth; acts as a scaffold for Mkk1p and Mpk1p cell wall integrity signaling components; potential Cdc28p substrate; coding sequence contains length polymorphisms in different strains; SPA2 has a paralog, SPH1, that arose from the whole genome duplication
DOC1		1.01412	-0.032951	-0.624483	0.761952	0.862706	0.382301	-0.65021	-1.7242	-1.5457	Processivity factor; required for the ubiquitination activity of the anaphase promoting complex (APC), mediates the activity of the APC by contributing to substrate recognition; involved in cyclin proteolysis; contains a conserved DOC1 homology domain
YGR054W		0.970893	-0.116043	0.687173	0.763172	-0.083568	-0.044284	1.21356	0.755982	0.901126	Eukaryotic initiation factor (eIF) 2A; associates specifically with both 40S subunits and 80 S ribosomes, and interacts genetically with both eIF5b and eIF4E; homologous to mammalian eIF2A
SYS1		0.578118	1.30014	0.132431	0.763224	0.079202	0.193174	#N/A	#N/A	#N/A	Integral membrane protein of the Golgi required for targeting of the Arf-like GTPase Arl3p to the Golgi; multicopy suppressor of ypt6 null mutation
ERP2		0.749762	0.715647	0.426112	0.766899	-0.030739	0.207841	-0.784419	-0.182719	0.026071	Member of the p24 family involved in ER to Golgi transport; similar to Emp24p and Erv25p; forms a heterotrimeric complex with Erp1p, Emp24p, and Erv25p; localized to COPII-coated vesicles; ERP2 has a paralog, ERP4, that arose from the whole genome duplication
HCR1		0.891081	1.09464	0.085013	0.773601	-0.076381	-1.0914	-0.585764	-1.3188	-0.474243	Dual function protein involved in translation initiation as a substoichiometric component (eIF3j) of translation initiation factor 3 (eIF3) and required for processing of 20S pre-rRNA; binds to eIF3 subunits Rpg1p and Prt1p and 18S rRNA
ERG3		2.0437	1.23143	0.862848	0.775709	0.305364	0.245821	0.116889	1.38256	0.153939	C-5 sterol desaturase; glycoprotein that catalyzes the introduction of a C-5(6) double bond into episterol, a precursor in ergosterol biosynthesis; mutants are viable, but cannot grow on non-fermentable carbon sources; substrate of the HRD ubiquitin ligase
HAT1		-0.428124	-0.7749	0.075799	0.776279	0.814633	0.203978	0.181321	0.371663	0.176298	Catalytic subunit of the Hat1p-Hat2p histone acetyltransferase complex that uses the cofactor acetyl coenzyme A, to acetylate free nuclear and cytoplasmic histone H4; involved in telomeric silencing and DNA double-strand break repair
RTN1		-0.067233	-0.558685	-0.546919	0.778761	1.47793	0.972792	-1.55047	-1.4992	-0.835054	Reticulon protein; stabilizes membrane curvature; involved in nuclear pore assembly and maintenance of tubular ER morphology; mutant overexpressing RTN1 shows increase in tubular ER; interacts with exocyst subunit Sec6p, Yip3p, and Sbh1p; more abundant than Rtn2p; member of the RTNLA subfamily; mutants have reduced phosphatidylserine transfer between the ER and mitochondria; RTN1 has a paralog, R…
HUT1		0.477143	0.964656	0.701339	0.779555	1.05821	0.069267	-0.039388	0.253744	-0.13576	Protein with a role in UDP-galactose transport to the Golgi lumen; has similarity to human UDP-galactose transporter UGTrel1, exhibits a genetic interaction with S. cerevisiae ERO1
HST4		-0.889114	-1.44263	-0.68398	0.783985	0.489409	-0.045182	-0.664425	-0.774881	0.011763	Member of the Sir2 family of NAD(+)-dependent protein deacetylases; involved along with Hst3p in silencing at telomeres, cell cycle progression, radiation resistance, genomic stability and short-chain fatty acid metabolism
BUD14		0.55029	-0.28957	-0.312196	0.787268	-0.505872	0.031991	0.939183	-0.59868	0.162683	Protein involved in bud-site selection; Bud14p-Glc7p complex is a cortical regulator of dynein; inhibitor of the actin assembly factor Bnr1p (formin); diploid mutants display a random budding pattern instead of the wild-type bipolar pattern; relative distribution to the nucleus increases upon DNA replication stress
SIF2		0.631222	1.21091	1.01383	0.788603	1.47444	1.811	-0.145299	1.84281	1.6908	WD40 repeat-containing subunit of the Set3C histone deacetylase complex, which represses early/middle sporulation genes; antagonizes telomeric silencing; binds specifically to the Sir4p N-terminus
GOS1		0.532149	-0.256643	-0.729872	0.790557	0.352688	0.001997	1.00613	0.365977	-0.019454	v-SNARE protein involved in Golgi transport; homolog of the mammalian protein GOS-28/GS28
PBY1		1.55582	0.501125	-0.206288	0.79423	1.31613	-0.871328	1.92199	0.15679	-0.385595	Putative tubulin tyrosine ligase associated with P-bodies; forms cytoplasmic foci upon DNA replication stress
CTI6		0.796874	2.2193	0.676015	0.796293	2.09746	0.316573	0.865555	2.19377	0.868187	Component of the Rpd3L histone deacetylase complex; relieves transcriptional repression by binding to the Cyc8p-Tup1p corepressor and recruiting the SAGA complex to the repressed promoter; contains a PHD finger domain
CSN12		1.59828	2.59452	0.835435	0.797712	1.81959	1.01522	0.008092	1.63778	0.960952	Protein that forms a complex with Thp3p; may have a role in transcription elongation and/or mRNA splicing; identified as a COP9 signalosome component but phenotype and interactions suggest it may not be involved with the signalosome
CLN2		1.00352	1.11217	0.552059	0.79948	1.16335	0.76582	2.32458	1.49145	1.4706	G1 cyclin involved in regulation of the cell cycle; activates Cdc28p kinase to promote the G1 to S phase transition; late G1 specific expression depends on transcription factor complexes, MBF (Swi6p-Mbp1p) and SBF (Swi6p-Swi4p); CLN2 has a paralog, CLN1, that arose from the whole genome duplication
IES4		-0.580874	-1.39628	-0.567565	0.804387	0.572574	0.232004	1.30373	0.574896	0.550227	Component of the INO80 chromatiin remodeling complex and target of the Mec1p/Tel1p DNA damage signaling pathway; proposed to link chromatin remodeling to replication checkpoint responses
RNH203		1.40388	0.759121	0.249428	0.804529	0.478943	-0.26736	-0.269189	-0.659303	-0.291093	Ribonuclease H2 subunit; required for RNase H2 activity; related to human AGS3 that causes Aicardi-Goutieres syndrome
LEO1		0.940086	0.702456	-0.036944	0.805348	0.449698	0.186912	1.33968	2.01941	0.912539	Component of the Paf1 complex; which associates with RNA polymerase II and is involved in histone methylation; plays a role in regulating Ty1 transposition; involved in transcription elongation as demonstrated by the G-less-based run-on (GLRO) assay
SPC1		0.265518	1.2941	0.765813	0.8067	-0.123274	0.43646	-0.046457	-0.630559	-0.831864	Subunit of the signal peptidase complex (SPC); SPC cleaves the signal sequence from proteins targeted to the endoplasmic reticulum (ER); homolog of the SPC12 subunit of mammalian signal peptidase complex; protein abundance increases in response to DNA replication stress
SNF5		0.061943	-0.715015	-1.03889	0.809998	0.468735	-0.730784	1.39455	0.690903	0.424541	Subunit of the SWI/SNF chromatin remodeling complex; involved in transcriptional regulation; functions interdependently in transcriptional activation with Snf2p and Snf6p; relocates to the cytosol under hypoxic conditions
BST1		-0.076651	1.50026	0.682685	0.813151	0.866711	-0.290152	#N/A	#N/A	#N/A	GPI inositol deacylase of the ER that negatively regulates COPII vesicle formation, prevents production of vesicles with defective subunits, required for proper discrimination between resident ER proteins and Golgi-bound cargo molecules
DST1		-1.10217	-1.04396	-1.196	0.813516	-0.622635	-0.515327	-0.292779	-1.42016	-1.17247	General transcription elongation factor TFIIS; enables RNA polymerase II to read through blocks to elongation by stimulating cleavage of nascent transcripts stalled at transcription arrest sites; maintains RNAPII elongation activity on ribosomal protein genes during conditions of transcriptional stress
YML119W		-0.623536	-1.38624	-0.944796	0.813717	-0.343165	-0.500706	0.146669	0.04917	-0.103953	Putative protein of unknown function; YML119W is not an essential gene; potential Cdc28p substrate
NOP12		1.17582	1.14515	0.784975	0.819303	0.465498	0.365669	0.534082	0.475004	1.36099	Nucleolar protein involved in pre-25S rRNA processing and biogenesis of large 60S ribosomal subunit; contains an RNA recognition motif (RRM); binds to Ebp2; similar to Nop13p and Nsr1p
SKP2		1.05923	0.956559	0.437861	0.820682	1.52378	0.391698	0.99308	0.630526	0.428321	F-box protein of unknown function predicted to be part of an SCF ubiquitin protease complex; involved in regulating protein levels of sulfur metabolism enzymes; may interact with ribosomes, based on co-purification experiments
CHZ1		0.357372	-0.234361	-0.330572	0.822537	0.114196	-0.265884	#N/A	#N/A	#N/A	Histone chaperone for Htz1p/H2A-H2B dimer; required for the stabilization of the Chz1p-Htz1-H2B complex; has overlapping function with Nap1p; null mutant displays weak sensitivity to MMS and benomyl; contains a highly conserved CHZ motif; protein abundance increases in response to DNA replication stress
ELF1		-0.479947	-0.236794	0.076901	0.823275	1.09906	0.012943	0.236722	0.93149	-0.40025	Transcription elongation factor that contains a conserved zinc finger domain; implicated in the maintenance of proper chromatin structure in actively transcribed regions; deletion inhibits Brome mosaic virus (BMV) gene expression
STB1		-0.671742	-0.314081	-0.546398	0.825081	0.778982	-0.518186	-0.177492	-0.285503	-0.445722	Protein with role in regulation of MBF-specific transcription at Start; phosphorylated by Cln-Cdc28p kinases in vitro; unphosphorylated form binds Swi6p, which is required for Stb1p function; expression is cell-cycle regulated; STB1 has a paralog, YOL131W, that arose from the whole genome duplication
LEM3		1.45737	-0.392416	0.058154	0.826911	0.761131	0.514941	0.688544	0.216719	0.343716	Membrane protein of the plasma membrane and ER; interacts specifically in vivo with the phospholipid translocase (flippase) Dnf1p; involved in translocation of phospholipids and alkylphosphocholine drugs across the plasma membrane
OXR1		0.528509	0.013254	0.306106	0.827767	1.35121	-0.119714	-1.53995	-1.14043	-1.19964	Protein of unknown function required for normal levels of resistance to oxidative damage, null mutants are sensitive to hydrogen peroxide; member of a conserved family of proteins found in eukaryotes
ARV1		1.06394	-0.828237	-2.5e-05	0.835963	-0.75829	-0.237941	0.578761	-0.730304	0.10331	Cortical ER protein; implicated in the membrane insertion of tail-anchored C-terminal single transmembrane domain proteins; may function in transport of glycosylphosphatidylinositol intermediates into ER lumen; required for normal intracellular sterol distribution; human ARV1 required for normal cholesterol and bile acid homeostasis; similar to Nup120p
SRP40		0.44893	-0.951595	-0.721889	0.84005	0.561443	-0.015559	0.249037	0.180228	0.477526	Nucleolar, serine-rich protein with a role in preribosome assembly or transport; may function as a chaperone of small nucleolar ribonucleoprotein particles (snoRNPs); immunologically and structurally to rat Nopp140
RTT10		0.577833	-0.699203	-0.240048	0.84172	-0.917813	-0.628823	-1.37671	-1.02435	-0.214528	WD40 domain-containing protein involved in endosomal recycling; forms a complex with Rrt2p that functions in the retromer-mediated pathway for recycling internalized cell-surface proteins; evidence it interacts with Trm7p for 2'-O-methylation of N34 of substrate tRNAs; has a role in regulation of Ty1 transposition; human ortholog is WDR6
CKB2		0.223757	1.17238	0.266613	0.841757	0.616442	1.32674	1.59364	2.00734	0.741571	Beta' regulatory subunit of casein kinase 2 (CK2); a Ser/Thr protein kinase with roles in cell growth and proliferation; CK2, comprised of CKA1, CKA2, CKB1 and CKB2, has many substrates including transcription factors and all RNA polymerase
YMR209C		0.869511	1.9071	0.552844	0.842231	1.15408	0.715077	2.4897	2.4279	1.23168	Putative S-adenosylmethionine-dependent methyltransferase; YMR209C is not an essential gene
KIN4		-0.136699	-0.357406	-0.230218	0.846383	-0.278501	-0.694675	#N/A	#N/A	#N/A	Serine/threonine protein kinase; inhibits the mitotic exit network (MEN) when the spindle position checkpoint is activated; localized asymmetrically to mother cell cortex, spindle pole body and bud neck; KIN4 has a paralog, FRK1, that arose from the whole genome duplication
SIC1		1.05694	0.244661	0.89976	0.854079	-0.324568	-0.402969	0.683899	0.336852	0.934123	Cyclin-dependent kinase inhibitor (CKI); inhibitor of Cdc28-Clb kinase complexes that controls G1/S phase transition, preventing premature S phase and ensuring genomic integrity; phosphorylation targets Sic1p for SCF(CDC4)-dependent turnover; functional homolog of mammalian Kip1
YPT6		1.46185	0.931337	0.774039	0.855883	1.1052	0.640994	2.13539	1.31126	0.744759	Rab family GTPase; Ras-like GTP binding protein involved in the secretory pathway, required for fusion of endosome-derived vesicles with the late Golgi, maturation of the vacuolar carboxypeptidase Y; has similarity to the human GTPase, Rab6
GBP2		-0.103035	-0.036013	-0.715373	0.856996	1.3251	0.344022	0.00124	1.19023	-0.095263	Poly(A+) RNA-binding protein; involved in the export of mRNAs from the nucleus to the cytoplasm; similar to Npl3p; also binds single-stranded telomeric repeat sequence in vitro; relocalizes to the cytosol in response to hypoxia; GBP2 has a paralog, HRB1, that arose from the whole genome duplication
ERJ5		0.918511	0.449944	-0.282746	0.867218	0.795773	0.199012	0.170066	-0.38528	-0.173862	Type I membrane protein with a J domain is required to preserve the folding capacity of the endoplasmic reticulum; loss of the non-essential ERJ5 gene leads to a constitutively induced unfolded protein response
GFD1		1.03899	1.36139	0.474555	0.867721	1.43808	0.94023	0.695533	0.90297	1.11912	Coiled-coiled protein of unknown function; identified as a high-copy suppressor of a dbp5 mutation; protein abundance increases in response to DNA replication stress
RGR1		0.038643	-0.003837	0.057198	0.870176	0.6402	0.353509	0.585312	-0.028909	-0.674653	Subunit of the RNA polymerase II mediator complex; associates with core polymerase subunits to form the RNA polymerase II holoenzyme; required for glucose repression, HO repression, RME1 repression and sporulation
RPL8B		1.24664	1.27044	0.474763	0.870554	0.754857	-0.465544	0.952826	0.715506	0.328138	Ribosomal 60S subunit protein L8B; mutation results in decreased amounts of free 60S subunits; homologous to mammalian ribosomal protein L7A, no bacterial homolog; RPL8B has a paralog, RPL8A, that arose from the whole genome duplication
ERV25		-0.398138	0.943294	0.455773	0.872369	0.663766	0.389373	-0.471198	1.86939	0.641402	Member of the p24 family involved in ER to Golgi transport; forms a heterotrimeric complex with Erp1, Erp2p, and Emp24,
PMT1		0.525931	-0.176996	0.691612	0.878354	0.045938	0.652404	-0.164504	-1.0051	-0.22205	Protein O-mannosyltransferase of the ER membrane; transfers mannose from dolichyl phosphate-D-mannose to protein serine and threonine residues; 1 of 7 related proteins involved in O-glycosylation which is essential for cell wall rigidity; involved in ER quality control; amino terminus faces cytoplasm, carboxyl terminus faces ER lumen
TRS33		0.655036	1.09269	0.370796	0.880971	0.964244	0.891446	0.329881	1.4718	0.541901	One of 10 subunits of the transport protein particle (TRAPP) complex of the cis-Golgi which mediates vesicle docking and fusion; involved in endoplasmic reticulum (ER) to Golgi membrane traffic
RTR1		0.41782	-0.354361	-1.22265	0.881554	1.63963	0.429406	0.08785	0.63716	0.103459	CTD phosphatase; dephosphorylates S5-P in the C-terminal domain of Rpo21p; has a cysteine-rich motif required for function and conserved in eukaryotes; shuttles between the nucleus and cytoplasm; RTR1 has a paralog, RTR2, that arose from the whole genome duplication
GEF1		0.80762	1.23998	0.248052	0.884854	0.613989	0.021166	0.826013	0.135669	-0.480267	Voltage-gated chloride channel localized to the golgi, the endosomal system, and plasma membrane, and involved in cation homeostasis; highly homologous to vertebrate voltage-gated chloride channels; modulates TBSV model (+) RNA virus replication by regulating copper metabolism
MPD1		0.704265	0.108769	0.891602	0.886968	0.883934	0.263052	0.704175	-1.18483	0.057156	Member of the protein disulfide isomerase (PDI) family; interacts with and inhibits the chaperone activity of Cne1p; MPD1 overexpression in a pdi1 null mutant suppresses defects in Pdi1p functions such as carboxypeptidase Y maturation
CTF19		0.163496	1.06913	0.695562	0.887401	0.281409	0.134892	0.983076	1.00999	0.567796	Outer kinetochore protein, needed for accurate chromosome segregation; component of the kinetochore sub-complex COMA (Ctf19p, Okp1p, Mcm21p, Ame1p) that functions as a platform for kinetochore assembly; orthologous to human centromere constitutive-associated network (CCAN) subunit CENP-P and fission yeast fta2
APC11		-1.5595	-0.923091	-0.803628	0.887666	0.486572	0.210295	-0.225975	-0.680075	-0.442399	Catalytic core subunit, Anaphase-Promoting Complex/Cyclosome (APC/C); which is a ubiquitin-protein ligase required for degradation of anaphase inhibitors, including mitotic cyclins, during the metaphase/anaphase transition; contains a RING-H2 domain that is required for activity
WHI4		0.971311	1.9275	0.304434	0.892701	0.460902	0.228479	1.17413	0.868152	0.908772	Putative RNA binding protein; regulates the cell size requirement for passage through Start and commitment to cell division; WHI4 has a paralog, WHI3, that arose from the whole genome duplication
PET130		0.27318	-0.364094	-0.103742	0.893408	-0.436642	0.183487	1.02194	-1.2278	0.133653	Protein required for respiratory growth; the authentic, non-tagged protein is detected in highly purified mitochondria in high-throughput studies
SGN1		1.01099	0.529676	0.963107	0.898571	1.28424	0.564374	-0.257191	1.6011	1.0488	Cytoplasmic RNA-binding protein; contains an RNA recognition motif (RRM); may have a role in mRNA translation, as suggested by genetic interactions with genes encoding proteins involved in translational initiation
GCN20		0.484583	0.78623	-0.309283	0.904785	0.759894	0.758107	1.6179	1.91388	0.271648	Positive regulator of the Gcn2p kinase activity; forms a complex with Gcn1p; proposed to stimulate Gcn2p activation by an uncharged tRNA
PDB1		0.471662	1.05158	0.539154	0.913859	-0.103158	-0.173048	-0.467557	-0.170019	-0.244372	E1 beta subunit of the pyruvate dehydrogenase (PDH) complex; PDH is an evolutionarily conserved multi-protein complex found in mitochondria
CST9		-1.11912	0.40906	-0.546342	0.914216	0.798062	0.152046	0.613624	0.436875	-0.513834	SUMO E3 ligase; required for synaptonemal complex formation; localizes to synapsis initiation sites on meiotic chromosomes; potential Cdc28p substrate
BUL2		0.55144	0.910213	0.068993	0.922388	0.348463	-0.287918	0.375968	-0.177633	0.160596	Component of the Rsp5p E3-ubiquitin ligase complex; involved in intracellular amino acid permease sorting, functions in heat shock element mediated gene expression, essential for growth in stress conditions; BUL2 has a paralog, BUL1, that arose from the whole genome duplication
REC114		0.017136	-0.685404	-0.934512	0.928781	0.010595	0.040126	0.698745	0.575822	0.06179	Protein involved in early stages of meiotic recombination; possibly involved in the coordination of recombination and meiotic division; mutations lead to premature initiation of the first meiotic division
CLB5		0.167395	-0.683227	0.206962	0.928996	0.549251	-0.092532	0.585746	-0.278136	0.216767	B-type cyclin involved in DNA replication during S phase; activates Cdc28p to promote initiation of DNA synthesis; functions in formation of mitotic spindles along with Clb3p and Clb4p; most abundant during late G1 phase; CLB5 has a paralog, CLB6, that arose from the whole genome duplication
RER1		-0.01383	-0.651261	0.369416	0.931895	0.409494	0.036308	0.599371	0.16622	0.203776	Protein involved in retention of membrane proteins; including Sec12p, in the ER; localized to Golgi; functions as a retrieval receptor in returning membrane proteins to the ER
JHD2		-0.044547	0.637556	-0.000542	0.939669	0.472798	-0.033002	1.22889	1.98954	1.15335	JmjC domain family histone demethylase specific for H3-K4 (histone H3 Lys4); removes methyl groups specifically added by Set1p methyltransferase; protein levels regulated by Not4p (E3 ubiquitin ligase) polyubiquitin-mediated degradation
DBR1		0.555396	-0.33535	0.364633	0.941302	0.729849	0.940482	0.962811	1.13037	0.870289	RNA lariat debranching enzyme; involved in intron turnover; required for efficient Ty1 transposition
SRL2		1.3165	0.255534	0.387629	0.942121	0.802826	1.08502	1.14977	1.44162	1.33395	Protein of unknown function; overexpression suppresses the lethality caused by a rad53 null mutation
VIP1		1.86994	0.681298	0.779414	0.94712	0.473385	-0.252016	1.32392	0.653276	0.819116	Inositol hexakisphosphate (IP6) and inositol heptakisphosphate (IP7) kinase; IP7 production is important for phosphate signaling; involved in cortical actin cytoskeleton function, and invasive pseudohyphal growth analogous to S. pombe asp1
ARP7		2.16218	1.72077	0.268573	0.948425	-0.109372	0.17688	-0.188649	-0.717525	-0.309913	Component of both the SWI/SNF and RSC chromatin remodeling complexes; actin-related protein involved in transcriptional regulation
PHO23		1.34505	0.028515	-0.04196	0.950106	0.492907	-0.019197	0.648075	0.694763	0.076392	Component of the Rpd3L histone deacetylase complex; involved in transcriptional regulation of PHO5; affects termination of snoRNAs and cryptic unstable transcripts (CUTs); C-terminus has similarity to human candidate tumor suppressor p33(ING1) and its isoform ING3
NNF2		0.312293	0.948905	0.464148	0.950396	1.64369	0.824414	1.27927	1.25927	0.68388	Protein that exhibits physical and genetic interactions with Rpb8p; Rpb8p is a subunit of RNA polymerases I, II, and III; computational analysis of large-scale protein-protein interaction data suggests a role in chromosome segregation
RLF2		0.493406	-0.315839	-0.00353	0.951784	-0.010425	-0.568809	0.697491	1.48261	1.54041	Largest subunit (p90) of the Chromatin Assembly Complex (CAF-1); chromatin assembly by CAF-1 is important for multiple processes including silencing at telomeres, mating type loci, and rDNA; maintenance of kinetochore structure; deactivation of the DNA damage checkpoint after DNA repair; and chromatin dynamics during transcription
CCZ1		1.20053	-0.70673	-0.206447	0.954566	0.716988	0.501574	1.67021	0.495398	0.875452	Protein involved in vacuolar assembly; essential for autophagy and the cytoplasm-to-vacuole pathway
YEL043W		0.624234	0.685012	0.104293	0.958551	-0.040234	-0.581989	1.51349	1.69944	0.938716	Predicted cytoskeleton protein involved in intracellular signalling based on quantitative analysis of protein-protein interaction maps; may interact with ribosomes, based on co-purification studies; contains fibronectin type III domain fold
CUE1		1.0594	1.78666	0.752046	0.959025	1.42118	0.584649	0.508381	0.863445	0.602277	Ubiquitin-binding protein; endoplasmic reticulum membrane protein that recruits the ubiquitin-conjugating enzyme Ubc7p to the ER where it functions in protein degradation; contains a CUE domain that binds ubiquitin to facilitate intramolecular monoubiquitination; CUE1 has a paralog, CUE4, that arose from the whole genome duplication
SLG1		-0.2696	-0.91725	-0.452206	0.965433	-0.027025	-0.654233	0.834432	-0.448949	-0.280194	Sensor-transducer of the stress-activated PKC1-MPK1 kinase pathway; involved in maintenance of cell wall integrity; required for mitophagy; involved in organization of the actin cytoskeleton; secretory pathway Wsc1p is required for the arrest of secretion response
LAT1		0.00907	0.664278	0.025734	0.966796	0.695111	0.675639	0.419372	0.136779	0.018919	Dihydrolipoamide acetyltransferase component (E2) of pyruvate dehydrogenase complex, which catalyzes the oxidative decarboxylation of pyruvate to acetyl-CoA
KRE1		0.512027	-0.038924	-0.83572	0.969928	0.818931	-0.282736	0.724575	0.526388	0.664104	Cell wall glycoprotein involved in beta-glucan assembly; serves as a K1 killer toxin membrane receptor
COG5		0.960381	0.627129	0.373033	0.975484	0.914917	0.024422	-1.28836	0.625281	0.042413	Component of the conserved oligomeric Golgi complex (Cog1p through Cog8p), a cytosolic tethering complex that functions in protein trafficking to mediate fusion of transport vesicles to Golgi compartments
MON2		1.0952	-0.246093	-0.322877	0.976369	-0.052431	-0.670693	0.724996	0.674895	-0.081948	Peripheral membrane protein with a role in endocytosis and vacuole integrity, interacts with and negatively regulates Arl1p; localizes to the endosome; member of the Sec7p family of proteins
HTA1		0.45092	-1.25511	-0.747867	0.977999	-0.698269	-0.721037	-0.406597	-1.64924	-0.199204	Histone H2A; core histone protein required for chromatin assembly and chromosome function; one of two nearly identical subtypes (see also HTA2); DNA damage-dependent phosphorylation by Mec1p facilitates DNA repair; acetylated by Nat4p
IMG2		0.446721	-1.61047	-0.657001	0.978234	-0.461478	0.018512	0.86087	-0.767175	-0.064507	Mitochondrial ribosomal protein of the large subunit
RPS16A		1.46526	-0.071261	-0.607129	0.979865	-0.688621	0.199859	1.14199	-0.775478	-0.909406	Protein component of the small (40S) ribosomal subunit; homologous to mammalian ribosomal protein S16 and bacterial S9; RPS16A has a paralog, RPS16B, that arose from the whole genome duplication
RAS1		0.862831	0.451178	-0.111522	0.980518	0.394784	0.166831	-0.998908	-1.16338	-0.465662	GTPase involved in G-protein signaling in adenylate cyclase activation; plays a role in cell proliferation; localized to the plasma membrane; homolog of mammalian RAS proto-oncogenes; relative distribution to the nucleus increases upon DNA replication stress; RAS1 has a paralog, RAS2, that arose from the whole genome duplication
UBP6		0.119724	0.085747	-0.740151	0.982344	1.71003	0.274536	0.818692	1.56388	0.414028	Ubiquitin-specific protease; situated in the base subcomplex of the 26S proteasome, releases free ubiquitin from branched polyubiquitin chains; negatively regulates degradation of ubiquitinated proteins by the proteasome; works in opposition to Hul5p polyubiquitin elongation activity; mutant has aneuploidy tolerance
EMC1		0.760533	0.980024	0.055109	0.984825	0.499089	0.791071	0.951672	1.22909	0.915645	Member of conserved endoplasmic reticulum membrane complex; involved in efficient folding of proteins in the ER; null mutant displays induction of the unfolded protein response; interacts with Gal80p; homologous to worm H17B01.4/EMC-1, fly CG2943, and human KIAA0090
BBC1		0.778954	-0.079624	0.076936	0.992049	1.49055	0.608562	0.853952	0.314176	0.506435	Protein possibly involved in assembly of actin patches; interacts with an actin assembly factor Las17p and with the SH3 domains of Type I myosins Myo3p and Myo5p; localized predominantly to cortical actin patches
LSM1		2.58136	2.51806	1.98819	0.992479	0.368595	-0.732868	-0.444778	0.91884	-0.086269	Lsm (Like Sm) protein; forms heteroheptameric complex (with Lsm2p, Lsm3p, Lsm4p, Lsm5p, Lsm6p, and Lsm7p) involved in degradation of cytoplasmic mRNAs; unlike most Sm-like proteins, Lsm1p requires both its SM-domain and C-terminal domain for RNA-binding; forms cytoplasmic foci upon DNA replication stress
CUE4		0.918304	-0.389779	0.164851	0.997208	0.665865	0.339152	0.071287	-0.457128	-0.406058	Protein of unknown function; has a CUE domain that binds ubiquitin, which may facilitate intramolecular monoubiquitination; CUE4 has a paralog, CUE1, that arose from the whole genome duplication
MET16		1.31569	0.986059	0.707821	1.00074	1.26107	0.441668	1.45362	1.83222	1.44703	3'-phosphoadenylsulfate reductase; reduces 3'-phosphoadenylyl sulfate to adenosine-3',5'-bisphosphate and free sulfite using reduced thioredoxin as cosubstrate, involved in sulfate assimilation and methionine metabolism
ORM1		0.429048	1.13227	0.548863	1.00291	1.20514	0.923286	1.15569	1.54334	1.2399	Protein of unknown function; evolutionarily conserved, required for resistance to agents that induce unfolded protein response; Orm1p and Orm2p together control membrane biogenesis by coordinating lipid homeostasis with protein quality control; ORM1 has a paralog, ORM2, that arose from the whole genome duplication
YBL086C		-0.419916	1.09107	0.59991	1.0043	1.409	0.829754	1.10109	0.959201	-0.775645	Protein of unknown function; green fluorescent protein (GFP)-fusion protein localizes to the cell periphery
VAC14		-0.032174	0.583912	0.306137	1.00483	0.50621	-0.044023	1.08529	1.28912	0.079792	Enzyme regulator; involved in synthesis of phosphatidylinositol 3,5-bisphosphate, in control of trafficking of some proteins to the vacuole lumen via the MVB, and in maintenance of vacuole size and acidity; binds negative (Fig4p) and positive (Fab1p) regulators of PtdIns(3,5)P(2) to control endolysosome function
IST3		0.268937	-0.072989	-0.329308	1.01494	0.18955	0.799621	1.71653	0.755348	1.19074	Component of the U2 snRNP; required for the first catalytic step of splicing and for spliceosomal assembly; interacts with Rds3p and is required for Mer1p-activated splicing
SSK2		1.11967	0.00037	0.367892	1.01578	0.025	0.677509	0.446722	0.639577	0.393742	MAP kinase kinase kinase of HOG1 mitogen-activated signaling pathway; interacts with Ssk1p, leading to autophosphorylation and activation of Ssk2p which phosphorylates Pbs2p; also mediates actin cytoskeleton recovery from osmotic stress; SSK2 has a paralog, SSK22, that arose from the whole genome duplication
HHT2		-0.028707	-0.625996	-0.982237	1.01828	-1.12452	-0.245248	1.51075	-1.01802	0.049857	Histone H3; core histone protein required for chromatin assembly, part of heterochromatin-mediated telomeric and HM silencing; one of two identical histone H3 proteins (see HHT1); regulated by acetylation, methylation, and phosphorylation
POM34		-1.43692	-1.37227	-1.15429	1.02462	1.11557	-0.891548	-0.439929	-0.451565	-1.15605	Subunit of the transmembrane ring of the nuclear pore complex (NPC); contributes to nucleocytoplasmic transport, NPC biogenesis and spindle pole body duplication
UBC12		0.611722	0.387719	0.345327	1.02495	0.748592	0.628906	0.385956	-0.377346	-0.254351	Enzyme that mediates the conjugation of Rub1p; a ubiquitin-like protein, to other proteins; related to E2 ubiquitin-conjugating enzymes
YDR131C		0.613956	-0.00836	0.438218	1.02893	0.718803	0.835585	0.707716	1.64093	1.6382	F-box protein, substrate-specific adaptor subunit that recruits substrates to a core ubiquitination complex
EAF3		1.42752	0.325924	0.810321	1.02899	0.014153	-0.123561	0.113358	0.512019	0.845921	Component of the Rpd3S histone deacetylase complex; Esa1p-associated factor, nonessential component of the NuA4 acetyltransferase complex, homologous to Drosophila dosage compensation protein MSL3; plays a role in regulating Ty1 transposition
RPP1B		1.36697	1.48548	0.951934	1.03925	0.688554	-0.185979	0.40785	0.790031	-0.225374	Ribosomal protein P1 beta; component of the ribosomal stalk, which is involved in interaction of translational elongation factors with ribosome; accumulation is regulated by phosphorylation and interaction with the P2 stalk component
PLB3		0.326435	0.233885	0.095644	1.0398	0.060639	-1.01289	1.00083	-0.476098	0.145058	Phospholipase B (lysophospholipase) involved in lipid metabolism; hydrolyzes phosphatidylinositol and phosphatidylserine and displays transacylase activity in vitro; PLB3 has a paralog, PLB1, that arose from the whole genome duplication
MAK3		1.04337	0.663924	-0.136986	1.04118	1.2334	-0.090905	#N/A	#N/A	#N/A	Catalytic subunit of the NatC type N-terminal acetyltransferase; involved in subcellular targeting of select N-terminally acetylated substrates to the Golgi apparatus (Arl3p and Grh1p) and the inner nuclear membrane (Trm1p); required for replication of dsRNA virus
MSN1		1.57467	1.68956	0.637094	1.04206	1.47271	0.276947	1.29428	1.97545	1.07657	Transcriptional activator; involved in regulation of invertase and glucoamylase expression, invasive growth and pseudohyphal differentiation, iron uptake, chromium accumulation, and response to osmotic stress; localizes to the nucleus; relative distribution to the nucleus increases upon DNA replication stress
HRT1		-0.70322	-1.70753	-0.632536	1.04365	-0.974585	-0.183336	1.32236	1.04358	-0.079625	RING-H2 domain core subunit of multiple ubiquitin ligase complexes; subunit of Skp1-Cullin-F-box (SCF) that tethers the Cdc34p (E2) and Cdc53p (cullin) SCF subunits, and is required for degradation of Gic2p, Far1p, Sic1p and Cln2p; subunit of the Rtt101p-Mms1p-Mms22p ubiquitin ligase that stabilizes replication forks after DNA lesions; subunit of the Cul3p-Elc1p-Ela1p ubiquitin ligase involved in…
CGR1		0.697984	0.568759	0.277941	1.04409	-0.524467	-0.028017	0.905209	-0.741643	0.226023	Protein involved in nucleolar integrity and processing of pre-rRNA; has a role in processing rRNA for the 60S ribosome subunit; transcript is induced in response to cytotoxic stress but not genotoxic stress; relocalizes from nucleus to nucleolus upon DNA replication stress
RUD3		-0.748656	-2.42549	-1.69382	1.04765	-0.182355	0.276204	#N/A	#N/A	#N/A	Golgi matrix protein involved in the structural organization of the cis-Golgi; interacts genetically with COG3 and USO1
AIM3		0.418806	-0.309316	-0.065043	1.05202	-0.531635	-0.654531	1.10039	-0.412209	0.188578	Protein interacting with Rvs167p; null mutant is viable and displays elevated frequency of mitochondrial genome loss
SSF1		-1.00048	-1.14886	-1.39126	1.05313	0.836327	0.376305	0.738381	0.545813	0.319	Constituent of 66S pre-ribosomal particles; required for ribosomal large subunit maturation; functionally redundant with Ssf2p; member of the Brix family; SSF1 has a paralog, SSF2, that arose from the whole genome duplication
UBP2		1.19793	0.383744	-0.164299	1.05908	-0.035801	0.087084	0.630753	1.06887	-0.107172	Ubiquitin-specific protease; removes ubiquitin from ubiquitinated proteins; interacts with Rsp5p and is required for MVB sorting of membrane proteins; can cleave polyubiquitin and has isopeptidase activity
SGT1		0.73113	0.903905	-0.004574	1.06142	0.443485	0.293051	1.0073	1.24773	0.094737	Cochaperone protein; regulates activity of adenylyl cyclase Cyr1p; involved in kinetochore complex assembly; associates with the SCF (Skp1p/Cdc53p/F box protein) ubiquitin ligase complex; acts as a linker between Skp1p and HSP90 complexes; protein abundance increases in response to DNA replication stress
NUP188		0.51871	0.049209	0.32796	1.06265	-0.180764	0.571425	0.602856	-1.18246	0.290272	Subunit of the inner ring of the nuclear pore complex (NPC); contributes to NPC organization and nucleocytoplasmic transport; homologous to human NUP188
UBC4		0.571352	0.339001	-0.006815	1.0642	0.475212	0.554448	0.156224	-0.386563	-0.037301	Ubiquitin-conjugating enzyme (E2); mediates degradation of abnormal or excess proteins, including calmodulin and histone H3; interacts with many SCF ubiquitin protein ligases; component of the cellular stress response; UBC4 has a paralog, UBC5, that arose from the whole genome duplication
NUP42		-0.618024	-0.209907	0.257143	1.06755	-0.39309	0.061017	-1.00062	0.718138	-0.142129	FG-nucleoporin component of central core of the nuclear pore complex (NPC); also part of the NPC cytoplasmic filaments; contributes directly to nucleocytoplasmic transport and maintenance of the NPC permeability barrier and is involved in gene tethering at the nuclear periphery; interacts with Gle1p
APT1		1.05971	1.56081	0.290929	1.06762	0.806422	0.300106	2.7656	1.49376	0.306856	Adenine phosphoribosyltransferase; catalyzes the formation of AMP from adenine and 5-phosphoribosylpyrophosphate; involved in the salvage pathway of purine nucleotide biosynthesis; APT1 has a paralog, APT2, that arose from the whole genome duplication
ALG6		-0.119272	-1.42095	-1.79526	1.07166	0.704064	0.489668	0.315256	0.059036	-0.401572	Alpha 1,3 glucosyltransferase; involved in transfer of oligosaccharides from dolichyl pyrophosphate to asparagine residues of proteins during N-linked protein glycosylation; mutations in human ortholog are associated with disease
NUP2		0.822195	1.07794	0.105139	1.0734	1.10315	0.729995	1.60199	1.03208	0.414354	Nucleoporin involved in nucleocytoplasmic transport; binds to either the nucleoplasmic or cytoplasmic faces of the nuclear pore complex depending on Ran-GTP levels; also has a role in chromatin organization
MDM34		0.407718	-0.594279	-0.709887	1.07659	0.642075	0.919896	0.618155	-0.356748	0.051312	Mitochondrial component of the ERMES complex; links the ER to mitochondria and may promote inter-organellar calcium and phospholipid exchange as well as coordinating mitochondrial DNA replication and growth
CUP9		1.03082	-0.328416	-0.22732	1.08166	0.993822	0.909354	1.76219	1.00609	1.29494	Homeodomain-containing transcriptional repressor; regulates expression of PTR2, which encodes a major peptide transporter; imported peptides activate ubiquitin-dependent proteolysis, resulting in degradation of Cup9p and de-repression of PTR2 transcription; CUP9 has a paralog, TOS8, that arose from the whole genome duplication; protein abundance increases in response to DNA replication stress
SCJ1		0.366188	0.670083	-0.318352	1.09135	1.37413	0.31747	0.481797	1.40107	0.169391	One of several homologs of bacterial chaperone DnaJ; located in the ER lumen where it cooperates with Kar2p to mediate maturation of proteins
CDC27		0.105731	0.318318	-0.084372	1.09271	1.08871	-0.301678	0.556577	0.189765	-0.257789	Subunit of the Anaphase-Promoting Complex/Cyclosome (APC/C); APC/C is a ubiquitin-protein ligase required for degradation of anaphase inhibitors, including mitotic cyclins, during the metaphase/anaphase transition
CPR6		0.177031	0.602745	0.482204	1.09655	0.486322	0.400746	1.50171	1.73831	1.09898	Peptidyl-prolyl cis-trans isomerase (cyclophilin); catalyzes the cis-trans isomerization of peptide bonds N-terminal to proline residues; plays a role in determining prion variants; binds to Hsp82p and contributes to chaperone activity; protein abundance increases in response to DNA replication stress
RAD52		1.59189	0.060923	0.174893	1.09906	0.210215	0.23312	0.354613	-0.828613	0.518908	Protein that stimulates strand exchange by facilitating Rad51p binding to single-stranded DNA; anneals complementary single-stranded DNA; involved in the repair of double-strand breaks in DNA during vegetative growth and meiosis
ECM22		0.432116	0.750283	-0.387057	1.10426	2.1041	1.3624	0.154642	0.923177	0.158413	Sterol regulatory element binding protein; regulates transcription of sterol biosynthetic genes; contains Zn[2]-Cys[6] binuclear cluster; relocates from intracellular membranes to perinuclear foci on sterol depletion; ECM22 has a paralog, UPC2, that arose from the whole genome duplication
SET3		-0.882648	0.435129	-0.348844	1.11557	1.50223	1.21567	0.836634	1.70672	0.768348	Defining member of the SET3 histone deacetylase complex; which is a meiosis-specific repressor of sporulation genes; necessary for efficient transcription by RNAPII; one of two yeast proteins that contains both SET and PHD domains; SET3 has a paralog, SET4, that arose from the whole genome duplication
YPT7		0.881515	-1.82582	-0.702075	1.11623	-1.35945	-0.624494	1.70302	0.388556	0.805732	Rab family GTPase; GTP-binding protein of the rab family; required for homotypic fusion event in vacuole inheritance, for endosome-endosome fusion; interacts with the cargo selection/retromer complex for retrograde sorting; similar to mammalian Rab7
MNI1		1.62488	1.9183	0.835504	1.118	1.90365	0.914821	0.711221	1.4761	0.625259	AdoMet-dependent methyltransferase involved in a novel 3-methylhistidine modification of ribosomal protein Rpl3p; seven beta-strand MTase family member; null mutant exhibits a weak vacuolar protein sorting defect and caspofungin resistance
RPL37A		1.3697	1.7399	0.4948	1.12073	1.78241	0.857442	0.541226	-0.421392	0.197707	Ribosomal 60S subunit protein L37A; homologous to mammalian ribosomal protein L37, no bacterial homolog; RPL37A has a paralog, RPL37B, that arose from the whole genome duplication
HUA2		1.13026	1.59436	0.993702	1.1242	2.76997	1.10925	#N/A	#N/A	#N/A	Cytoplasmic protein of unknown function; computational analysis of large-scale protein-protein interaction data suggests a possible role in actin patch assembly
DOT6		0.285318	1.06846	-0.006882	1.12799	2.03729	1.03933	0.692454	1.63342	0.457588	Protein involved in rRNA and ribosome biogenesis; binds polymerase A and C motif; subunit of the RPD3L histone deacetylase complex; has chromatin specific SANT domain; involved in telomeric gene silencing and filamentation; DOT6 has a paralog, TOD6, that arose from the whole genome duplication; relative distribution to the nucleus increases upon DNA replication stress
SLX9		1.59669	2.04802	1.15766	1.14068	0.350352	-0.464626	1.02053	1.0299	0.906115	Protein required for pre-rRNA processing; associated with the 90S pre-ribosome and 43S small ribosomal subunit precursor; interacts with U3 snoRNA; deletion mutant has synthetic fitness defect with an sgs1 deletion mutant
DER1		0.758932	-0.103501	0.041976	1.1413	-0.63253	0.355204	-0.067149	-0.94741	-0.395074	Endoplasmic reticulum membrane protein; required for ER-associated protein degradation of misfolded or unassembled proteins; N- and C- termini protrude into the cytoplasm, has similarity to Dfm1p
EDE1		0.901923	0.615631	-0.487621	1.14363	0.465637	-1.35824	0.532763	0.889574	-0.754248	Endocytic protein; involved in a network of interactions with other endocytic proteins, binds membranes in a ubiquitin-dependent manner, may also bind ubiquitinated membrane-associated proteins; interacts with Cmk2 and functions upstream of CMK2 in regulating non-apoptotic cell death
STB5		2.76768	1.82463	0.490676	1.14641	0.616734	0.41791	1.87975	1.06516	1.52581	Transcription factor; involved in regulating multidrug resistance and oxidative stress response; forms a heterodimer with Pdr1p; contains a Zn(II)2Cys6 zinc finger domain that interacts with a pleiotropic drug resistance element in vitro
NHP10		-0.295137	-0.737933	0.158596	1.15638	-0.033031	0.844368	0.794217	0.94258	1.14226	Protein related to mammalian high mobility group proteins; preferentially binds DNA ends, protecting them from exonucleatic cleavage; likely component of the chromatin-remodeling complex INO80 complex; proposed to be involved in DNA repair
EAF7		2.04577	1.39167	1.26837	1.15987	0.239456	-0.105975	-0.001694	-0.961713	-2.46893	Subunit of the NuA4 histone acetyltransferase complex; NuA4 acetylates the N-terminal tails of histones H4 and H2A
YNG1		0.776616	0.878398	0.41141	1.16258	0.545994	0.184618	1.21875	1.65215	0.391749	Subunit of the NuA3 histone acetyltransferase complex; this complex acetylates histone H3; contains PHD finger domain that interacts with methylated histone H3, has similarity to the human tumor suppressor ING1
RTT109		1.62246	0.151971	0.390836	1.16461	0.190863	-0.150634	0.19754	-0.828222	0.270949	Histone acetyltransferase; critical for cell survival in the presence of DNA damage during S phase; prevents hyper-amplification of rDNA; acetylates H3-K56 and H3-K9; involved in non-homologous end joining and in regulation of Ty1 transposition; interacts physically with Vps75p
HXT17		0.903962	0.921728	0.273352	1.17944	0.993057	-0.674923	1.05005	0.211014	-0.212767	Hexose transporter; up-regulated in media containing raffinose and galactose at pH 7.7 versus pH 4.7, repressed by high levels of glucose; HXT17 has a paralog, HXT13, that arose from a segmental duplication
MRPL36		0.508421	0.653826	0.386869	1.18031	0.737574	0.718433	-0.062269	-0.395613	1.01011	Mitochondrial ribosomal protein of the large subunit; overproduction suppresses mutations in the COX2 leader peptide-encoding region
PHO84		0.442212	0.64666	-0.682964	1.19096	0.621108	0.12391	0.770878	1.30125	0.693108	High-affinity inorganic phosphate (Pi) transporter; also low-affinity manganese transporter; regulated by Pho4p and Spt7p; mutation confers resistance to arsenate; exit from the ER during maturation requires Pho86p; cells overexpressing Pho84p accumulate heavy metals but do not develop symptoms of metal toxicity
VAC8		1.53535	-0.130941	-0.094152	1.19194	0.385054	0.390746	1.57756	1.08282	0.356342	Phosphorylated and palmitoylated vacuolar membrane protein; interacts with Atg13p, required for the cytoplasm-to-vacuole targeting (Cvt) pathway; interacts with Nvj1p to form nucleus-vacuole junctions
CLN3		0.743531	0.979655	1.21497	1.1935	0.800658	0.586064	0.581096	0.0151	-0.255132	G1 cyclin involved in cell cycle progression; activates Cdc28p kinase to promote the G1 to S phase transition; plays a role in regulating transcription of the other G1 cyclins, CLN1 and CLN2; regulated by phosphorylation and proteolysis; acetly-CoA induces CLN3 transcription in response to nutrient repletion to promote cell-cycle entry.
UBA4		0.049451	0.350815	0.068856	1.19799	0.67435	0.72449	0.87448	-0.119053	0.540898	Protein that activates Urm1p before its conjugation to proteins (urmylation); also acts in thiolation of the wobble base of cytoplasmic tRNAs by adenylating and then thiolating Urm1p; receives sulfur from Tum1p
MGA2		2.04864	3.6359	1.27258	1.19938	2.18589	0.989248	1.35511	2.20198	0.123074	ER membrane protein involved in regulation of OLE1 transcription; inactive ER form dimerizes and one subunit is then activated by ubiquitin/proteasome-dependent processing followed by nuclear targeting; MGA2 has a paralog, SPT23, that arose from the whole genome duplication
TYE7		0.834314	1.64994	0.971514	1.20746	1.78589	1.39814	0.527517	1.83213	0.583425	Serine-rich protein that contains a basic-helix-loop-helix (bHLH) DNA binding motif; binds E-boxes of glycolytic genes and contributes to their activation; may function as a transcriptional activator in Ty1-mediated gene expression
BRE1		-0.7261	-1.6661	-0.897823	1.20988	0.267908	0.053056	1.06126	0.119136	0.601763	E3 ubiquitin ligase; forms heterodimer with Rad6p to monoubiquinate histone H2B-K123, which is required for the subsequent methylation of histone H3-K4 and H3-K79; required for DSBR, transcription, silencing, and checkpoint control
RMD5		1.47341	1.55414	0.769393	1.21113	1.61523	0.832757	0.034084	0.379604	0.196875	Component of GID Complex that confers ubiquitin ligase (U3) activity; necessary for polyubiquitination and degradation of the gluconeogenic enzyme fructose-1,6-bisphosphatase; forms dimer with Fyv10p that is then recruited to GID Complex by Gid8p; also required for sporulation; conserved protein that has a degenerate RING finger domain
YMR111C		0.88444	0.626673	0.536308	1.21549	0.554136	-1.30596	-0.994178	-0.692778	-0.853904	Protein of unknown function; green fluorescent protein (GFP)-fusion protein localizes to the nucleus; YMR111C is not an essential gene; forms nuclear foci upon DNA replication stress
PRM2		1.44603	1.24532	0.743445	1.21916	0.500126	0.736699	1.97947	1.69874	0.120925	Pheromone-regulated protein; predicted to have 4 transmembrane segments and a coiled coil domain; regulated by Ste12p; required for efficient nuclear fusion
CDC73		0.820048	-0.317652	-0.889963	1.22036	0.247601	-0.276895	0.970045	-0.127312	0.19351	Component of the Paf1p complex; binds to and modulates the activity of RNA polymerases I and II; required for expression of certain genes, modification of some histones, and telomere maintenance; involved in transcription elongation as demonstrated by the G-less-based run-on (GLRO) assay; protein abundance increases in response to DNA replication stress
RTT107		1.11916	1.81774	0.543886	1.22129	0.50873	0.156829	-0.425687	-1.00861	0.252516	Protein implicated in Mms22-dependent DNA repair during S phase; involved in recruiting the SMC5/6 complex to double-strand breaks; DNA damage induces phosphorylation by Mec1p at one or more SQ/TQ motifs; interacts with Mms22p and Slx4p; has four BRCT domains; has a role in regulation of Ty1 transposition; relative distribution to nuclear foci increases upon DNA replication stress
ACE2		0.616371	-1.10644	-1.29771	1.2297	1.25137	-0.236496	1.57737	0.820543	0.295285	Transcription factor required for septum destruction after cytokinesis; phosphorylation by Cbk1p blocks nuclear exit during M/G1 transition, causing localization to daughter cell nuclei, and also increases Ace2p activity; phosphorylation by Cdc28p and Pho85p prevents nuclear import during cell cycle phases other than cytokinesis; part of RAM network that regulates cellular polarity and morphogene…
NMD2		0.354275	-0.579482	-0.207754	1.2348	0.485213	-0.029144	0.974652	1.50988	0.723833	Protein involved in the nonsense-mediated mRNA decay (NMD) pathway; interacts with Nam7p and Upf3p; involved in telomere maintenance
MRPL10		-0.777114	-1.04475	-0.923018	1.24471	-0.057463	-0.42712	0.274083	-1.51707	-0.237538	Mitochondrial ribosomal protein of the large subunit; appears as two protein spots (YmL10 and YmL18) on two-dimensional SDS gels
ASM4		0.086519	1.2201	0.362402	1.2465	1.80402	0.41157	1.53247	1.81355	0.55433	FG-nucleoporin component of central core of nuclear pore complex (NPC); contributes directly to nucleocytoplasmic transport; induces membrane tubulation, which may contribute to nuclear pore assembly; ASM4 has a paralog, NUP53, that arose from the whole genome duplication
ENT5		0.284279	0.588799	-0.156531	1.24945	1.52961	0.44628	-0.119158	-0.212654	-0.314592	Protein containing an N-terminal epsin-like domain; involved in clathrin recruitment and traffic between the Golgi and endosomes; associates with the clathrin adaptor Gga2p, clathrin adaptor complex AP-1, and clathrin
PEP8		1.56984	-0.857112	-1.19296	1.25885	-0.747544	-0.555166	1.10144	0.117056	-1.03864	Vacuolar protein component of the retromer; forms part of the multimeric membrane-associated retromer complex involved in vacuolar protein sorting along with Vps35p, Vps29p, Vps17p, and Vps5p; essential for endosome-to-Golgi retrograde protein transport; interacts with Ypt7p; protein abundance increases in response to DNA replication stress
ESC8		1.73622	1.52827	0.812473	1.2643	1.09909	0.196718	1.54937	1.72682	1.03176	Protein involved in telomeric and mating-type locus silencing; interacts with Sir2p and also interacts with Gal11p, which is a component of the RNA pol II mediator complex; ESC8 has a paralog, IOC3, that arose from the whole genome duplication
RIM13		0.741587	-0.631045	-0.07622	1.27249	0.82897	1.00599	1.04863	0.521645	1.01088	Calpain-like cysteine protease; involved in proteolytic activation of Rim101p in response to alkaline pH; localizes to punctate structures in alkaline conditions and in vps4 mutant; has similarity to A. nidulans palB
GYP1		1.85243	0.985321	0.643003	1.28253	0.333993	0.362873	0.966318	0.278714	0.368285	Cis-golgi GTPase-activating protein (GAP) for the Rab family members Ypt1p (in vivo) and for Ypt1p, Sec4p, Ypt7p, and Ypt51p (in vitro); involved in vesicle docking and fusion
YGL242C		2.07359	2.23928	1.11426	1.28264	2.36435	1.04539	1.78582	2.1991	1.1957	Putative protein of unknown function; deletion mutant is viable
GCS1		1.62788	1.22979	0.563692	1.28277	0.49368	0.4633	0.892954	-0.871919	-0.55246	ADP-ribosylation factor GTPase activating protein (ARF GAP); involved in ER-Golgi transport; required for prospore membrane formation; regulates phospholipase Spo14p; shares functional similarity with Glo3p; GCS1 has a paralog, SPS18, that arose from the whole genome duplication
LST4		0.121155	-0.393522	-0.47772	1.28844	-0.449928	-0.98973	0.37684	-0.189556	-0.352887	Protein possibly involved in a post-Golgi secretory pathway; required for the transport of nitrogen-regulated amino acid permease Gap1p from the Golgi to the cell surface
IKI3		1.78603	1.29906	1.09059	1.28988	0.534289	0.171064	0.364771	-0.321542	-0.517883	Subunit of Elongator complex; Elongator is required for modification of wobble nucleosides in tRNA; maintains structural integrity of Elongator; homolog of human IKAP, mutations in which cause familial dysautonomia (FD)
DAS1		1.5595	1.73149	0.713173	1.29411	2.71923	1.41958	-0.227377	1.91369	0.997613	Putative SCF ubiquitin ligase F-box protein; interacts physically with both Cdc53p and Skp1 and genetically with CDC34; similar to putative F-box protein YDR131C
SAP190		0.332763	1.74227	0.200388	1.2952	0.665414	0.51268	2.10569	1.68022	1.52526	Protein that forms a complex with the Sit4p protein phosphatase; required for Sit4p function; member of a family of similar proteins including Sap4p, Sap155p, and Sap185p; SAP190 has a paralog, SAP185, that arose from the whole genome duplication
SNF3		-0.463892	-0.392512	-0.430706	1.30365	1.79945	0.988348	-0.31326	-0.377636	0.191057	Plasma membrane low glucose sensor, regulates glucose transport; contains 12 predicted transmembrane segments and a long C-terminal tail required for induction of hexose transporters; also senses fructose and mannose; SNF3 has a paralog, RGT2, that arose from the whole genome duplication
MSH4		2.05709	1.5547	0.419719	1.31273	0.896893	0.114845	#N/A	#N/A	#N/A	Protein involved in meiotic recombination; required for normal levels of crossing over, colocalizes with Zip2p to discrete foci on meiotic chromosomes, has homology to bacterial MutS protein
UBP15		-0.758634	-1.54751	-1.2377	1.31343	-0.442123	0.569629	-0.30027	-0.822465	-0.247433	Ubiquitin-specific protease involved in protein deubiquitination; catalytic activity regulated by an N-terminal TRAF-like domain and and C-terminal sequences; physically interacts with anaphase-promoting complex/cyclosome (APC/C) activator, Cdh1p; forms a complex with AAA peroxins Pex1p and Pex6p
TPS1		1.89215	1.1633	1.19832	1.31631	0.385283	0.374734	2.03109	0.872535	0.711455	Synthase subunit of trehalose-6-P synthase/phosphatase complex; synthesizes the storage carbohydrate trehalose; also found in a monomeric form; expression is induced by the stress response and repressed by the Ras-cAMP pathway; protein abundance increases in response to DNA replication stress and in response to prolonged exposure to boric acid
SYF2		1.95226	1.82967	1.288	1.32624	1.81547	0.533604	2.16369	0.14717	1.16468	Member of the NineTeen Complex (NTC); NTC contains Prp19p and stabilizes U6 snRNA in catalytic forms of the spliceosome containing U2, U5, and U6 snRNAs; relocalizes to the cytosol in response to hypoxia; isy1 syf2 cells have defective spindles activiating cell cycle arrest
RPL35A		1.6467	1.34878	-0.112796	1.327	0.430717	-0.0192	1.41626	-0.083669	0.8647	Ribosomal 60S subunit protein L35A; homologous to mammalian ribosomal protein L35 and bacterial L29; RPL35A has a paralog, RPL35B, that arose from the whole genome duplication
RRD1		0.55097	0.68317	0.583403	1.32984	0.243962	0.435579	-0.707841	-0.761507	-0.120039	Peptidyl-prolyl cis/trans-isomerase; activator of the phosphotyrosyl phosphatase activity of PP2A; involved in G1 phase progression, microtubule dynamics, bud morphogenesis and DNA repair; required for rapid reduction of Sgs1p levels in response to rapamycin; subunit of the Tap42p-Sit4p-Rrd1p complex; protein increases in abundance and relative distribution to the nucleus increases upon DNA repli…
TFA1		1.33653	2.08596	1.34012	1.35023	1.92087	0.715949	1.94361	2.13829	0.861474	TFIIE large subunit; involved in recruitment of RNA polymerase II to the promoter, activation of TFIIH, and promoter opening
NUP170		0.293725	0.029932	-0.374316	1.35593	-0.31829	-0.228201	1.84123	0.291593	0.507051	Subunit of the inner ring of the nuclear pore complex (NPC); contributes to NPC assembly and nucleocytoplasmic transport; both Nup170p and NUP157p are similar to human Nup155p; NUP170 has a paralog, NUP157, that arose from the whole genome duplication
CAJ1		1.32295	0.893067	0.499621	1.35789	1.76103	0.660055	1.15499	2.2634	1.15071	Nuclear type II J heat shock protein of the E. coli dnaJ family; contains a leucine zipper-like motif, binds to non-native substrates for presentation to Ssa3p, may function during protein translocation, assembly and disassembly
MNN2		0.911627	-0.291343	-0.182372	1.35804	-0.563537	-0.087	0.600377	0.335937	-0.860798	Alpha-1,2-mannosyltransferase; responsible for addition of the first alpha-1,2-linked mannose to form the branches on the mannan backbone of oligosaccharides, localizes to an early Golgi compartment
SNX4		-1.3806	-1.42277	-0.719547	1.3597	-0.108216	-0.122864	1.04448	0.02601	-0.001497	Sorting nexin; involved in retrieval of late-Golgi SNAREs from post-Golgi endosomes to the trans-Golgi network and in cytoplasm to vacuole transport; contains a PX phosphoinositide-binding domain; forms complexes with Snx41p and with Atg20p
VTC1		2.45594	3.20857	2.2155	1.36225	1.68131	0.910736	#N/A	#N/A	#N/A	Subunit of the vacuolar transporter chaperone (VTC) complex; VTC complex is involved in membrane trafficking, vacuolar polyphosphate accumulation, microautophagy and non-autophagic vacuolar fusion; also has mRNA binding activity; protein abundance increases in response to DNA replication stress
FKH2		3.23746	2.34184	1.18595	1.36412	0.959081	0.64612	-0.275719	1.37652	0.067123	Forkhead family transcription factor; plays a major role in the expression of G2/M phase genes; positively regulates transcriptional elongation; negative role in chromatin silencing at HML and HMR; substrate of the Cdc28p/Clb5p kinase; relocalizes to the cytosol in response to hypoxia; FKH2 has a paralog, FKH1, that arose from the whole genome duplication
ACK1		1.03352	-0.572934	-0.415291	1.37229	0.531157	0.477001	0.486575	1.27253	0.143688	Protein that functions upstream of Pkc1p in the cell wall integrity pathway; GFP-fusion protein expression is induced in response to the DNA-damaging agent MMS; non-tagged Ack1p is detected in purified mitochondria
DFG16		2.04374	1.54301	1.46042	1.37846	2.5155	1.86514	#N/A	#N/A	#N/A	Probable multiple transmembrane protein; involved in diploid invasive and pseudohyphal growth upon nitrogen starvation; is glycosylated and phosphorylated; interacts with Rim21p and Rim9p in the plasma membrane to form a pH-sensing complex in the Rim101 pathway and is required to maintain Rim21p levels; required for accumulation of processed Rim101p
SMY1		0.113752	-0.357343	-0.312513	1.38168	1.33885	0.297745	1.80206	0.422243	0.451396	Protein that interacts with Myo2p; proposed to be involved in exocytosis; N-terminal domain is related to the motor domain of kinesins
TED1		1.34387	1.55408	0.75585	1.38425	1.09946	0.584448	#N/A	#N/A	#N/A	Conserved phosphoesterase domain-containing protein; acts together with Emp24p/Erv25p in cargo exit from the ER; deletion confers sensitivity to 4-(N-(S-glutathionylacetyl)amino) phenylarsenoxide (GSAO)
MTC7		1.04666	2.46213	0.668414	1.38978	1.96419	0.514327	0.68505	1.67592	0.360965	Predicted metabolic role based on network analysis derived from ChIP experiments, a large-scale deletion study and localization of transcription factor binding sites; null mutant is sensitive to temperature oscillation in a cdc13-1 mutant
HHT1		-1.0946	-0.621573	-0.602285	1.39794	1.09915	0.600487	-0.150866	0.964324	0.39102	Histone H3; core histone protein required for chromatin assembly, part of heterochromatin-mediated telomeric and HM silencing; one of two identical histone H3 proteins (see HHT2); regulated by acetylation, methylation, and phosphorylation
RPS6B		1.48498	1.316	0.968682	1.39873	0.438418	-0.133833	0.260706	-0.23724	-0.707825	Protein component of the small (40S) ribosomal subunit; homologous to mammalian ribosomal protein S6, no bacterial homolog; RPS6B has a paralog, RPS6A, that arose from the whole genome duplication
ALG8		-1.27303	-0.951321	-0.977015	1.40329	1.49754	0.270382	#N/A	#N/A	#N/A	Glucosyl transferase; involved in N-linked glycosylation; adds glucose to the dolichol-linked oligosaccharide precursor prior to transfer to protein during lipid-linked oligosaccharide biosynthesis; similar to Alg6p
NTE1		0.780855	1.8205	0.542857	1.40445	1.92732	1.34504	0.852804	1.62803	1.16179	Serine esterase; homolog of human neuropathy target esterase (NTE); Nte1p-mediated phosphatidylcholine turnover influences transcription factor Opi1p localization, affecting transcriptional regulation of phospholipid biosynthesis genes
CWC15		0.15032	0.644579	0.111139	1.41135	1.33664	-0.291762	2.02219	1.62441	0.488065	Non-essential protein involved in pre-mRNA splicing; component of a complex containing Cef1p; has similarity to S. pombe Cwf15p
RTG3		0.286229	0.872682	0.309501	1.41225	1.20054	0.349308	#N/A	#N/A	#N/A	Basic helix-loop-helix-leucine zipper (bHLH/Zip) transcription factor that forms a complex with another bHLH/Zip protein, Rtg1p, to activate the retrograde (RTG) and TOR pathways
SEC66		0.673593	0.345555	-0.122189	1.42576	1.47243	0.621019	2.41729	2.18267	0.981418	Non-essential subunit of Sec63 complex (Sec63p, Sec62p, Sec66p and Sec72p); with Sec61 complex, Kar2p/BiP and Lhs1p forms a channel competent for SRP-dependent and post-translational SRP-independent protein targeting and import into the ER
TIM13		1.3963	0.901655	0.24924	1.42625	1.35706	0.170088	0.562287	1.85409	0.415364	Mitochondrial intermembrane space protein; forms a complex with Tim8p that delivers a subset of hydrophobic proteins to the TIM22 complex for insertion into the inner membrane
STE24		1.54255	1.18646	0.022374	1.42698	1.80324	1.00003	2.77062	1.92733	0.413494	Highly conserved zinc metalloprotease that functions in two steps of a-factor maturation, C-terminal CAAX proteolysis and the first step of N-terminal proteolytic processing; contains multiple transmembrane spans
CDC39		2.57035	2.43444	0.807419	1.43155	1.64183	0.449134	#N/A	#N/A	#N/A	Component of the CCR4-NOT complex, which has multiple roles in regulating mRNA levels including regulation of transcription and destabilizing mRNAs by deadenylation; basal transcription factor
BUG1		-0.092198	2.12435	0.487689	1.43399	2.04898	0.741153	0.545588	1.56815	0.808894	Cis-golgi localized protein involved in ER to Golgi transport; forms a complex with the mammalian GRASP65 homolog, Grh1p; mutants are compromised for the fusion of ER-derived vesicles with Golgi membranes
MIT1		1.42725	0.207505	0.030335	1.43586	0.676212	0.419654	0.965377	0.428055	0.473709	Transcriptional regulator of pseudohyphal growth; protein with sequence similarity to S. pombe gti1+ (gluconate transport inducer 1) and C. albicans Wor1
MNI2		1.93116	0.814755	0.76576	1.43907	0.857069	0.437216	-0.168977	-0.183483	-1.02167	Protein that forms a complex with Csn12p that is recruited to transcribed genes and may have a role in transcription elongation; possibly involved in splicing based on pre-mRNA accumulation defect for many intron-containing genes
MAK10		3.33176	3.18463	0.509736	1.43942	2.08121	-0.979231	3.16564	3.41839	1.31648	Non-catalytic subunit of N-terminal acetyltransferase of the NatC type; required for replication of dsRNA virus; expression is glucose-repressible
NUC1		1.12742	1.7228	0.987559	1.44963	0.855416	0.371726	1.20225	1.26239	0.783093	Major mitochondrial nuclease; has RNAse and DNA endo- and exonucleolytic activities; has roles in mitochondrial recombination, apoptosis and maintenance of polyploidy
SQS1		-1.72184	0.231685	0.335515	1.44994	1.41469	1.46759	#N/A	#N/A	#N/A	Protein that stimulates the ATPase and helicase activities of Prp43p; acts with Prp43p to stimulate 18s rRNA maturation by Nob1p; overexpression antagonizes the suppression of splicing defects by spp382 mutants; component of pre-ribosomal particles; relocalizes from nucleus to nucleolus upon DNA replication stress
BLM10		-1.05417	-0.031151	-1.27506	1.45425	1.2194	0.341786	-0.409662	-0.942607	-0.179616	Proteasome activator; binds the core proteasome and stimulates proteasome-mediated protein degradation by inducing gate opening; required for resistance to bleomycin, may be involved in protecting against oxidative damage; similar to mammalian PA200
MMS22		3.06435	1.90363	1.30558	1.45497	0.196216	-0.468377	1.78927	-0.149999	0.908505	Subunit of E3 ubiquitin ligase complex involved in replication repair; stabilizes protein components of the replication fork, such as the fork-pausing complex and leading strand polymerase, preventing fork collapse and promoting efficient recovery during replication stress; required for accurate meiotic chromosome segregation
SKO1		1.77179	1.72113	0.540787	1.45522	2.4129	0.523749	0.397932	1.58319	0.447722	Basic leucine zipper transcription factor of the ATF/CREB family; forms a complex with Tup1p and Cyc8p to both activate and repress transcription; cytosolic and nuclear protein involved in osmotic and oxidative stress responses
RPA34		0.813229	0.429532	0.22372	1.45789	0.832686	0.77202	1.18965	0.979069	0.195144	RNA polymerase I subunit A34.5
RTT103		0.671899	1.08417	0.826718	1.45981	1.71318	0.655757	0.787783	1.64067	0.232284	Protein that interacts with exonuclease Rat1p and Rai1p and plays a role in transcription termination by RNA polymerase II, has an RPR domain (carboxy-terminal domain interacting domain); also involved in regulation of Ty1 transposition
CDC4		1.61074	1.75099	0.506901	1.47085	0.513813	0.402087	2.02501	1.32738	0.676392	F-box protein required for both the G1/S and G2/M phase transitions; modular substrate specificity factor which associates with core SCF (Cdc53p, Skp1p and Hrt1p/Rbx1p) to form the SCFCdc4 complex; SCFCdc4 acts as a ubiquitin-protein ligase directing ubiquitination of cyclin-dependent kinase (CDK) phosphorylated substrates, such as: Sic1p, Far1p, Cdc6p, Clb6p, and Cln3p
PKR1		0.188049	1.08024	0.664052	1.47116	0.508411	0.589327	0.540499	1.99322	0.857136	V-ATPase assembly factor; functions with other V-ATPase assembly factors in the ER to efficiently assemble the V-ATPase membrane sector (V0); protein abundance increases in response to DNA replication stress
MRN1		1.31846	1.51587	0.166953	1.47491	1.39955	1.21333	1.18591	2.06039	1.78667	RNA-binding protein that may be involved in translational regulation; binds specific categories of mRNAs, including those that contain upstream open reading frames (uORFs) and internal ribosome entry sites (IRES); interacts genetically with chromatin remodelers and splicing factors, linking chromatin state, splicing and as a result mRNA maturation
RAD7		1.55997	0.751903	0.00927	1.47905	0.975837	0.179059	0.823201	0.463506	-0.097748	Protein that recognizes and binds damaged DNA in an ATP-dependent manner (with Rad16p) during nucleotide excision repair; subunit of Nucleotide Excision Repair Factor 4 (NEF4) and the Elongin-Cullin-Socs (ECS) ligase complex
SEC72		0.295611	0.691397	0.083062	1.48001	1.34716	0.880422	0.486149	-0.02819	0.993543	Non-essential subunit of Sec63 complex (Sec63p, Sec62p, Sec66p and Sec72p); with Sec61 complex, Kar2p/BiP and Lhs1p forms a channel competent for SRP-dependent and post-translational SRP-independent protein targeting and import into the ER
SKI2		1.33306	0.159061	0.565593	1.48452	1.25992	1.0447	0.2712	1.16743	0.935446	Ski complex component and putative RNA helicase; mediates 3'-5' RNA degradation by the cytoplasmic exosome; null mutants have superkiller phenotype of increased viral dsRNAs and are synthetic lethal with mutations in 5'-3' mRNA decay; mutations in the human ortholog, SKIV2L, causes Syndromic diarrhea/Trichohepatoenteric (SD/THE) syndrome
OST5		2.73484	3.89399	2.19893	1.48677	2.26891	0.986435	#N/A	#N/A	#N/A	Zeta subunit of the oligosaccharyltransferase complex of the ER lumen; complex catalyzes asparagine-linked glycosylation of newly synthesized proteins
MUM2		2.92623	2.5555	1.47574	1.4873	1.82619	0.755456	#N/A	#N/A	#N/A	Cytoplasmic protein essential for meiotic DNA replication and sporulation; subunit of the MIS complex which controls mRNA methylation during during the induction of sporulation; also interacts with Orc2p, which is a component of the origin recognition complex
YAR1		0.598366	0.050507	-0.027303	1.48778	1.27223	0.16493	1.34602	0.269029	0.119762	Ankyrin-repeat containing, nucleocytoplasmic shuttling chaperone; prevents aggregation of Rps3p in the cytoplasm, associates with free Rps3p in the cytoplasm and delivers it to the 90S in the nucleus; required for 40S ribosomal subunit export, biogenesis and adaptation to osmotic and oxidative stress; expression repressed by heat shock
VPS8		0.760762	-0.245133	-0.460875	1.48787	0.033807	-0.886158	0.91909	-0.537936	-0.906623	Membrane-binding component of the CORVET complex; involved in endosomal vesicle tethering and fusion in the endosome to vacuole protein targeting pathway; interacts with Vps21p; contains RING finger motif
HOS2		1.35051	0.554404	0.562526	1.49385	1.85602	1.09543	#N/A	#N/A	#N/A	Histone deacetylase and subunit of Set3 and Rpd3L complexes; required for gene activation via specific deacetylation of lysines in H3 and H4 histone tails; subunit of the Set3 complex, a meiotic-specific repressor of sporulation specific genes that contains deacetylase activity; co-localizes with Cmr1p in nuclear foci in response to DNA damage by MMS
SUR2		0.534127	0.967142	-0.022175	1.50828	0.73464	0.414737	0.19863	0.805631	0.812609	Sphinganine C4-hydroxylase; catalyses the conversion of sphinganine to phytosphingosine in sphingolipid biosyntheis
LRP1		1.66347	-0.603423	-0.395928	1.51346	0.544084	0.077733	1.05326	0.466983	1.03533	Nuclear exosome-associated nucleic acid binding protein; involved in RNA processing, surveillance, degradation, tethering, and export; rapidly degraded by the proteasome in the absence of Rrp6p; homolog of mammalian nuclear matrix protein C1D involved in regulation of DNA repair and recombination
VID30		1.4838	1.6313	0.90061	1.51862	0.820449	0.506621	0.552894	-0.246554	0.77284	Central component of GID Complex, involved in FBPase degradation; interacts strongly with Gid8p to serve as a scaffold for other GID Complex subunits; contains SPRY domain and 3 domains that are also found in Gid8p - LisH, CTLH, and CRA; required for association of Vid vesicles and actin patches in vacuole import and degradation pathway; shifts the balance of nitrogen metabolism toward glutamate …
GUF1		2.61843	2.5352	2.05568	1.51863	1.95544	0.828383	0.936892	1.63644	0.973249	Mitochondrial matrix GTPase that associates with mitochondrial ribosomes; important for translation under temperature and nutrient stress; may have a role in translational fidelity; similar to bacterial LepA elongation factor
SAS2		1.81219	1.81231	1.41194	1.52503	1.44625	1.04566	#N/A	#N/A	#N/A	Histone acetyltransferase (HAT) catalytic subunit of the SAS complex (Sas2p-Sas4p-Sas5p), which acetylates free histones and nucleosomes and regulates transcriptional silencing; member of the MYSTacetyltransferase family
PUF4		0.177081	0.148892	-0.123316	1.52861	0.187406	-0.026833	0.925829	1.29523	0.638896	Member of the PUF protein family; PUF family is defined by the presence of Pumilio homology domains that confer RNA binding activity; preferentially binds mRNAs encoding nucleolar ribosomal RNA-processing factors
OYE2		0.493162	1.26338	0.809839	1.53115	2.03226	1.17392	-0.245972	0.710834	0.101922	Conserved NADPH oxidoreductase containing flavin mononucleotide (FMN); responsible for geraniol reduction into citronellol during fermentation; homologous to Oye3p with different ligand binding and catalytic properties; may be involved in sterol metabolism, oxidative stress response, and programmed cell death; protein abundance increases in response to DNA replication stress
VPS35		1.07693	0.668321	0.13699	1.53251	1.05662	0.512641	0.889647	1.30743	-0.135296	Endosomal subunit of membrane-associated retromer complex; required for retrograde transport; receptor that recognizes retrieval signals on cargo proteins, forms subcomplex with Vps26p and Vps29p that selects cargo proteins for retrieval; interacts with Ypt7p
RRP8		1.47719	0.560747	0.251018	1.53308	0.144877	0.231397	0.698655	0.44865	0.4105	Nucleolar S-adenosylmethionine-dependent rRNA methyltransferase; methylates adenine (m1A) of the large subunit (LSU) rRNA at position 645; involved in pre-rRNA cleavage at site A2; mutation is synthetically lethal with a gar1 mutation; deletion disrupts telomere maintenance by influencing the expression of neighboring gene STN1
HDA1		0.129326	0.134471	0.43562	1.53508	1.42016	2.03612	0.533847	0.9827	1.03076	Putative catalytic subunit of a class II histone deacetylase complex that also contains Hda2p and Hda3p; Hda1p interacts with the Hda2p-Hda3p subcomplex to form an active tetramer; deletion increases histone H2B, H3 and H4 acetylation
AAD4		-0.483115	-0.830556	-0.83493	1.5408	0.324978	-0.376641	-0.267616	1.06071	-1.35458	Putative aryl-alcohol dehydrogenase; involved in oxidative stress response; similar to P. chrysosporium aryl-alcohol dehydrogenase; expression induced in cells treated with the mycotoxin patulin
EST1		0.165897	0.020656	0.854933	1.54104	1.72659	0.585409	0.212632	0.805074	0.556529	TLC1 RNA-associated factor involved in telomere length regulation; recruitment subunit of telomerase; has G-quadruplex promoting activity required for telomere elongation; possible role in activating telomere-bound Est2p-TLC1-RNA; EST1 has a paralog, EBS1, that arose from the whole genome duplication
RAD1		0.784712	-0.846552	-0.055235	1.54408	0.293188	0.233641	-0.182847	-0.245757	0.478248	Single-stranded DNA endonuclease (with Rad10p); cleaves single-stranded DNA during nucleotide excision repair and double-strand break repair; subunit of Nucleotide Excision Repair Factor 1 (NEF1); homolog of human XPF protein
THI6		0.991852	1.34762	0.539119	1.54696	1.72752	0.362378	1.07289	1.74095	1.25784	Bifunctional enzyme with thiamine-phosphate pyrophosphorylase and 4-methyl-5-beta-hydroxyethylthiazole kinase activities, required for thiamine biosynthesis; GFP-fusion protein localizes to the cytoplasm in a punctate pattern
PHB2		1.51265	0.38477	-0.325974	1.54838	1.5515	1.00404	1.66974	1.25453	0.614298	Subunit of the prohibitin complex (Phb1p-Phb2p); prohibitin is a 1.2 MDa ring-shaped inner mitochondrial membrane chaperone that stabilizes newly synthesized proteins; determinant of replicative life span; involved in mitochondrial segregation; prohibitin deficiency induces a mitochondrial unfolded protein response (mtUPR)
UBX4		-0.36176	-1.87852	-0.60835	1.55705	0.460543	0.223095	0.298648	-0.40195	0.291768	UBX domain-containing protein that interacts with Cdc48p; involved in degradation of polyubiquitinated proteins via the ERAD (ER-associated degradation) pathway; modulates the Cdc48p-Nplp-Ufd1p AAA ATPase complex during its role in delivery of misfolded proteins to the proteasome; protein abundance increases in response to DNA replication stress
ARF1		0.504779	-1.6204	-1.35735	1.55799	-0.607716	0.314835	1.19871	-0.950383	0.168231	ADP-ribosylation factor; GTPase of the Ras superfamily involved in regulation of coated vesicle formation in intracellular trafficking within the Golgi; ARF1 has a paralog, ARF2, that arose from the whole genome duplication
VPS38		0.267102	-0.72013	-0.353472	1.56164	-0.210904	-0.381995	1.24062	-0.166128	-0.614006	Part of a Vps34p phosphatidylinositol 3-kinase complex; functions in carboxypeptidase Y (CPY) sorting; binds Vps30p and Vps34p to promote production of phosphatidylinositol 3-phosphate (PtdIns3P) which stimulates kinase activity; required for overflow degradation of misfolded proteins when ERAD is saturated
YAP5		0.700688	0.608637	0.817102	1.56707	2.10409	1.31053	1.07867	1.42527	1.10882	Basic leucine zipper (bZIP) iron-sensing transcription factor; involved in diauxic shift; YAP5 has a paralog, YAP7, that arose from the whole genome duplication
SCD6		0.782234	1.5658	0.730209	1.571	2.27559	1.45129	2.03901	1.6163	0.631226	Repressor of translation initiation; binds eIF4G through its RGG domain and inhibits recruitment of the preinitiation complex; also contains an Lsm domain; may have a role in RNA processing; overproduction suppresses null mutation in clathrin heavy chain gene CHC1; forms cytoplasmic foci upon DNA replication stress
UBX3		1.34083	1.83364	0.514015	1.57904	1.83907	-0.061411	0.903973	2.00406	0.690978	Subunit of the DSC ubiquitin ligase complex; UBX (ubiquitin regulatory X) domain-containing protein that interacts with Cdc48p; green fluorescent protein (GFP)-fusion protein localizes to the cytoplasm in a punctate pattern; ortholog of fission yeast Ucp10
SNF6		1.88847	-0.163598	-0.439028	1.58575	0.285702	-1.62861	1.69749	1.06081	-0.023741	Subunit of the SWI/SNF chromatin remodeling complex; involved in transcriptional regulation; functions interdependently in transcriptional activation with Snf2p and Snf5p; relocates to the cytosol under hypoxic conditions
KEX1		1.76639	2.07459	0.801651	1.58754	1.98752	0.433126	#N/A	#N/A	#N/A	Cell death protease essential for hypochlorite-induced apoptosis; involved in the processing of killer toxin and alpha factor precursor; cleaves Lys and Arg residues from the C-terminus of peptides and proteins
MPH1		1.52105	2.09781	0.646129	1.59035	1.71806	0.746139	0.268913	1.36559	0.739976	3'-5' DNA helicase involved in error-free bypass of DNA lesions; binds to flap DNA in an error-free bypass pathway and stimulates the activity of Rad27p and Dna2p; also involved in interstrand cross-link repair mutations confer a mutator phenotype; similarity to FANCM, a human Fanconi anemia complementation group protein that along with the MHF complex is involved in stabilizing and remodeling bl…
NCL1		2.21628	2.70184	1.76087	1.59555	2.55707	1.41816	0.654444	1.0479	0.226637	S-adenosyl-L-methionine-dependent tRNA: m5C-methyltransferase; methylates cytosine to m5C at several positions in tRNAs and intron-containing pre-tRNAs; increases proportion of tRNALeu(CAA) with m5C at wobble position in response to hydrogen peroxide, causing selective translation of mRNA from genes enriched in TTG codon; loss of NCL1 confers hypersensitivity to oxidative stress; similar to Nop2p…
KRE11		0.437581	-0.294533	-0.096213	1.59785	1.28483	1.28162	2.5113	2.27694	1.47803	Subunit of TRAPPII; TRAPPII is a multimeric guanine nucleotide-exchange factor for Ypt1p; involved in intra-Golgi traffic and the retrograde pathway from the endosome to Golgi; role in cell wall beta-glucan biosynthesis and the stress response
RPS30A		2.0268	0.455411	0.574195	1.5987	1.34072	0.319859	1.54693	1.53265	1.44218	Protein component of the small (40S) ribosomal subunit; homologous to mammalian ribosomal protein S30, no bacterial homolog; RPS30A has a paralog, RPS30B, that arose from the whole genome duplication
ILM1		0.867735	0.110275	-0.22459	1.60009	1.19779	0.737355	#N/A	#N/A	#N/A	Protein of unknown function; may be involved in mitochondrial DNA maintenance; required for slowed DNA synthesis-induced filamentous growth
RMD8		0.593653	0.243541	0.342186	1.60032	-0.063079	0.477142	0.771599	1.31118	0.89078	Cytosolic protein required for sporulation
TSA1		1.59821	1.04914	0.266259	1.61127	0.537299	0.288758	2.07296	1.4673	0.824858	Thioredoxin peroxidase; acts as both a ribosome-associated and free cytoplasmic antioxidant; self-associates to form a high-molecular weight chaperone complex under oxidative stress; deletion results in mutator phenotype; protein abundance increases and forms cytoplasmic foci in response to DNA replication stress; required for telomere length maintenace; TSA1 has a paralog, TSA2, that arose from …
PER1		-1.49126	-2.15722	-1.13553	1.61318	0.600248	-0.074204	0.012405	-1.15407	-1.4857	Protein of the endoplasmic reticulum; required for GPI-phospholipase A2 activity that remodels the GPI anchor as a prerequisite for association of GPI-anchored proteins with lipid rafts; functionally complemented by human ortholog PERLD1
VPS4		0.820417	1.45126	0.903774	1.61403	1.84988	1.03482	2.46017	1.85289	1.24927	AAA-ATPase involved in multivesicular body (MVB) protein sorting; ATP-bound Vps4p localizes to endosomes and catalyzes ESCRT-III disassembly and membrane release; ATPase activity is activated by Vta1p; regulates cellular sterol metabolism
YGR122W		0.965785	0.462779	0.733183	1.61824	0.749315	1.18853	0.643066	-0.328525	1.08393	Protein that may be involved in pH regulation; probable ortholog of A. nidulans PalC, which is involved in pH regulation and binds to the ESCRT-III complex; null mutant does not properly process Rim101p and has decreased resistance to rapamycin; GFP-fusion protein is cytoplasmic; relative distribution to cytoplasm increases upon DNA replication stress
RPB9		2.03373	-0.205899	-1.05197	1.6183	-0.389274	-1.17046	1.83255	0.147381	0.675046	RNA polymerase II subunit B12.6; contacts DNA; mutations affect transcription start site selection and fidelity of transcription
SAC1		2.1934	0.334756	0.780828	1.62014	-0.251876	-0.605995	1.22594	0.001162	-0.508937	Phosphatidylinositol phosphate (PtdInsP) phosphatase; involved in hydrolysis of PtdIns[4]P in the early and medial Golgi; regulated by interaction with Vps74p; ER localized transmembrane protein which cycles through the Golgi; involved in protein trafficking and processing, secretion, and cell wall maintenance; regulates sphingolipid biosynthesis through the modulation of PtdIns(4)P metabolism
VAM7		1.74122	0.048755	0.354833	1.6209	0.783165	0.487741	1.95172	-0.287305	0.675113	Vacuolar SNARE protein; functions with Vam3p in vacuolar protein trafficking; has an N-terminal PX domain (phosphoinositide-binding module) that binds PtdIns-3-P and mediates membrane binding; SNAP-25 homolog; protein abundance increases in response to DNA replication stress
CWH41		1.58319	0.312341	0.126187	1.62372	1.40033	-0.050509	#N/A	#N/A	#N/A	Processing alpha glucosidase I; ER type II integral membrane N-glycoprotein involved in assembly of cell wall beta 1,6 glucan and asparagine-linked protein glycosylation; also involved in ER protein quality control and sensing of ER stress
QNQ1		2.27385	1.67611	1.23257	1.62613	1.78276	1.2102	2.06167	1.58728	1.12172	Putative protein of unknown function
RAS2		1.16584	0.976365	0.092348	1.62791	1.967	0.431088	0.620787	1.57173	0.895384	GTP-binding protein; regulates nitrogen starvation response, sporulation, and filamentous growth; farnesylation and palmitoylation required for activity and localization to plasma membrane; homolog of mammalian Ras proto-oncogenes; RAS2 has a paralog, RAS1, that arose from the whole genome duplication
MTC6		0.178039	-0.013464	-0.434277	1.63513	0.966028	0.989477	-0.907094	-0.815845	0.359871	Protein of unknown function; mtc6 is synthetically sick with cdc13-1
VAM6		2.01869	1.04596	0.630668	1.64068	0.833053	0.365963	1.70932	1.22279	0.475166	Vacuolar protein that plays a critical role in the tethering steps of vacuolar membrane fusion by facilitating guanine nucleotide exchange on small guanosine triphosphatase Ypt7p
SVP26		0.005339	1.11243	0.520009	1.65106	2.69261	1.27941	1.25232	1.4006	0.275465	Integral membrane protein of the early Golgi apparatus and endoplasmic reticulum, involved in COP II vesicle transport; may also function to promote retention of proteins in the early Golgi compartment
ZDS1		1.03989	1.09834	0.870981	1.65259	2.21223	0.761422	1.32178	2.51382	0.582833	Protein with a role in regulating Swe1p-dependent polarized growth; involved in maintaining Cdc55p in the cytoplasm where it promotes mitotic entry; involved in mitotic exit through Cdc14p regulation; interacts with silencing proteins at telomeres; has a role in Bcy1p localization; implicated in mRNA nuclear export; ZDS1 has a paralog, ZDS2, that arose from the whole genome duplication
DPL1		1.30684	3.03314	1.99429	1.67015	2.61249	0.699941	1.57596	2.28021	1.61251	Dihydrosphingosine phosphate lyase; regulates intracellular levels of sphingolipid long-chain base phosphates (LCBPs), degrades phosphorylated long chain bases, prefers C16 dihydrosphingosine-l-phosphate as a substrate
SKI7		-0.265969	-1.93905	-0.599733	1.67039	-0.176085	0.636065	0.426839	-0.184097	0.883494	Coupling protein for the Ski complex and cytoplasmic exosome; involved in 3'-5' RNA degradation; eRF3-like domain targets nonstop mRNA for degradation; null mutants have superkiller phenotype; SKI7 has a paralog, HBS1, that arose from the whole genome duplication
RBL2		0.319756	0.112208	-0.56729	1.67058	1.91252	0.867001	0.508882	1.36421	0.848468	Protein involved in microtubule morphogenesis; required for protection from excess free beta-tubulin; proposed to be involved the folding of beta-tubulin; similar to mouse beta-tubulin cofactor A; protein abundance increases in response to DNA replication stress
MDS3		1.06583	0.848711	0.113801	1.68577	1.6667	0.806902	1.50807	2.21542	1.28206	Putative component of the TOR regulatory pathway; negative regulator of early meiotic gene expression; required, with Pmd1p, for growth under alkaline conditions; has an N-terminal kelch-like domain; MDS3 has a paralog, PMD1, that arose from the whole genome duplication
KIN1		0.658199	1.41487	0.584977	1.68816	2.29031	0.683429	2.66993	2.74998	1.51543	Serine/threonine protein kinase involved in regulation of exocytosis; localizes to the cytoplasmic face of the plasma membrane; KIN1 has a paralog, KIN2, that arose from the whole genome duplication
IFA38		0.109985	0.852611	0.081786	1.71071	0.848356	0.867506	0.423499	1.28408	0.884581	Microsomal beta-keto-reductase; contains oleate response element (ORE) sequence in the promoter region; mutants exhibit reduced VLCFA synthesis, accumulate high levels of dihydrosphingosine, phytosphingosine and medium-chain ceramides
ESL2		1.25339	1.06491	0.154203	1.71457	0.859792	0.532476	0.802502	0.980229	0.627387	Protein of unknown function; interacts with Pex14p; may interact with ribosomes, based on co-purification experiments; green fluorescent protein (GFP)-fusion protein localizes to the nucleus and cytoplasm; predicted to contain a PINc domain; ESL2 has a paralog, ESL1, that arose from the whole genome duplication
RIM8		1.42722	0.904489	1.37164	1.71724	0.999141	2.12615	#N/A	#N/A	#N/A	Protein involved in proteolytic activation of Rim101p in response to alkaline pH; interacts with ESCRT-1 subunits Stp22p and Vps28p; essential for anaerobic growth; member of the arrestin-related trafficking adaptor family
SDS3		0.838082	1.47231	0.450845	1.7233	1.26905	0.368375	0.330095	0.679565	0.041678	Component of the Rpd3L histone deacetylase complex; required for its structural integrity and catalytic activity, involved in transcriptional silencing and required for sporulation; relocalizes to the cytosol in response to hypoxia; cells defective in SDS3 display pleiotropic phenotypes
SSE1		1.56061	0.533548	-0.249932	1.72567	0.025738	-0.499814	0.390273	-0.714198	-0.188361	ATPase component of heat shock protein Hsp90 chaperone complex; plays a role in determining prion variants; binds unfolded proteins; member of the heat shock protein 70 (HSP70) family; localized to the cytoplasm; SSE1 has a paralog, SSE2, that arose from the whole genome duplication
VPS5		1.28483	0.221626	-0.021601	1.72871	1.54097	0.067253	#N/A	#N/A	#N/A	Nexin-1 homolog; required for localizing membrane proteins from a prevacuolar/late endosomal compartment back to late Golgi; structural component of retromer membrane coat complex; forms a retromer subcomplex with Vps17p; required for recruiting the retromer complex to the endosome membranes; VPS5 has a paralog, YKR078W, that arose from the whole genome duplication
CLA4		-0.072544	-1.65857	-0.635558	1.74401	0.709149	-0.556368	0.862313	-0.419061	-0.386242	Cdc42p-activated signal transducing kinase; member of the PAK (p21-activated kinase) family, along with Ste20p and Skm1p; involved in septin ring assembly, vacuole inheritance, cytokinesis, sterol uptake regulation; phosphorylates Cdc3p and Cdc10p; CLA4 has a paralog, SKM1, that arose from the whole genome duplication
BEM4		0.734517	-0.741134	-0.409989	1.74407	1.74156	0.149474	2.23101	1.80781	0.402034	Protein involved in establishment of cell polarity and bud emergence; interacts with the Rho1p small GTP-binding protein and with the Rho-type GTPase Cdc42p; involved in maintenance of proper telomere length
CUL3		1.96014	2.35565	2.22998	1.75043	1.32637	1.50444	2.80568	3.29907	2.03187	Ubiquitin-protein ligase; forms a complex with Elc1p that polyubiquitylates monoubiquitylated RNA polymerase II to trigger its proteolysis; cullin family member with similarity to Cdc53p and human CUL3
CHS7		0.274771	0.176504	0.257865	1.75589	1.3901	0.578033	0.642723	0.293006	0.457506	Protein of unknown function; may be involved in chitin biosynthesis by regulation of Chs3p export from the ER; relocalizes from bud neck to ER upon DNA replication stress
RPS27B		2.45634	0.681102	0.546816	1.76314	0.200406	-0.079676	0.807883	0.364001	-0.312616	Protein component of the small (40S) ribosomal subunit; homologous to mammalian ribosomal protein S27, no bacterial homolog; RPS27B has a paralog, RPS27A, that arose from the whole genome duplication
IRC21		0.363757	0.34985	0.45081	1.7632	0.841557	0.727901	1.50333	0.523099	-0.105271	Putative protein of unknown function; may be involved in resistance to carboplatin and cisplatin; null mutant displays increase in spontaneous Rad52p foci; contains a lipid-binding domain and binds cardiolipin in a large-scale study
PEX19		0.625791	0.417574	-0.878719	1.77332	0.484673	0.747465	1.15901	1.90142	0.185883	Chaperone and import receptor for newly-synthesized class I PMPs; binds peroxisomal membrane proteins (PMPs) in the cytoplasm and delivers them to the peroxisome for subsequent insertion into the peroxisomal membrane; interacts with Myo2p and contributes to peroxisome partitioning
NPR2		-0.022638	-0.861743	-1.9221	1.79194	-0.081246	-0.315659	#N/A	#N/A	#N/A	Subunit of SEA (Seh1-associated), Npr2/3, and Iml1p complexes; Npr2/3 complex mediates downregulation of TORC1 activity upon amino acid limitation; SEA complex is a coatomer-related complex that associates dynamically with the vacuole; Iml1p complex is required for non-nitrogen-starvation (NNS)-induced autophagy; Iml1p interacts primarily with phosphorylated Npr2p; homolog of human tumor suppress…
GMH1		-0.152262	1.20136	0.483797	1.79312	1.19271	0.315228	1.43124	1.47802	1.05842	Golgi membrane protein of unknown function; interacts with Gea1p and Gea2p; required for localization of Gea2p; computational analysis suggests a possible role in either cell wall synthesis or protein-vacuolar targeting
RPB2		1.21661	0.65008	-1.00605	1.7957	0.67112	0.202459	1.8647	-0.868524	-0.423355	RNA polymerase II second largest subunit B150; part of central core; similar to bacterial beta subunit
EMC2		-0.322788	-0.104356	0.213239	1.79659	1.19891	0.895326	-0.264029	-0.186762	-0.554335	Member of conserved ER transmembrane complex; required for efficient folding of proteins in the ER; null mutant displays induction of the unfolded protein response; homologous to worm Y57G7A.10/EMC-2, fly CG17556, human TTC35
HHO1		1.81379	2.43809	0.989093	1.82047	1.92039	1.15134	0.509708	1.48797	0.774197	Histone H1, linker histone with roles in meiosis and sporulation; decreasing levels early in sporulation may promote meiosis, and increasing levels during sporulation facilitate compaction of spore chromatin; binds to promoters and within genes in mature spores; may be recruited by Ume6p to promoter regions, contributing to transcriptional repression outside of meiosis; suppresses DNA repair invo…
MMS2		1.68024	2.37242	0.873766	1.82353	3.26032	1.32694	1.5836	3.05631	0.981266	Ubiquitin-conjugating enzyme variant; involved in error-free postreplication repair; forms a heteromeric complex with Ubc13p, an active ubiquitin-conjugating enzyme; cooperates with chromatin-associated RING finger proteins, Rad18p and Rad5p; protein abundance increases in response to DNA replication stress
TLG2		0.783015	0.057244	-0.924398	1.83995	1.04961	-0.086455	1.53231	-0.196553	-0.634475	Syntaxin-like t-SNARE; forms a complex with Tlg1p and Vti1p and mediates fusion of endosome-derived vesicles with the late Golgi; binds Vps45p, which prevents Tlg2p degradation and also facilitates t-SNARE complex formation; homologous to mammalian SNARE protein syntaxin 16 (Sx16)
SNG1		0.467945	0.900705	-0.588826	1.84429	2.13711	1.41763	1.6547	2.2596	0.734106	Protein involved in resistance to nitrosoguanidine and 6-azauracil; expression is regulated by transcription factors involved in multidrug resistance; SNG1 has a paralog, YJR015W, that arose from the whole genome duplication
QCR10		2.74183	1.3028	1.81095	1.85167	1.66462	1.04511	1.43558	1.59323	1.4959	Subunit of the ubiqunol-cytochrome c oxidoreductase complex which includes Cobp, Rip1p, Cyt1p, Cor1p, Qcr2p, Qcr6p, Qcr7p, Qcr8p, Qcr9p, and Qcr10p and comprises part of the mitochondrial respiratory chain
NAB6		1.6282	1.10547	0.434143	1.86101	1.30067	0.577645	1.54033	1.849	1.31639	Putative RNA-binding protein; associates with mRNAs encoding cell wall proteins in high-throughput studies; deletion mutants display increased sensitivity to some cell wall disrupting agents; expression negatively regulated by cAMP
FAB1		1.47688	0.917311	0.933523	1.88518	0.789852	0.304794	1.24405	0.834044	0.050964	1-phosphatidylinositol-3-phosphate 5-kinase; vacuolar membrane kinase that generates phosphatidylinositol (3,5)P2, which is involved in vacuolar sorting and homeostasis
PEA2		1.51923	0.689512	0.250398	1.88658	1.90897	0.72597	1.51509	1.80179	0.777421	Coiled-coil polarisome protein; required for polarized morphogenesis, cell fusion, and low affinity Ca2+ influx; forms polarisome complex with Bni1p, Bud6p, and Spa2p; localizes to sites of polarized growth
RRD2		1.34528	-0.096776	-0.051935	1.8881	1.3282	1.23947	3.31637	1.61889	1.33124	Peptidyl-prolyl cis/trans-isomerase; also activates the phosphotyrosyl phosphatase activity of protein phosphatase 2A (PP2A); regulates G1 phase progression, the osmoresponse, microtubule dynamics; subunit of the Tap42p-Pph21p-Rrd2p complex; protein abundance increases in response to DNA replication stress
KEM1		1.56259	-0.630055	-0.991221	1.89177	-0.60314	-0.111268	1.90363	-0.05301	0.207323	Evolutionarily-conserved 5'-3' exonuclease; component of cytoplasmic processing (P) bodies involved in mRNA decay; plays a role in microtubule-mediated processes, filamentous growth, ribosomal RNA maturation, and telomere maintenance; activated by the scavenger decapping enzyme Dcs1p
NUT2		1.86564	1.52316	0.378936	1.91315	1.95714	0.406433	1.18857	1.27012	0.0479	Subunit of the RNA polymerase II mediator complex; associates with core polymerase subunits to form the RNA polymerase II holoenzyme; required for transcriptional activation and has a role in basal transcription; protein abundance increases in response to DNA replication stress
PTC1		1.56825	0.815522	0.236151	1.91317	0.986557	0.816513	1.24174	0.961044	0.663886	Type 2C protein phosphatase (PP2C); dephosphorylates Hog1p, inactivating osmosensing MAPK cascade; involved in Fus3p activation during pheromone response; deletion affects precursor tRNA splicing, mitochondrial inheritance, and sporulation
MDM35		0.43067	0.308617	-0.757151	1.9306	1.71173	1.04871	1.26542	1.84331	0.182176	Mitochondrial intermembrane space protein; mutation affects mitochondrial distribution and morphology; contains twin cysteine-x9-cysteine motifs; protein abundance increases in response to DNA replication stress
[truncated: 119 more rows]
